# Supplementary material for: Identification of FGF19 as a prognostic marker and potential driver gene of lung squamous cell carcinomas in Chinese smoking patients
Source: Oncotarget. 2016 Mar 1;7(14):18394–402. doi: 10.18632/oncotarget.7817 (PMC4951296; doi:10.18632/oncotarget.7817)
Supplement: Supplementary file 2 [file oncotarget-07-18394-s002.zip]

Archive with 76 entries (76 files):
- 008156R1_Supplementary_Information/RNA_genes_expr_diff_merged.xlsx
- 008156R1_Supplementary_Information/RNA_SampleInfo_mappingtable.xlsx
- 008156R1_Supplementary_Information/WGC008585-WGC008586_somatic_WGC008585_ALLmerge_realign_mate_recal_raw_indel_filtered_Hqual_2.csv
- 008156R1_Supplementary_Information/WGC008585-WGC008586_somatic_WGC008585_ALLmerge_realign_mate_recal_raw_snp_filtered_Hqual_2.csv
- 008156R1_Supplementary_Information/WGC008587-WGC008588_somatic_WGC008587_ALLmerge_realign_mate_recal_raw_indel_filtered_Hqual_2.csv
- 008156R1_Supplementary_Information/WGC008587-WGC008588_somatic_WGC008587_ALLmerge_realign_mate_recal_raw_snp_filtered_Hqual_2.csv
- 008156R1_Supplementary_Information/WGC008589-WGC008590_somatic_WGC008589_ALLmerge_realign_mate_recal_raw_indel_filtered_Hqual_2.csv
- 008156R1_Supplementary_Information/WGC008589-WGC008590_somatic_WGC008589_ALLmerge_realign_mate_recal_raw_snp_filtered_Hqual_2.csv
- 008156R1_Supplementary_Information/WGC008593-WGC008594_somatic_WGC008593_ALLmerge_realign_mate_recal_raw_indel_filtered_Hqual_2.csv
- 008156R1_Supplementary_Information/WGC008593-WGC008594_somatic_WGC008593_ALLmerge_realign_mate_recal_raw_snp_filtered_Hqual_2.csv
- 008156R1_Supplementary_Information/WGC008596-WGC008595_somatic_WGC008596_ALLmerge_realign_mate_recal_raw_indel_filtered_Hqual_2.csv
- 008156R1_Supplementary_Information/WGC008596-WGC008595_somatic_WGC008596_ALLmerge_realign_mate_recal_raw_snp_filtered_Hqual_2.csv
- 008156R1_Supplementary_Information/WGC008597-WGC008598_somatic_WGC008597_ALLmerge_realign_mate_recal_raw_indel_filtered_Hqual_2.csv
- 008156R1_Supplementary_Information/WGC008597-WGC008598_somatic_WGC008597_ALLmerge_realign_mate_recal_raw_snp_filtered_Hqual_2.csv
- 008156R1_Supplementary_Information/WGC008599-WGC008600_somatic_WGC008599_ALLmerge_realign_mate_recal_raw_indel_filtered_Hqual_2.csv
- 008156R1_Supplementary_Information/WGC008599-WGC008600_somatic_WGC008599_ALLmerge_realign_mate_recal_raw_snp_filtered_Hqual_2.csv
- 008156R1_Supplementary_Information/WGC008601-WGC008602_somatic_WGC008601_ALLmerge_realign_mate_recal_raw_indel_filtered_Hqual_2.csv
- 008156R1_Supplementary_Information/WGC008601-WGC008602_somatic_WGC008601_ALLmerge_realign_mate_recal_raw_snp_filtered_Hqual_2.csv
- 008156R1_Supplementary_Information/WGC008604-WGC008603_somatic_WGC008604_ALLmerge_realign_mate_recal_raw_indel_filtered_Hqual_2.csv
- 008156R1_Supplementary_Information/WGC008604-WGC008603_somatic_WGC008604_ALLmerge_realign_mate_recal_raw_snp_filtered_Hqual_2.csv
- 008156R1_Supplementary_Information/WGC008606-WGC008605_somatic_WGC008606_ALLmerge_realign_mate_recal_raw_indel_filtered_Hqual_2.csv
- 008156R1_Supplementary_Information/WGC008606-WGC008605_somatic_WGC008606_ALLmerge_realign_mate_recal_raw_snp_filtered_Hqual_2.csv
- 008156R1_Supplementary_Information/WGC008608-WGC008607_somatic_WGC008608_ALLmerge_realign_mate_recal_raw_indel_filtered_Hqual_2.csv
- 008156R1_Supplementary_Information/WGC008608-WGC008607_somatic_WGC008608_ALLmerge_realign_mate_recal_raw_snp_filtered_Hqual_2.csv
- 008156R1_Supplementary_Information/WGC008610-WGC008609_somatic_WGC008609_ALLmerge_realign_mate_recal_raw_indel_filtered_Hqual_2.csv
- 008156R1_Supplementary_Information/WGC008610-WGC008609_somatic_WGC008609_ALLmerge_realign_mate_recal_raw_snp_filtered_Hqual_2.csv
- 008156R1_Supplementary_Information/WGC008616-WGC008615_somatic_WGC008616_ALLmerge_realign_mate_recal_raw_indel_filtered_Hqual_2.csv
- 008156R1_Supplementary_Information/WGC008616-WGC008615_somatic_WGC008616_ALLmerge_realign_mate_recal_raw_snp_filtered_Hqual_2.csv
- 008156R1_Supplementary_Information/WGC008621-WGC008619_somatic_WGC008621_ALLmerge_realign_mate_recal_raw_indel_filtered_Hqual_2.csv
- 008156R1_Supplementary_Information/WGC008621-WGC008619_somatic_WGC008621_ALLmerge_realign_mate_recal_raw_snp_filtered_Hqual_2.csv
- 008156R1_Supplementary_Information/WGC008622-WGC008624_somatic_WGC008622_ALLmerge_realign_mate_recal_raw_indel_filtered_Hqual_2.csv
- 008156R1_Supplementary_Information/WGC008622-WGC008624_somatic_WGC008622_ALLmerge_realign_mate_recal_raw_snp_filtered_Hqual_2.csv
- 008156R1_Supplementary_Information/WGC008628-WGC008630_somatic_WGC008628_ALLmerge_realign_mate_recal_raw_indel_filtered_Hqual_2.csv
- 008156R1_Supplementary_Information/WGC008628-WGC008630_somatic_WGC008628_ALLmerge_realign_mate_recal_raw_snp_filtered_Hqual_2.csv
- 008156R1_Supplementary_Information/WGC008633-WGC008632_somatic_WGC008633_ALLmerge_realign_mate_recal_raw_indel_filtered_Hqual_2.csv
- 008156R1_Supplementary_Information/WGC008633-WGC008632_somatic_WGC008633_ALLmerge_realign_mate_recal_raw_snp_filtered_Hqual_2.csv
- 008156R1_Supplementary_Information/WGC008636-WGC008634_somatic_WGC008636_ALLmerge_realign_mate_recal_raw_indel_filtered_Hqual_2.csv
- 008156R1_Supplementary_Information/WGC008636-WGC008634_somatic_WGC008636_ALLmerge_realign_mate_recal_raw_snp_filtered_Hqual_2.csv
- 008156R1_Supplementary_Information/WGC008638-WGC008637_somatic_WGC008638_ALLmerge_realign_mate_recal_raw_indel_filtered_Hqual_2.csv
- 008156R1_Supplementary_Information/WGC008638-WGC008637_somatic_WGC008638_ALLmerge_realign_mate_recal_raw_snp_filtered_Hqual_2.csv
- 008156R1_Supplementary_Information/WGC008642-WGC008641_somatic_WGC008642_ALLmerge_realign_mate_recal_raw_indel_filtered_Hqual_2.csv
- 008156R1_Supplementary_Information/WGC008642-WGC008641_somatic_WGC008642_ALLmerge_realign_mate_recal_raw_snp_filtered_Hqual_2.csv
- 008156R1_Supplementary_Information/WGC008651-WGC008650_somatic_WGC008651_ALLmerge_realign_mate_recal_raw_indel_filtered_Hqual_2.csv
- 008156R1_Supplementary_Information/WGC008651-WGC008650_somatic_WGC008651_ALLmerge_realign_mate_recal_raw_snp_filtered_Hqual_2.csv
- 008156R1_Supplementary_Information/WGC008653-WGC008652_somatic_WGC008653_ALLmerge_realign_mate_recal_raw_indel_filtered_Hqual_2.csv
- 008156R1_Supplementary_Information/WGC008653-WGC008652_somatic_WGC008653_ALLmerge_realign_mate_recal_raw_snp_filtered_Hqual_2.csv
- 008156R1_Supplementary_Information/WGC008656-WGC008657_somatic_WGC008656_ALLmerge_realign_mate_recal_raw_indel_filtered_Hqual_2.csv
- 008156R1_Supplementary_Information/WGC008656-WGC008657_somatic_WGC008656_ALLmerge_realign_mate_recal_raw_snp_filtered_Hqual_2.csv
- 008156R1_Supplementary_Information/WGC008659-WGC008658_somatic_WGC008659_ALLmerge_realign_mate_recal_raw_indel_filtered_Hqual_2.csv
- 008156R1_Supplementary_Information/WGC008659-WGC008658_somatic_WGC008659_ALLmerge_realign_mate_recal_raw_snp_filtered_Hqual_2.csv
- 008156R1_Supplementary_Information/WGC008662-WGC008663_somatic_WGC008662_ALLmerge_realign_mate_recal_raw_indel_filtered_Hqual_2.csv
- 008156R1_Supplementary_Information/WGC008662-WGC008663_somatic_WGC008662_ALLmerge_realign_mate_recal_raw_snp_filtered_Hqual_2.csv
- 008156R1_Supplementary_Information/WGC008665-WGC008664_somatic_WGC008665_ALLmerge_realign_mate_recal_raw_indel_filtered_Hqual_2.csv
- 008156R1_Supplementary_Information/WGC008665-WGC008664_somatic_WGC008665_ALLmerge_realign_mate_recal_raw_snp_filtered_Hqual_2.csv
- 008156R1_Supplementary_Information/WGC008667-WGC008666_somatic_WGC008667_ALLmerge_realign_mate_recal_raw_indel_filtered_Hqual_2.csv
- 008156R1_Supplementary_Information/WGC008667-WGC008666_somatic_WGC008667_ALLmerge_realign_mate_recal_raw_snp_filtered_Hqual_2.csv
- 008156R1_Supplementary_Information/WGC008669-WGC008668_somatic_WGC008669_ALLmerge_realign_mate_recal_raw_indel_filtered_Hqual_2.csv
- 008156R1_Supplementary_Information/WGC008669-WGC008668_somatic_WGC008669_ALLmerge_realign_mate_recal_raw_snp_filtered_Hqual_2.csv
- 008156R1_Supplementary_Information/WGC008671-WGC008670_somatic_WGC008671_ALLmerge_realign_mate_recal_raw_indel_filtered_Hqual_2.csv
- 008156R1_Supplementary_Information/WGC008671-WGC008670_somatic_WGC008671_ALLmerge_realign_mate_recal_raw_snp_filtered_Hqual_2.csv
- 008156R1_Supplementary_Information/WGC008674-WGC008676_somatic_WGC008674_ALLmerge_realign_mate_recal_raw_indel_filtered_Hqual_2.csv
- 008156R1_Supplementary_Information/WGC008674-WGC008676_somatic_WGC008674_ALLmerge_realign_mate_recal_raw_snp_filtered_Hqual_2.csv
- 008156R1_Supplementary_Information/WGC008687-WGC008688_somatic_WGC008687_ALLmerge_realign_mate_recal_raw_indel_filtered_Hqual_2.csv
- 008156R1_Supplementary_Information/WGC008687-WGC008688_somatic_WGC008687_ALLmerge_realign_mate_recal_raw_snp_filtered_Hqual_2.csv
- 008156R1_Supplementary_Information/WGC008689-WGC008690_somatic_WGC008689_ALLmerge_realign_mate_recal_raw_indel_filtered_Hqual_2.csv
- 008156R1_Supplementary_Information/WGC008689-WGC008690_somatic_WGC008689_ALLmerge_realign_mate_recal_raw_snp_filtered_Hqual_2.csv
- 008156R1_Supplementary_Information/WGC008692-WGC008693_somatic_WGC008692_ALLmerge_realign_mate_recal_raw_indel_filtered_Hqual_2.csv
- 008156R1_Supplementary_Information/WGC008692-WGC008693_somatic_WGC008692_ALLmerge_realign_mate_recal_raw_snp_filtered_Hqual_2.csv
- 008156R1_Supplementary_Information/WGC008696-WGC008697_somatic_WGC008696_ALLmerge_realign_mate_recal_raw_indel_filtered_Hqual_2.csv
- 008156R1_Supplementary_Information/WGC008696-WGC008697_somatic_WGC008696_ALLmerge_realign_mate_recal_raw_snp_filtered_Hqual_2.csv
- 008156R1_Supplementary_Information/WGC008702-WGC008701_somatic_WGC008702_ALLmerge_realign_mate_recal_raw_indel_filtered_Hqual_2.csv
- 008156R1_Supplementary_Information/WGC008702-WGC008701_somatic_WGC008702_ALLmerge_realign_mate_recal_raw_snp_filtered_Hqual_2.csv
- 008156R1_Supplementary_Information/WGC008705-WGC008704_somatic_WGC008705_ALLmerge_realign_mate_recal_raw_indel_filtered_Hqual_2.csv
- 008156R1_Supplementary_Information/WGC008705-WGC008704_somatic_WGC008705_ALLmerge_realign_mate_recal_raw_snp_filtered_Hqual_2.csv
- 008156R1_Supplementary_Information/WGC008711-WGC008710_somatic_WGC008711_ALLmerge_realign_mate_recal_raw_indel_filtered_Hqual_2.csv
- 008156R1_Supplementary_Information/WGC008711-WGC008710_somatic_WGC008711_ALLmerge_realign_mate_recal_raw_snp_filtered_Hqual_2.csv
