# Supplementary material for: Identification of FGF19 as a prognostic marker and potential driver gene of lung squamous cell carcinomas in Chinese smoking patients
Source: Oncotarget. 2016 Mar 1;7(14):18394–402. doi: 10.18632/oncotarget.7817 (PMC4951296; doi:10.18632/oncotarget.7817)
Supplement: Supplementary file 2 [file oncotarget-07-18394-s002.zip › 008156R1_Supplementary_Information/RNA_genes_expr_diff_merged.xlsx]

## Sheet: RNA_genes_expr_diff_merged
Symbol	WGC008585_WGC008586	WGC008587_WGC008588	WGC008589_WGC008590	WGC008593_WGC008594	WGC008596_WGC008595	WGC008597_WGC008598	WGC008599_WGC008600	WGC008601_WGC008602	WGC008604_WGC008603	WGC008606_WGC008605	WGC008608_WGC008607	WGC008609_WGC008610	WGC008616_WGC008615	WGC008621_WGC008619	WGC008622_WGC008624	WGC008628_WGC008630	WGC008633_WGC008632	WGC008636_WGC008634	WGC008638_WGC008637	WGC008642_WGC008641	WGC008651_WGC008650	WGC008653_WGC008652	WGC008656_WGC008657	WGC008659_WGC008658	WGC008662_WGC008663	WGC008665_WGC008664	WGC008667_WGC008666	WGC008669_WGC008668	WGC008671_WGC008670	WGC008674_WGC008676	WGC008687_WGC008688	WGC008689_WGC008690	WGC008692_WGC008693	WGC008696_WGC008697	WGC008702_WGC008701	WGC008705_WGC008704	WGC008711_WGC008710
MTVR2	2.80804	-2.47535	-1.53996	-0.626912	10	10	-10	-10	10	10	3.62079	1.62928	-2.52054	-1.18578	0.244465	-3.63566	-2.29508	-1.37944	0.800401	-1.57333	-2.20144	1.12352	-0.612316	2.49355	0.382653	2.17567	-0.662928	0.15256	10	10	-0.229625	1.60004	-10	-1.68815	-10	-1.42329	-1.43674
ATRX	1.13301	0.853219	0.741944	0.602901	0.115913	0.553066	-0.0142219	0.858361	0.37264	0.283068	-0.567363	0.5192	0.492086	-0.478955	-0.314329	3.85849	-0.883957	-0.240851	-0.633014	-0.325787	-0.198437	0.413876	0.247046	0.526139	-0.914089	1.02813	-0.467642	1.44817	0.0539228	-0.740387	-0.586577	0.0519212	1.23529	1.22013	4.47817	3.84174	0.0908006
LOC441204	2.84475	-0.252739	3.40333	0.302211	3.373	3.60993	2.51612	1.62763	1.82927	1.29948	1.15599	2.72134	1.23963	-5.48704	-2.12858	-0.366176	-4.51392	-5.1037	-2.63966	-0.276297	-5.68876	3.69051	-1.87812	2.30175	1.91931	2.48089	-0.688791	2.33221	2.14361	-2.62048	0.140411	1.82676	-3.12255	1.37838	-10	-2.29187	-2.27113
TCOF1	-1.12726	-0.355341	-1.21876	-0.362439	-0.421107	-0.767881	-1.85678	-2.27235	-0.20412	-0.753565	-0.348196	-0.718429	-0.243749	1.54639	0.663767	2.75042	0.706371	0.972295	0.744129	0.584353	1.60209	-1.26139	0.262492	-0.317201	-1.98995	-0.342435	0.579993	-1.00548	-1.50966	0.110865	0.122267	-0.697739	2.05541	0.728757	5.75773	5.18523	1.62634
NSRP1	1.61989	0.777801	1.29957	0.415925	-0.0974136	-0.0897636	-0.857526	1.23813	0.463376	0.61278	0.277738	0.855486	-0.542999	-0.423778	-0.397675	3.70443	-0.413495	-0.909182	-0.758513	-0.123109	-0.329265	0.327893	-0.147162	0.504325	0.159444	0.631258	-0.535588	1.23367	0.386076	-0.425347	-0.321924	0.82518	0.43734	0.882767	3.25504	2.81746	0.896128
LRRC69,SLC26A7	2.0521	0.019059	1.58931	0.478546	0.185749	2.22552	0.199032	1.83337	-0.0842786	0.919278	-0.143317	-0.753466	-0.0587648	-0.495707	0.151754	3.25325	0.104708	-1.13098	-1.12565	-0.925436	-0.259756	1.30603	-0.266092	0.925046	0.0649922	1.88556	-1.02153	0.578471	0.618288	-0.757682	0.250743	-2.53651	-0.156589	0.955047	1.65733	-0.347843	0.0763339
SPPL3	-0.0457568	-0.0689763	-0.468275	0.630935	-0.0169643	-0.449215	-0.909211	-0.192881	-0.291987	-0.871519	-0.520647	-0.402367	0.437812	0.779964	0.302794	3.3117	0.205223	1.47422	0.347202	0.389289	0.619477	-0.738743	-0.157934	-0.217121	0.0640294	-1.46526	-0.0800972	-0.402455	-0.516186	0.887504	0.201633	0.278393	1.05996	0.685997	3.95928	4.76223	1.27624
OPA3	0.350208	-0.494339	-0.718025	-0.124804	0.279888	0.39703	0.47643	0.371939	0.0653635	0.736178	0.809252	0.746478	0.00875968	-0.602341	-0.49409	-0.719432	-1.20927	-0.769128	-0.182969	0.0901554	-0.643671	1.34276	-0.277459	0.609757	0.374687	0.864513	0.132116	-0.0512999	-0.136189	0.214283	-0.970708	0.497416	-0.945966	0.309797	0.172345	1.80427	0.554598
OPA1	-0.427648	-0.534951	-1.62141	-1.04266	-0.293038	-0.434113	-1.91031	-0.58496	-1.66324	-0.262515	-0.654186	-0.326821	0.176113	1.52503	1.78504	5.11081	1.29496	1.16854	0.196054	1.04135	1.7863	-1.16313	-0.261848	-2.70177	-1.83392	-1.55326	0.599505	-0.476468	-1.09141	1.77022	-0.295758	-0.291673	1.87474	0.42691	7.23469	5.68277	2.62568
RNF219-AS1	0.604325	-0.199654	0.598942	-0.486254	-0.555698	-1.07563	0.0973016	0.809305	-0.869413	0.256136	0.0947172	1.21665	0.238278	-0.212612	-0.253282	1.71267	0.356577	-0.132859	-0.722737	-0.915594	1.13837	0.409656	-0.165418	-0.839069	0.619366	0.839562	-0.428728	0.395621	0.239806	-0.47427	-1.32367	-0.703327	1.03887	-0.429983	3.20083	2.19019	0.586827
ITGA8	2.98504	5.89063	5.1054	2.52941	3.75343	3.96026	4.04142	4.59774	3.54954	3.33764	0.816844	3.8687	3.37635	-4.39439	-3.61317	-0.614155	-5.91081	-4.02089	-3.98491	-1.83446	-4.49531	5.51776	3.56066	4.72686	5.36601	4.61742	-3.10327	6.132	3.92048	-4.09022	-1.08435	2.78132	-5.47403	1.2797	-1.93656	-1.37512	-6.15952
ITGA9	1.28483	3.4941	1.92371	2.06061	1.71111	1.56531	3.03838	2.57319	2.16614	1.42662	0.430167	0.572963	0.256515	-3.26619	-1.80081	-0.548641	-1.90504	-1.28998	-1.53164	-1.54189	-3.52734	2.31417	0.428226	2.74855	1.55766	2.5917	-1.22874	2.35094	1.62452	-3.14222	-0.527219	1.26537	-2.69491	0.641567	0.290302	1.02148	-1.55196
ITGA2	-3.28787	-0.235665	0.322208	0.597177	-2.16178	-2.69529	-2.95987	-0.133788	0.0291479	0.12307	-1.07498	-1.58836	-1.31269	2.6692	1.06584	6.58057	1.59688	0.467534	1.58957	0.548722	2.04531	-1.93191	1.47637	-0.922882	-1.15128	-1.69379	-0.234864	-0.974981	0.327461	0.445087	-0.399139	2.29668	2.49617	1.37115	6.44717	7.94146	2.92969
ITGA3	0.208567	-1.9072	1.96979	1.33084	2.25122	0.372068	-0.219896	0.105534	1.33419	0.668545	0.0527436	-1.52511	0.165827	-0.87261	-2.16508	1.76145	-1.63091	-0.6535	1.71808	-1.95326	-0.14272	0.521258	0.911232	1.12584	1.61185	1.63044	-1.36091	-1.67552	1.61631	-1.98881	-0.384555	2.44084	1.27502	1.26225	1.72014	7.00178	1.00302
ITGA4	0.785717	0.703961	1.8105	0.29274	0.151375	1.00356	2.08732	1.44919	1.14254	0.0707671	-1.81039	0.0825091	0.739547	-0.635346	-1.35561	1.99799	-2.07261	-2.88689	-0.496613	-0.254918	-1.47948	1.33826	0.178251	0.481762	1.38389	2.2609	-0.682675	-1.00881	-1.01299	-2.40948	-0.617797	-1.66445	-1.64805	-0.30558	2.09196	2.35972	-1.48736
ITGA5	-0.933342	-2.55339	0.672643	0.998452	0.221874	-1.03587	0.476791	0.0647603	-0.302241	-0.422058	0.290727	0.0204794	0.339713	0.00948838	-1.1389	4.70489	-1.6742	-1.13631	-0.36346	-0.573214	-0.291606	0.603979	-0.345381	-0.596109	-0.783638	0.602873	1.28557	-2.49992	0.36732	-0.501496	-0.0615377	-0.0559843	-0.392043	1.85711	1.96718	5.77634	1.58096
ITGA6	-0.976364	-1.67704	-2.10745	-0.923869	0.692756	-0.485561	-1.71267	1.0028	-1.83123	0.0282286	-0.504723	-1.00617	0.703387	1.27379	2.12884	5.6779	0.442734	0.116214	-0.458844	0.615547	2.01526	-1.06453	1.33757	-2.8614	-0.149838	-2.06436	0.798409	-1.52097	-1.71339	1.08926	0.0797985	0.205078	1.66587	0.939363	5.67575	8.63467	2.10478
ITGA7	0.997326	0.0822346	0.422066	1.96389	1.98367	2.31064	2.34599	1.37904	2.27048	1.45655	-0.0229514	0.288374	-1.22028	-1.81207	-1.86935	0.0303143	-2.26837	-1.82252	-0.725714	-0.0278981	-1.59141	2.34925	1.3791	1.19318	1.70351	1.12538	-2.40635	0.881677	1.54961	-1.94116	0.101322	-1.35208	-1.03188	1.14787	-1.04689	0.985538	-0.0662662
TRHR	2.65343	-10	-1.33233	3.02145	10	10	-10	-10	0.283021	2.1294	2.41537	1.0808	0.343226	-0.30217	0.923543	-0.630126	-1.39078	-10	10	10	-1.20142	10	-1.83276	-3.13578	1.36156	2.02291	1.86928	-10	0.960065	10	-1.17065	10	-3.74874	2.30006	-10	-1.83586	-1.60873
UFSP1	-2.14688	-1.61728	-3.12371	-2.25695	0.463608	-0.283319	-0.977046	-0.880701	-3.95282	-10	0.0121525	-0.91887	-0.258409	2.60025	2.23105	-1.07274	0.978241	10	0.809087	1.2261	10	-0.369842	-1.19746	-1.85592	-2.29143	-3.42729	2.65847	-1.93415	-1.19894	1.63226	2.71183	1.04363	2.82891	-10	3.78392	5.42816	0.788346
UFSP2	0.460438	0.90586	0.897421	1.0242	0.985552	0.53122	1.2215	1.88761	0.676502	1.36659	-0.497974	0.665075	1.03535	-0.845455	-0.772143	2.0612	-0.542226	-1.91334	-1.49968	-0.236712	-0.796289	0.523555	0.512438	0.937905	2.23943	0.765762	-0.324715	0.851163	1.28271	0.0666943	-0.654618	0.603957	0.0120386	0.931953	2.35713	3.03067	0.396615
DUS3L,PRR22	0	0	0	0	0	0	0	0	0	0	0	0	-0.451029	0	0.770707	0	0	0	0	0.280163	0.586799	0	0	0	0	0	0	0	0	0	0	0	1.82164	0	0	0	0
FAM212B	0.426162	-0.0544815	-0.111016	1.50254	1.29641	1.72888	2.02977	1.42897	2.34663	1.77164	0.856921	1.17822	1.603	-0.790677	-1.61305	2.14496	-1.59234	-1.00823	-2.28271	-0.0865777	-2.44032	0.717152	0.072395	0.986383	1.7764	-0.0386388	-1.02543	1.8914	2.49046	-0.369444	-0.323555	1.03087	-1.63109	1.97481	0.178402	0.834633	-0.0918096
FAM212A	-0.940583	-0.769952	-0.0739842	1.0506	0.117722	-0.5433	0.21911	-1.21062	0.113455	1.13111	0.732095	0.422509	2.31242	2.0104	-0.680671	0.992098	-0.782597	0.942005	-0.550247	0.58282	0.305564	-0.0620343	1.52027	-0.150497	1.18178	-0.362394	0.554996	-0.683279	1.4971	-1.26979	0.239724	-1.24435	1.52939	0.37322	10	5.48503	0.626511
CHST9	1.10518	1.3679	-0.517549	0.0581394	-0.674344	-0.183633	0.0200007	2.2285	-3.55097	-1.6103	-6.11053	4.76862	3.25951	10	2.60184	4.98623	-2.93458	4.74703	-10	2.75405	0.507569	-5.35022	-10	-2.46989	2.24339	3.86518	1.78394	10	4.8679	-0.735455	1.92362	0.0889281	0.0962653	-0.237448	-0.438566	0.0672229	-4.34538
CHST8	0.508866	-1.62884	-1.29615	-1.12147	10	1.82144	2.95129	3.19669	2.29336	1.55543	0.491748	2.29205	-0.325045	0.845291	2.3294	-3.75405	-1.07632	-2.36317	-3.10415	10	-0.524961	-1.12839	-10	-1.20446	10	1.39284	2.24115	10	-2.28298	-1.09974	2.17072	-3.90545	-10	-1.51194	-3.86923	-0.934323	-0.193302
CHST1	-1.39552	1.44828	-0.586895	2.07228	2.20578	1.85318	0.750437	1.63734	-0.741528	0.992974	1.52753	-0.821612	-0.0317774	3.22188	1.65029	-1.44522	0.530136	1.55406	-2.18218	-1.24504	-1.05193	0.499495	0.575462	-0.474629	0.936681	-5.00615	0.392317	-0.223436	0.340235	0.326302	1.56394	-0.769434	-1.54951	0.935289	3.0264	0.537553	0.00543177
CHST3	-1.12481	-0.392003	-0.297969	0.963901	-0.396159	-0.781748	-0.73083	-0.626099	0.0574325	-0.101938	0.44757	-1.47755	-1.61845	0.310538	-0.207031	3.8762	1.08338	1.27153	-1.52418	1.31547	0.0310652	-0.978723	2.05586	0.822985	0.266389	-0.388396	0.170308	-1.55538	1.17692	0.76998	-0.793391	1.32074	-2.30174	1.26352	4.2165	4.23108	2.63588
CHST2	-0.248723	1.25484	-5.54148	-0.349492	1.08569	-1.6657	-2.00317	-1.58623	-2.17009	-2.44916	-0.660692	0.270365	-0.62817	2.41535	2.44347	0.421729	1.06789	-1.12168	0.39019	2.36771	-0.629792	-0.951585	0.539194	0.313819	-1.91539	-1.94611	2.2233	-0.554058	-4.26979	0.222437	0.620652	-1.31663	-1.6435	1.23974	3.33944	7.15804	1.40087
CHST5	2.87663	-2.29939	-1.64348	1.96237	0.414493	2.11896	1.78741	0.931341	2.57107	2.1292	1.75373	1.8144	-0.254172	-0.658622	0.444262	-1.91528	-10	-1.36946	-3.23797	-1.55704	-2.70969	-1.04927	-10	0.329014	0.567312	2.22273	-0.251525	1.96097	0.63984	1.22978	2.88931	0.55626	-3.52153	-1.61506	-1.97627	-1.98814	-0.355624
CHST4	0.0843767	-0.570293	0.966579	-3.02614	1.5334	5.30906	3.14659	0.439813	3.02597	-0.205506	-0.64027	0.111412	-1.64863	1.03316	0.670785	-3.34698	-5.5964	-3.27311	0.198845	-2.99212	-1.10266	0.759947	-1.39143	0.884744	1.46457	2.16395	-0.94306	10	2.61093	-1.91928	1.31005	-1.4925	1.48124	0.325113	-1.42763	-0.675356	0.0579383
CHST7	-0.476312	0.845497	-2.7691	1.12985	-0.510969	1.51421	-1.77845	-0.502889	-1.76946	0.592605	-0.461829	0.323681	1.053	0.553831	2.11261	3.29618	0.90415	-1.49376	-1.06716	-0.634457	-0.354201	-1.7037	-0.212002	-0.725741	-2.88171	-3.91422	0.755559	0.542514	0.00737931	2.36292	1.01991	0.759261	-1.66041	0.865794	6.44893	3.74677	2.4607
CHST6	-0.486602	-1.56899	-0.791951	-4.18179	-0.19162	-1.79155	-4.31981	2.2288	-1.34102	0.628991	-1.53791	0.438722	-1.24127	2.25613	1.87308	-0.268346	-1.81078	0.52601	-0.707298	0.0886492	-0.878491	1.05827	-3.1431	-3.74404	1.859	-1.05917	0.690158	-4.85165	0.692252	0.692186	2.04698	-1.23151	-2.24044	-1.20819	-2.07223	-1.50815	2.63698
ITGAX	0.285034	0.523927	1.2237	-0.656556	-0.862071	0.708612	2.47919	1.19493	0.418698	-0.534502	-0.251484	-0.613726	-1.08915	-2.49273	-0.524953	-0.00623588	0.0110305	-3.7569	0.0235072	-1.66296	-1.76843	0.0570563	-2.17389	0.919475	-0.628011	3.35965	-0.934718	-0.202764	-1.36585	-1.58292	0.146442	-0.388132	-1.83045	0.0160904	1.89248	3.26085	-1.60925
BCL2A1	0.667265	0.970215	1.52333	0.330508	-3.06683	-0.427592	2.92155	-2.06203	1.67705	-2.87427	-0.587184	0.577973	-0.780792	-3.47459	-1.61029	-1.6409	-1.22576	-7.18118	0.433398	-2.83827	-2.3258	0.444185	-2.16545	0.940454	2.10459	3.92769	-0.991703	0.631135	-0.445845	-1.90492	-1.78495	-1.11509	-4.24789	-1.13982	1.06595	4.46257	-2.12057
ITGAV	-0.84104	-1.86608	-0.291629	-0.370909	-2.14697	-0.833516	-0.950486	-0.618668	-0.150955	-1.46795	-0.399983	-1.27884	-0.821314	-0.276342	0.263089	4.73867	-0.00688594	0.200835	0.427077	-0.114529	0.486053	-0.3479	0.655591	-1.57809	-0.216192	-0.951343	0.413754	-1.81054	-0.384233	0.483546	-0.963637	-0.251092	1.96134	1.19977	5.68097	5.3263	0.962248
PREP	-0.067106	-0.105114	-0.792919	0.216587	-0.120871	-0.00518855	-1.962	-0.75477	0.0573191	-0.610397	-0.354417	-0.260992	0.364472	1.09801	-0.127739	3.55694	0.152791	0.907193	-0.499666	-0.28861	0.214318	-0.481556	-0.359876	-0.797087	-0.646441	-0.939426	0.102516	-0.647123	-0.427689	0.253678	-0.477115	-0.0449864	1.1135	1.08738	2.94914	3.88075	1.83137
ITGAL	0.663923	3.08798	1.77403	0.283845	-0.180323	1.30514	1.99618	1.1622	1.4176	-0.279773	-1.82335	0.447839	0.438226	-3.02864	-0.648143	-2.53639	-1.06725	-3.55593	0.271306	-0.266259	-1.64411	1.70117	-0.191529	2.12469	0.947406	4.2106	-0.70729	2.04052	-1.89227	-1.6777	-0.620071	-1.24622	-2.92451	-0.84823	-1.19738	-0.779608	-3.18588
ITGAM	0.437705	0.423421	2.33451	0.430375	-0.705726	1.26257	3.23218	-0.859961	0.969375	0.0947713	0.11908	-0.1565	0.194573	-1.72993	-2.16937	0.609068	-0.175813	-3.18448	0.178068	-2.01592	0.330371	1.57125	-1.13433	1.30131	0.572175	2.54626	-0.66359	-0.869056	0.686784	-1.11968	-0.977352	0.138196	-4.20623	-0.241046	0.133028	3.16948	-0.550398
ITGAD	1.82802	-2.02281	-2.15414	-3.40055	-0.326892	0.125627	2.43229	1.12817	3.07474	1.03076	-0.264457	-1.28778	-1.8563	-2.69628	1.5093	-2.31528	-4.02037	-4.85445	-2.68006	-2.51192	-0.964466	1.31677	-2.05823	2.44631	-0.63354	-0.328682	-1.90013	10	-1.41076	2.20702	1.63736	-3.39106	-3.92086	-0.608351	-3.81197	-1.57522	-4.57758
ITGAE	-0.0277736	0.838831	-1.646	-0.466869	-1.19766	-0.51452	0.694434	-0.974385	-1.37438	-1.15746	-0.538184	0.764343	-1.12557	-1.6697	-0.692159	-0.998085	0.990197	0.015449	2.24322	0.286116	0.204613	-0.498266	-1.32569	-1.18562	0.86014	-1.52446	0.5721	-1.45773	-2.93838	0.0856591	0.00591015	-0.189657	1.31029	-0.975799	3.66596	4.04744	-0.290397
IGF2R	0.352199	-0.659432	-0.92755	0.185614	-0.519825	0.581783	-0.941493	-0.118579	-0.145255	-0.40058	-0.370681	-0.424994	0.43943	0.360593	-0.602727	4.08118	0.270388	-0.18143	-0.197518	-1.36186	0.207591	-0.197777	-1.09466	-0.79295	-0.595403	-0.692848	-0.0300932	-0.150334	-1.12979	0.33072	-0.802856	0.698544	2.29885	1.02942	5.29184	6.68871	0.757401
SLC36A4	0.54092	-0.831944	-0.199825	-0.100518	0.729261	-0.427092	-0.741767	1.80712	-0.0729531	0.335979	-0.532386	0.490342	0.391784	-0.787306	-0.522434	2.60659	-1.18136	-3.152	0.501678	-1.08434	-0.658885	0.776745	-0.322718	-0.563343	0.247543	-0.139139	-0.315438	0.386757	-0.265508	-1.21287	-1.02674	0.458962	0.0531881	0.367238	4.07116	2.16087	0.682654
SLC36A3	1.94921	-10	1.19545	1.42648	-10	2.13171	0	2.70277	1.27956	4.57037	1.47875	-0.805343	-10	-2.17797	0.922429	-2.70223	-10	-10	-1.37153	1.02272	0	10	-0.844529	10	0.382504	0.984099	0.0251943	2.64211	10	-1.43009	10	0.103648	-1.46413	-2.36812	-3.65762	-2.89879	-1.76263
CKS1B	-1.63181	-0.419046	-2.6821	-2.44513	-1.50543	-2.88289	-1.75598	-1.72278	-2.21501	-0.486055	0.0396668	-1.53813	-0.0411246	2.73205	1.60769	2.89969	1.8676	2.51556	0.804106	1.25845	3.99292	-3.2946	0.155905	-3.87254	-1.44089	-2.93915	1.95677	-2.41564	-1.78912	1.80415	-0.369991	-0.712842	0.884538	1.03121	5.43756	5.32582	2.20858
SLC36A1	-0.598451	-1.63965	-0.399954	-0.803429	-0.558124	-0.449148	-0.192149	-0.765902	-1.48373	-0.265926	0.008378	-2.25895	-0.680106	0.818544	0.561407	2.39001	0.819028	-0.808649	-0.195178	-0.688167	1.46196	-0.889747	-1.64057	-1.95529	-0.759654	-0.091497	-0.00515225	-1.40946	-2.53987	0.0348599	-0.0964069	-0.0967979	0.420031	1.67635	3.83273	3.74966	1.10132
ARTN	-0.986195	-6.49766	-6.47694	-2.15729	-4.29679	-2.03425	-5.01038	0.396192	-4.37033	1.9319	0.908803	-2.57188	-2.59361	5.25444	6.6907	1.22498	2.67653	2.49738	0.618368	4.48134	3.6384	-10	-0.235055	-5.54772	-4.58959	-5.53692	1.61541	-3.06935	-4.06163	5.59124	0.872607	-0.427379	2.3489	-0.537681	4.03365	4.69709	4.58579
ART1	-10	0.881108	-0.80316	0.928716	10	0.663932	-0.130285	1.16693	10	10	1.38121	3.6593	-0.209102	-10	10	-3.98122	-10	-10	-10	-10	-1.92494	10	-2.45429	10	1.34977	2.9342	-0.186837	0	10	0	-10	-0.115965	-4.23735	0.834305	-1.0722	-10	-0.533845
ART3	0.972773	-0.687698	1.31499	0	0.418445	2.4805	10	4.71846	2.53634	1.00311	-0.362735	-10	-0.208276	-10	-1.63901	-10	-2.37533	0	-3.87804	0.0757605	10	2.12212	-2.41855	10	10	1.94433	-2.55089	10	0.392302	0.16802	10	1.64484	-10	-0.233595	-4.48271	-2.64071	-2.04099
ART5	0.515495	-0.471478	-0.182848	0.116182	-0.349124	1.6791	-0.937784	0.926935	-10	10	0.567767	0.180966	10	0	0.502521	-3.33662	-1.37258	-10	-1.29665	-10	-10	10	-0.584185	-0.756	3.21134	1.25612	1.1648	10	2.64973	-0.383552	1.43261	-0.406214	-1.35409	-2.13341	-3.97087	-1.47889	-1.1347
ART4	2.02042	4.99268	3.68989	2.22541	4.57509	5.01801	5.11871	4.35297	4.19608	2.92001	1.36575	0.797812	-0.731094	-4.19987	-2.06736	-2.62392	-3.7961	-10	-1.97262	0.444123	-2.64374	4.33306	3.66354	5.63756	4.29483	4.7081	-4.80711	6.26313	4.64579	-5.11988	1.76563	-0.48776	-5.74806	1.88999	-3.10515	-2.25825	-3.09085
CRTAM	0.807481	3.55458	3.48051	0.629439	-1.60111	1.24644	2.9745	1.41901	1.3325	0.414431	0.293429	0.402189	1.68289	-3.42878	0.524594	-2.65262	-1.23224	-4.25377	-0.647654	-0.493526	-1.15293	0.875442	-0.678297	0.270422	2.74149	3.10361	-0.855282	2.10612	-0.998429	-1.29594	-0.605614	-0.111684	-4.64896	-0.986199	-2.21737	-2.55324	-1.1186
SNORD116-20,SNORD116-21,SNORD116-22	0	-0.205126	0	0	0	0	0.720197	0	2.33502	0	0	0	0	0	0	0	0	0	0	-0.236378	0	3.75296	0	0	0.225688	0	0	0	1.46386	0	0	0	0	0	0	0	0
CADPS2	0.6992	2.58119	2.73189	1.40797	1.2805	0.992642	3.83954	0.258882	2.0555	0.388453	-0.44876	1.41243	0.184227	-2.44318	-1.16578	0.0156369	-4.89766	-0.305936	0.821339	-0.289355	-2.61847	1.02992	3.2339	2.13334	1.66059	3.21814	-1.02881	1.86216	1.70408	-3.18686	-0.423027	0.999679	0.809033	0.701104	0.885937	2.51307	-1.19181
RLF	0.0494803	-1.06134	-0.968312	0.299317	-0.425131	-0.553041	0.014476	0.374878	0.0649817	0.419127	-0.659393	0.409624	0.0573722	-0.138009	0.201433	4.03957	-0.192494	1.01367	-0.927238	0.211307	0.564733	0.101885	-0.984504	-0.871491	-0.0687164	-0.521301	0.155589	0.0599739	-0.347968	0.861427	-0.322421	0.0787282	0.413796	0.947918	3.43577	4.51244	0.96918
RNASE11,RNASE12	3.98068	-1.54253	-2.93452	10	10	0	10	3.06198	0.492964	10	10	-10	-10	0	0	-4.24498	0	-10	-2.43904	-10	-10	10	-10	-1.11299	10	10	-1.12104	10	10	-2.99436	10	-10	-10	-1.0327	-3.11578	-10	-2.31005
CRTAP	0.878476	0.150811	0.921411	0.32821	0.815871	0.309828	0.651553	1.49382	0.581161	1.31158	-0.132549	0.216713	1.67215	-0.124988	-0.817011	1.82737	-0.341849	-1.02414	-0.670131	-1.10639	0.501351	0.0992121	0.51533	0.486752	0.822616	-0.0311026	-0.198782	-0.128398	1.16972	-0.666009	-0.439227	0.824077	-1.13886	0.36193	2.40332	2.64295	-1.08078
ADPGK	-0.24278	-0.000101788	-0.883051	-0.55988	-0.399904	-0.329569	0.34872	-0.309856	-0.486238	-1.00522	-0.969123	-0.482734	-0.0746315	0.177652	0.277606	3.3387	-0.133142	-0.142242	0.901131	-0.426786	0.754724	-0.822636	-1.2081	-0.468476	-0.478913	-1.01008	-0.189609	-0.657214	-0.238959	0.0363169	-0.614099	-0.682384	1.44813	0.703708	4.42552	4.16892	0.713254
HPYR1	10	-0.11352	-1.38913	0	1.25699	10	1.72677	10	0.263682	2.44015	1.61594	-10	10	3.20065	2.22126	-3.0258	-10	0	-1.27773	1.0332	-10	0	-0.813716	-1.42645	-10	10	-0.26991	10	10	0.531359	-0.286809	0	-10	-0.875651	-3.21964	-2.76246	-2.18989
CPEB4	1.097	1.74436	1.52319	-0.340941	0.843911	0.0119756	1.75759	1.90868	0.263273	0.224945	-0.843499	0.492551	0.0881749	-0.843551	-1.03632	1.49198	-2.4704	-1.8802	0.0580545	-0.00715645	-1.59275	1.58156	-0.756747	1.44302	0.825736	1.16626	-0.619078	1.49951	-0.649517	-1.2823	-0.412323	0.160259	-1.0212	1.41488	3.88024	3.7915	0.432854
CPEB1	2.62591	0.454895	0.543002	0.462129	2.2729	1.68618	2.9032	2.22979	1.72493	1.45484	-0.807286	2.49067	2.272	-4.37007	-1.40848	-1.84497	-10	-4.73398	-4.28218	-0.973227	-1.56183	2.33585	0.733646	2.71828	0.755111	1.35834	-0.758572	10	3.13977	-0.820802	-0.00490625	1.68763	-4.83145	-0.69536	0.0710711	0.434539	-1.86952
CPEB3	1.15352	1.05699	1.69349	1.41093	0.460513	0.816612	-0.217075	2.38262	1.51381	1.79266	-0.23046	1.26254	0.784557	-0.92708	-1.05405	1.74445	-0.576819	-1.09444	-0.188015	-0.265327	-1.85913	1.11968	-0.666716	2.00575	0.157329	1.02068	-1.28995	1.77059	0.122912	-0.155517	-0.538102	0.812803	-0.51118	0.757973	1.1605	2.60369	-0.722644
CPEB2	1.61928	-0.0926901	0.443309	0.965809	0.827572	1.25975	0.801923	1.11602	1.07806	0.743309	-0.223965	1.35356	0.216616	-1.10838	-0.454351	3.0008	-0.864987	-1.02943	-0.695311	-0.695414	-1.29341	1.25337	-0.657329	0.968382	0.571581	0.0650086	-0.536801	0.100175	0.577869	-0.468176	-0.874562	0.357352	-0.228233	1.0947	2.88433	3.55042	1.67607
SRBD1	0.694666	0.208871	0.169887	-0.0914577	-0.201327	0.481885	-0.506613	0.623744	0.405044	0.0963933	-0.60184	0.582069	-0.186101	-0.500779	-0.671807	2.56496	-0.367446	-0.293631	-0.130961	-0.000620543	0.274045	0.543319	-0.218746	-0.0883271	0.698566	0.69503	-0.346547	1.23958	0.37583	-0.105884	-0.535702	-0.342359	0.710946	0.396288	3.19854	2.17955	0.167134
ABAT	-0.574337	-0.411734	1.13824	0.404481	0.13703	0.477503	-1.31382	1.26031	0.940616	0.894057	-0.666191	0.42411	-0.0693682	-1.60737	-1.49434	0.168633	0.423323	-0.999764	-0.688443	-1.74084	-1.96269	-0.929915	-0.375759	2.15209	1.7587	0.294737	-1.4011	1.42196	0.563248	-0.390622	-0.175839	-0.404686	-1.58073	-0.383917	2.11427	3.11886	0.455553
POU5F1B	0.26188	-2.34586	-4.00492	2.2015	0.267542	1.12824	-1.21754	-1.02541	0.594441	1.81486	2.16541	0.375437	-2.35738	0.0236401	0.438361	-1.52573	-0.563752	1.73587	-2.76484	0.0268773	-0.159004	-10	-1.87467	0.692354	2.14837	0.637395	-1.74794	0.0992853	0.833624	1.62222	2.43389	-0.0747992	-2.95844	-0.81785	2.34767	-0.420042	1.48965
LOC284865	2.28849	0.107294	-0.404854	-0.616335	4.31255	10	10	10	1.73456	3.48037	1.74142	2.80175	1.32931	-4.42915	-2.06612	-3.25318	-10	-1.03975	-3.46512	0.149734	-4.41817	10	-0.855274	1.96708	5.36965	3.447	-0.384948	10	3.91165	0.205976	0.140456	-0.0978304	-6.08016	0.0706029	-3.58909	-0.608038	-1.18784
PHOX2A	1.08277	-1.06439	1.21302	0.325223	10	-0.892642	-10	3.61883	0.804543	2.00208	0.368981	0.295875	-2.34745	-10	-0.667818	-2.91728	-3.65729	-1.32053	-2.945	-1.52451	-1.70087	0.373819	-2.39086	10	0	0.460071	-10	-10	10	1.14974	1.07116	10	-0.527362	-1.99759	-10	0.892034	10
PHOX2B	0.944681	-0.714757	-0.723654	-0.183183	10	10	2.08547	10	2.18314	1.38049	2.53057	-0.48092	-10	-10	10	-3.30012	-3.83705	-1.86473	-3.38261	-1.48996	-10	10	-10	0	10	3.84113	-1.77751	3.49208	10	-1.94761	2.49625	-0.436647	-3.82058	-1.45241	-3.78198	-1.81465	-2.28826
UPK2	10	-0.670526	-1.26161	0	0	2.08758	-10	10	10	-10	0.37514	1.39907	0	1.93914	10	-1.044	-10	-0.237439	-2.88034	10	-10	-10	-10	-0.0808911	10	3.51171	-0.225298	10	-10	1.87178	10	-10	-5.4899	-0.383049	10	2.274	0.538295
CFH	1.20708	1.33937	2.03361	0.0216831	-0.0564153	0.146142	4.37514	2.50782	0.846573	1.79123	-0.885487	-1.14604	0.0493244	-2.72734	-2.47251	0.822132	-0.694467	-2.87186	0.471895	-0.859266	1.42808	4.42972	3.7797	-0.326965	3.6171	1.55455	-1.10336	-0.743804	1.30597	-2.42068	-2.14418	-0.0578894	-1.40369	0.264544	1.10244	4.72621	-1.8767
CFI	0.996721	2.07225	3.21854	0.298074	1.87039	0.01865	4.09488	3.24129	2.73151	1.80722	0.277305	0.0212574	-0.495009	-3.02584	-2.40174	-0.431973	-4.36115	-4.97738	-0.911655	-1.64019	-2.35174	4.74399	3.71874	2.15974	3.37448	3.06928	-2.02575	0.174831	3.68463	-2.78616	-1.61215	0.966229	-2.53885	0.699184	1.17534	0.642365	0.0566173
ANKFY1	0.622021	0.992217	0.522838	0.857381	0.714546	0.277316	0.0339049	0.387822	0.456502	-0.0561023	-0.546116	0.605321	0.489438	-0.871983	-0.668806	2.20994	-0.0173695	-0.864859	0.144035	-0.538914	-0.600088	0.775459	-0.13716	-0.115304	0.343296	0.065008	-0.739873	0.283518	-0.100908	-2.17356	-0.82762	0.531437	0.767117	1.10369	4.83948	3.79965	0.291409
CFB	0	0	0	0	0	0	0	0	0	0	0	0	0	0	0	0	0	0	0	0	0	0	0	0	0	0	0	0	0	0	0	0	0	0	0	0	0
TPT1-AS1	0.526653	-0.63692	2.2527	0.975703	0.548151	0.359854	1.14116	1.83395	0.318961	1.54579	0.522927	0.893325	0.676941	-1.48319	-0.240392	1.41605	-1.67813	-1.48559	-0.801469	0.366594	-1.75264	2.09412	-0.126593	1.82879	0.215028	2.71866	-0.555599	2.69841	0.830406	-0.527544	0.416859	-0.0891346	1.04901	-0.0483712	0.600682	2.17148	-0.143652
CFP	1.1331	3.78521	2.39553	3.5935	1.2476	4.33659	3.80321	-0.865548	3.49605	-0.55393	-1.59192	1.55017	1.34633	-4.68308	-1.46314	-0.991801	-2.68386	-3.62291	-1.67871	-2.36264	-2.73207	2.57362	-0.493958	3.07598	2.73329	2.33567	-3.16356	3.02167	1.64668	-3.39724	0.412993	-2.73776	-10	0.487515	-0.443777	-0.90456	-5.27212
REREP3	1.28002	0.174858	-0.282465	-1.15841	0.147275	1.49425	10	1.53455	-0.677462	0.700464	-0.44849	-0.243757	-1.0445	-4.12012	-1.80576	2.21554	1.17555	-2.31006	-1.05431	0.478234	2.5365	0.678216	-0.854864	0.688697	0.211422	-1.65785	-0.833753	1.48883	-2.78772	0.738915	1.46358	2.42713	0.441261	-0.733376	-0.530181	-1.99319	-0.51683
AAAS	-1.19966	-0.0849285	-1.40585	-0.553964	-0.0345911	-0.491135	-0.980986	-2.03913	-0.957093	-0.640587	-0.934832	-0.88807	-0.144838	0.632376	0.08333	2.53796	-0.135034	0.646397	0.559219	0.276897	0.312288	-0.800053	-0.76168	-0.891496	-0.780556	-0.434606	0.868097	-0.199878	0.139603	0.938804	0.0142725	-0.60158	1.50066	0.472882	3.777	3.41562	0.851398
SIDT1	0.333892	1.44859	0.818735	-0.384694	0.135761	-1.0302	3.47763	1.27737	1.53467	0.440927	-0.633269	-0.998653	-1.31266	-2.65446	0.289691	-2.97665	-1.17251	-2.31193	1.4535	0.169302	-2.16531	2.44998	0.265958	2.38648	1.40425	4.06428	-1.18709	0.966546	-0.717564	0.501913	0.412506	-1.27246	-0.357664	-1.45359	-2.55599	-1.70622	-1.81858
SIDT2	0.425152	0.297024	2.28999	0.774119	0.334843	1.08369	0.536742	1.61418	1.01214	-0.101599	-0.326877	0.4866	0.505712	-1.07574	-1.42352	1.6549	-0.310799	-0.249646	-0.519705	-1.40708	-0.683317	1.10567	-0.540109	0.354757	0.663952	0.560227	-0.912441	0.630162	-0.311343	-1.1487	-0.853137	0.361061	0.249158	0.568037	2.85803	3.25248	0.152932
PISRT1	10	-1.202	-10	10	0.150312	0	0	-10	-10	2.19249	10	-10	0	-10	0	-0.991282	-10	0	-1.68701	-10	-10	0	10	-10	0	10	-10	10	0	-10	10	10	-10	10	-10	-2.72683	-2.99629
SAA2,SAA2-SAA4,SAA4	-5.32909	0.519422	0.271855	-4.48052	-10	-6.0828	0.83546	3.36854	-5.28371	-4.45644	-6.96814	-4.9787	-5.16851	2.29749	4.74126	-4.85803	-3.63088	10	-1.8234	1.43646	0.837756	-0.731418	3.08306	-3.78429	-1.70968	-2.77562	-3.75659	-3.48758	-2.25616	-0.928238	-0.437416	-4.04799	-1.61487	-0.495443	-0.428987	5.48922	0.418981
MTMR11,OTUD7B	0	0	0	0	0	0	0	0	-0.458547	0	0	0	0	0.785033	0	0	0	0	0	0	0	0	0	0	0	0	0	0	0	0	0	0	0	0	0	0	0
LOC283070	0	0	0	0	0	0	0	0	1.39383	1.61629	-0.342728	0.65884	0	0	0	0	0	0	-2.90979	0	0	0	0	0	0	0	0	0	0	-2.20927	0	0	-2.77028	1.38759	0	0	0
SAGE1	-0.217669	-10	0	-10	10	-10	-10	10	-10	1.28005	1.20276	-10	10	0	10	3.45735	0	1.89325	-0.117208	0	0	0	0.17344	-10	10	10	0	-10	-10	-10	2.63312	-10	0	0	0	-10	4.5791
AAGAB	-0.0985717	-0.365214	-1.52727	-1.0208	-0.867562	-0.886926	-0.849052	-0.533978	-0.976522	-1.00564	-0.987818	-0.296603	-0.398683	1.20123	0.645839	3.30986	-0.0467323	1.21787	0.561042	0.0807451	0.871658	-0.793153	-0.150747	-1.20213	-0.798167	-2.2643	0.0656131	-0.293922	-0.227235	0.967144	-0.520598	-0.631696	0.967194	0.832001	4.0019	4.34348	1.93684
C4orf19	-1.3749	2.49686	1.27022	1.80947	3.42699	1.47349	3.00289	0.798003	2.66267	0.570199	-0.655506	1.9522	-3.04787	-5.62692	-1.33123	-1.49817	-5.59844	-0.89674	-2.1014	-2.54106	-1.57647	2.79551	0.389644	1.4086	1.85191	1.05635	-3.01145	6.43853	3.82684	-1.69315	-0.483663	1.64135	-1.92148	0.805633	0.811404	-0.700398	1.20064
SLC7A6OS	-0.311727	-1.13853	0.13321	-0.466074	-0.608355	0.570102	-0.248067	-0.485408	-0.390387	0.32412	-0.568542	-0.936818	0.245421	0.398078	0.228193	2.02102	-0.138	1.15901	0.974283	-0.240718	0.447386	-0.346145	-0.0129431	0.518001	-0.149889	-0.745276	0.310767	0.464047	-0.00594606	1.02019	0.0522533	-0.728682	1.72125	-1.25217	5.18958	4.08774	1.1353
C4orf17	0	-0.133246	0	0.426006	0	0	-10	0.998994	-10	-10	10	0	10	10	10	-0.903904	0.995854	10	0	0	10	-10	-0.883944	-1.85462	0.306005	10	0	10	-10	10	0.629979	10	10	-0.32893	-0.163241	-1.86416	-3.61147
RNU6-67P	0	0	0	0	0	0	0	0	0	0	0	0	0	0	0	0	0	0	0	0	0	0	0	0	0	0	0	0	0	0	0	0	0	0	0	0	0
ECEL1	-0.477769	10	-0.364289	-1.74036	-2.45639	10	-0.41945	1.24044	-2.17625	0.942744	1.29381	-10	-0.96083	-1.86153	2.25982	0.0284842	-0.15356	-1.25808	-1.76388	1.36746	0.679227	-1.25782	-10	-2.8649	-2.03393	0.525136	-2.30293	-0.954429	-10	1.95764	0.956209	-2.33747	-2.3041	0	0.33755	-0.0641301	4.13389
NBEAP1	2.18756	0.699958	-1.06247	-3.00683	0.243789	-0.409526	0.758621	-10	-3.65576	3.85011	1.01456	-2.27389	10	1.59914	1.54702	10	-2.09536	-1.44804	-1.92832	-0.270657	4.50116	-0.0330512	-2.81072	-1.19295	-0.907522	1.92975	0.292185	10	-1.59791	-0.504896	-1.50514	1.6068	-0.67446	-10	3.27433	10	2.27776
RFPL4AL1	0	-10	0	10	0	0	0	1.12898	-10	10	10	0	0	0	0	0	-10	0	0	0	0	0.489492	0	-10	0	0	0	0	0.364289	0	0	-10	0	0	0	0	-10
C9orf172,KIAA1984,RABL6	0	0	0	0	0	0	0	0	0	0	0	0	0	0	0	0	0	0	1.10867	0	0	0	0	0	0	0	0	0	0	0	0	0	0	0	0	0	0
ETV3L	10	-2.51596	-1.26766	0.387373	10	10	0.315635	2.7659	1.85938	2.66251	2.15767	-0.114479	1.01246	-10	10	-2.30775	-2.79481	-2.85262	-4.0426	-1.95199	-1.00974	10	-1.61201	-1.61786	10	1.89499	-0.751259	10	10	-0.602042	3.14008	-0.0384298	-5.59066	-3.68333	-2.09676	0.416426	-3.79405
SNORD12,ZFAS1	0	0	0	0	0	0	0	0	0	0	0	0	0	0	0	0	0	0	0	0	0	0	0	0	0	-2.23254	0	0	0	0	0	0	0	0	0	0	0
MSL3P1	-0.602036	-2.61034	-4.39219	-2.24129	-2.35495	-1.56756	-1.36614	2.0566	-1.75503	-1.70982	-0.622313	-2.63123	-0.735808	3.1176	2.37784	2.50374	2.59703	4.39869	1.0199	1.76867	4.01434	-2.5443	-0.154757	3.5059	0.379239	1.46099	0.805934	-2.95598	-0.432011	1.95624	2.01253	-1.02804	-0.283404	-0.301876	2.93554	4.65578	-2.41928
NCBP2-AS2	-0.647817	-0.99354	-2.56384	-1.22449	-0.106109	-0.439329	-1.81587	-1.77594	-2.70485	-0.488261	-0.934806	0.142949	0.651182	2.54137	2.51954	3.8368	1.71481	1.88214	0.475717	1.36852	1.79511	-1.89168	-0.171415	-2.95788	-2.48195	-3.20024	0.610839	-0.354909	-1.17462	1.41933	-0.524434	-0.32215	1.51379	0.572363	6.06944	5.69688	2.31128
LOC286297	2.12975	10	0	10	10	0	-0.847401	-10	0	1.42037	0.680711	0.489573	-0.216963	-10	-1.05929	10	0	0	10	10	0	0	-10	0	10	0.952747	-0.872511	0.265182	0	0.506113	10	0.0987831	-3.90644	0.816235	-10	0	0
C15orf26	10	1.7257	1.13047	4.09311	10	2.34475	-0.411365	1.52859	0.278382	1.69803	-1.76607	1.40389	0.767884	-0.153946	-0.151333	-2.01715	-3.94626	-1.55666	-10	1.43011	-5.03371	2.10895	1.16275	0.957828	2.43341	3.76834	2.29188	-0.76496	5.1869	0.159372	1.05753	1.07514	-1.43291	0.424643	-2.33642	0.0634166	-1.91896
C15orf27	-0.210195	1.67795	-0.61157	-0.503803	-1.03814	-0.756553	0.0584691	0.321915	1.85154	-2.0189	2.27473	0.207169	1.72778	-1.42816	-0.353505	-1.04492	-1.77117	-3.60683	-2.13434	-0.305611	-0.975647	0.62598	-0.282117	1.21334	0.0432955	1.88437	-1.45607	1.42036	0.662119	-0.956948	-0.345946	-0.771813	2.18854	1.11085	-0.0395218	0.0450607	-0.0295359
ZNF114	1.22798	-0.62267	-0.224449	1.61211	2.17655	0.775037	0.305147	4.37026	-0.860549	2.41159	1.51908	-0.39448	1.6147	1.78395	0.151348	-0.523089	-0.717752	1.68592	-3.17218	-1.81709	3.02662	1.52217	-1.06374	-1.28534	2.59916	0.552537	-0.16737	-0.509433	-0.277485	0.815085	1.52373	0.390469	-2.89792	-0.646818	1.14991	-0.332903	0.488487
SEZ6L	2.98941	0.0814777	-1.87641	1.10042	10	1.56394	4.88196	4.56827	-0.306836	1.35081	2.36154	0.207597	1.1331	-10	-1.80294	1.07725	-3.61232	-1.21562	-3.64881	-0.926785	-1.06163	4.24314	-2.87688	0.915946	3.78073	3.78427	-0.843955	1.71932	0.683245	-0.6507	1.24568	-1.17629	-5.2218	-0.3004	-2.56499	-2.08765	0.436233
PRKAR2A	0.669146	0.131225	-0.0489617	0.0010909	0.432519	0.0476608	-0.755	0.925067	0.117779	0.577643	-0.788634	0.790452	0.326516	0.0719014	-0.359144	1.83502	0.0736714	0.182993	0.185746	-0.947506	0.0795671	0.0191845	-0.0431378	0.323507	0.201629	-2.50171	-0.672943	0.192177	-0.0303169	-0.852652	-0.789733	0.288494	0.674492	-0.145015	3.30001	3.6556	0.483189
PRKAR2B	1.44733	3.16941	0.931618	-0.278281	-1.94659	1.45638	3.66638	0.442877	0.740403	0.686899	-0.769093	2.46083	1.60322	-2.70092	-2.72061	0.819655	-3.87991	-3.5707	-2.94604	-1.66986	1.15933	3.00544	0.751029	1.60683	0.305367	2.96696	-1.66917	2.01492	0.985317	-2.21307	-0.523918	0.967561	-2.61755	1.81431	2.00469	-1.10175	-2.05707
MAGT1	-0.126928	-0.110668	-0.603996	-0.311752	0.0884242	0.0628783	0.0169582	-0.0298173	-0.704241	-0.112108	-0.577765	-0.174735	0.453797	0.108057	-0.114616	2.88368	-0.3614	0.42117	-0.283712	-0.46587	0.774265	-0.561154	-0.00900151	-0.787228	-1.15817	-1.08678	0.446693	-0.194196	-0.000475361	-0.0270284	-0.500827	-0.128758	0.822337	0.00780532	4.61177	5.28905	0.43521
TMEM200B	0.3312	-0.784168	0.139632	0.551185	0.784918	0.147852	2.21943	1.27546	0.516791	1.39269	-0.678605	0.266984	1.07233	-0.782117	-0.2604	1.72638	-1.03863	-0.852662	-1.40551	-0.050851	-1.38101	2.15418	1.06679	1.58473	1.63198	-1.07712	-0.602348	0.182109	0.890041	0.0343799	-0.847022	0.520174	-1.22913	-1.1137	0.392339	2.9503	-0.61542
ITGA2B	-0.553002	0.123979	-2.79616	2.7655	3.84674	2.45943	-2.21185	-1.41044	-0.508788	0.877395	1.87789	0.725388	-0.627145	-2.75787	-2.35604	-3.36203	-2.54401	-1.78268	-2.38833	1.81999	1.06951	0.655898	-5.04404	-0.627252	2.54132	-0.170393	-2.13321	1.11182	0.48405	0.869964	1.08465	0.845347	-1.26779	1.13086	-0.187762	0.963301	-0.910066
ZNF20,ZNF625	1.62894	-0.660772	-0.233856	1.01218	-0.0557381	-0.232297	-0.699758	0.522253	1.01715	-0.302114	-1.09179	0.373271	0.371954	0.438832	-0.888447	2.48562	-0.712885	0.405829	0.152776	-1.22184	-2.47332	0.439962	-0.077408	0.103847	2.46014	0.565844	-0.313667	-0.0498973	0.688893	0.15153	-0.0215938	-0.406263	0.200179	0.919343	0.0894138	1.73392	-0.521831
PHACTR4	-0.219009	-0.204633	-0.120456	0.689039	0.254187	0.315662	-0.904074	0.888079	1.05503	1.0268	1.15075	0.423469	-0.462867	-1.03834	-0.705619	1.73802	-1.06716	-0.237284	-1.09398	-0.569341	-1.01969	0.790563	-0.81803	0.483904	0.221588	-0.0590147	-0.845128	0.989653	-0.153543	0.0907374	0.689458	0.55984	-0.924114	0.256797	1.45017	2.73091	0.372138
NLGN2	-0.511458	-1.34863	-0.271504	-0.0675834	-0.234196	-0.502897	-1.45037	2.26042	-0.269139	-0.0372975	0.0440829	-0.882164	-0.882353	0.0111225	0.0775412	0.0970141	0.241947	0.559056	0.779994	1.74184	0.0817947	0.793581	0.524708	-0.552259	-1.55206	0.65866	0.526444	-0.660522	-0.540169	0.256676	0.798059	-0.50202	1.16672	0.374018	1.10158	3.82043	1.10882
OR2K2	2.9163	-10	-2.6518	10	0	10	0	1.14751	0	2.12795	1.11328	10	0	0.309228	-0.143893	-10	-10	0	-10	0	-10	0	-1.78949	1.20488	0	10	10	1.48841	10	-1.13877	0.709578	-10	-10	-10	-2.41905	-10	-1.11823
PHACTR3	3.61832	4.05248	3.85294	-0.924625	4.37257	5.7016	10	3.02932	1.41613	2.32559	0.750012	3.61806	3.95928	-1.8469	-2.8611	-0.303844	-4.22839	-3.23322	-6.32173	-4.35862	-6.29936	10	3.50877	3.46845	5.74086	5.39509	-2.63774	7.26433	10	-4.63571	-1.18192	1.97342	-5.26268	0.252004	-1.60004	-1.75782	-1.95444
NLGN1	1.64572	1.17737	-2.28494	1.59659	4.75924	2.60146	-1.70282	0.823951	-3.02614	2.00046	1.84068	-0.991627	1.0945	-2.33088	1.61728	1.02018	-1.65682	-1.26913	-2.69575	-1.80908	0.405607	1.22134	0.51555	-0.86671	-1.37968	-1.76486	-1.37349	2.88384	0.622541	1.52639	-0.0905121	1.25362	-3.48519	-1.62651	0.514011	-1.97104	1.81325
KRTAP2-3	-10	10	-10	10	10	0	-10	10	10	10	10	10	-0.147996	10	-10	-10	-10	-1.36572	-10	0	0	10	-1.86034	-0.0248512	10	0	-0.303893	0	0	0	1.73316	10	-5.28258	-0.357503	-2.84342	-2.1011	-10
KRTAP2-2	-10	10	0	10	0	0	0	-10	0.316069	10	10	0	0	0	0	-10	10	0	-10	0	0	0	0	-10	0.441052	-10	0	10	0	10	10	0	0	-10	0	-10	-10
KRTAP2-1	1.32961	10	10	0	0	10	-10	10	0	10	0.828055	0.486436	-10	-10	-10	0	0	-10	-1.93206	10	-10	0	-10	-0.179918	0	10	-0.307505	0	0	10	-10	0	0	-0.371997	-10	-10	-10
KRTAP2-4	10	0	-10	0	10	10	0	0	0	10	0	0	-10	0	10	-10	0	0	0	0	-10	0	0	10	0	0	0	0	10	0	10	0	-10	0	-10	-10	-10
MIR4708	0	0	0	0	0	0	0	0	0	0	0	0	0	0	0	0	0	0	0	0	0	0	0	0	0	0	0	0	0	0	0	0	0	0	0	0	0
MIR4705	0	0	0	10	0	0	0	0	0	0	0	0	0	0	0	0	0	0	0	0	0	0	0	0	0	0	0	0	2.92686	0	0	0	0	0	1.71425	0	0
MIR4706	0	0	0	0	0	0	0	0	0	0	0	0	0	0	0	0	0	0	0	0	0	0	0	0	0	0	0	0	0	0	0	0	0	0	0	0	-1.5219
MIR4701	0	0	0	0	0	0	0	0	0	0	0	0	0	0	0	0	0	0	0	0	0	0	0	0	0	0	0	0	0	0	0	0	0	0	0	0	0
MIR4703	0	0	0	0	0	0	0	0	0	0	0	0	0	0	0	0	0	0	0	0	0	0	0	0	0	0	0	0	0	0	0	0	0	0	0	0	0
SBF1P1	1.58872	-1.40551	-1.0175	0.360093	0.254491	2.43302	1.9111	-1.53048	1.08688	-1.07838	2.04453	-1.53267	0.807358	-0.297929	3.01472	-4.06524	-2.15342	-2.5506	-4.71099	-0.679791	-10	2.32522	-3.15906	-0.962621	1.7231	3.14619	-0.164655	0.734596	10	-1.19071	2.28603	1.26566	-4.73359	0.563007	-3.56672	-3.26596	-1.97765
VMP1	-0.668188	-1.92847	-0.0109818	-1.11117	-1.03337	-2.05888	-0.0580504	0.537771	-0.849924	-0.184938	-1.5723	-0.88146	-1.85669	0.0830601	0.640202	4.89697	0.409344	0.109338	1.85446	1.04787	1.46162	-0.79772	-0.624382	-2.06978	-1.1969	-0.361777	-0.0918745	-0.774845	-1.192	0.228514	-0.381703	-0.480091	2.7837	0.935266	5.46997	5.55	2.30472
JMJD8,WDR24	0	0	0	-0.265233	0	0	0	0	0	0	0	0	0.607905	0	0	0	-0.192459	0	0	0	0	0	0.136013	0	0	0	0	0	0	0.0372259	0	0	0	0	0	0	0
EPN2-AS1	-0.966267	0.780969	0.123098	0.425025	0.636974	0.94448	0.178964	3.34816	-0.232757	1.8849	0.392743	1.16996	-0.499337	-0.567303	1.19075	3.50817	-0.110988	0.474639	-0.665765	1.97433	-0.577656	1.14312	-0.250437	0.0451004	-0.610664	0.948418	-0.00104893	-0.00983962	0.130698	-0.525718	0.565876	0.707935	10	-0.227122	1.69538	0.967514	0.91581
NR1D1	-1.12632	-1.80289	-3.19468	1.01614	-2.99477	-0.858116	-1.80475	-1.32546	-2.09968	0.071756	-0.0158994	-2.89234	-0.226752	1.89418	2.47282	2.55915	-0.118482	2.6886	-0.821262	1.49807	1.15162	-1.76203	-1.90461	1.49275	-0.109755	-3.5953	1.61948	-1.16666	-1.42884	2.28111	0.686709	0.432729	1.57492	1.02839	2.8494	6.26668	2.73056
NR1D2	0.340936	0.950772	-0.0266762	-0.0185711	-0.0291824	0.370402	-0.772051	0.530491	0.60916	0.302135	-0.678676	0.182823	1.619	-0.181836	-0.244178	2.84977	-0.103186	1.50499	-0.477001	-0.609868	0.236362	-1.45795	0.196332	0.774986	-0.627933	-0.920209	-0.216177	0.813368	-0.0876731	-0.585966	-0.153468	0.786948	0.379865	-0.473361	2.93834	3.47762	-0.0319107
OGFR	-0.368162	-0.253091	-0.449614	-0.099284	-0.469285	0.0555952	0.976049	-1.44603	-0.438085	-1.76157	-1.26663	-0.621819	0.358598	0.119496	-0.154992	0.909545	0.144637	0.224056	1.26427	-0.611237	-0.126128	-0.666966	-0.305197	0.49049	0.0680216	-1.02906	0.0281158	-1.16673	-0.463007	0.468454	0.16509	-0.452868	1.69308	0.0619402	3.68143	5.1613	1.85035
PTCH2	0.365777	-0.614943	0.236154	0.338498	0.379938	0.571091	1.35073	2.1017	2.67657	3.55056	0.106102	0.872666	-0.563016	-2.1019	0.562815	-2.31517	-1.50937	-0.378767	-1.64036	-0.35458	-1.6253	3.55531	-1.42231	1.20062	1.36911	1.16828	-1.28695	0.937647	1.04999	-0.477538	-0.0869398	0.467693	-2.75027	-0.0777071	-2.35674	-0.307596	-0.783277
PTCH1	1.92498	3.70302	0.113663	2.43526	0.315137	1.87498	-1.24604	0.144531	1.24381	1.03217	-0.783419	2.08399	0.711358	-0.945521	-0.507001	3.06631	-0.301777	-0.593238	-1.31195	-0.928808	1.35747	1.01902	1.49207	0.280461	-0.923494	1.45896	0.318464	4.50588	-2.19296	0.296483	-0.266149	1.47862	0.523767	1.4724	2.89469	1.97798	-0.874037
AOAH-IT1	10	-0.519549	0.892076	0.793515	-0.0939366	10	0.94372	3.37368	10	-0.392111	-0.350007	-1.31894	0.853777	-10	-0.143914	-3.20647	2.45302	-0.0476513	-0.660965	1.10002	10	0.177767	1.15592	2.2674	1.95837	10	-2.87885	2.33946	-10	-1.23838	0	0.371363	-2.87836	0	10	0.899572	0.261944
TIMM44	-0.557769	-0.768091	-1.91678	-0.00225693	-0.771772	-0.0823168	-1.65334	-2.21482	-1.22805	-0.772761	0.198178	0.0702002	-0.0318281	2.35403	0.882283	3.07544	0.845809	1.65969	-0.548663	0.553764	0.64876	-2.23356	-0.319932	-0.751244	-1.38903	-1.59429	0.876297	-1.29291	-1.07975	1.6168	0.762405	-0.268078	2.137	0.743364	6.75929	4.43875	0.830181
RAD9B	-1.59851	0.980612	0.851185	0.218519	-1.03843	0.0276375	2.74978	-0.579502	-0.186908	-0.197153	0.17231	0.577333	0.754601	-0.492846	-3.96979	-0.0874961	-1.46361	-3.61861	-10	-1.26275	1.60032	-0.858843	-1.0964	0.651842	-0.145898	2.23441	0.155721	0.237496	1.19321	0.761721	0.789151	2.97444	0.0418435	0.376962	-2.57559	-0.944489	-1.15381
RAD9A	-0.317467	-0.931244	-1.02399	-0.447953	-1.589	-1.80566	-0.516497	-0.86484	-1.06089	-1.39547	0.601653	-0.129553	-1.30129	1.61536	0.645519	1.12029	1.25051	1.06061	1.01747	0.554013	0.322967	-0.154675	-0.862808	-0.630695	-1.11248	-0.43165	0.404909	-1.4304	-0.926269	-0.105127	0.254236	-0.663581	2.37807	-0.148745	2.59701	2.74232	2.59742
ERGIC2	0.649849	-1.04441	-0.521008	-0.630984	-0.505197	-0.282529	-0.342691	0.0300852	-0.565862	0.0235035	-1.24957	0.374339	0.286279	0.743462	0.587213	4.19446	0.514184	0.8202	-0.456817	0.0715375	2.21577	-1.01038	0.133894	-1.16018	-0.870683	-0.685653	-0.104223	-0.0851118	-0.443628	0.144912	-0.778357	-0.42829	0.919293	0.431658	4.93654	4.34822	1.56478
ERGIC3	-0.627957	-1.18239	-0.902456	-0.801966	-0.696178	-0.351993	0.584825	-1.27795	-0.512822	-0.896575	-1.26651	-0.773595	0.179724	1.2168	-0.264004	1.96171	0.646341	0.216513	1.04437	0.115259	1.06711	-1.47588	0.124559	-1.0064	0.0932173	-1.55234	0.851711	-2.12096	-0.55098	1.08674	-0.201285	-0.681908	1.39048	-0.249583	4.35574	5.73943	0.739935
MS4A14,MS4A7	0	0	0	0	0	0	0	0	0	0	-0.454742	0	1.59809	-3.47145	0	0	-1.57281	-4.24689	-2.86987	-2.38273	0	0	0	0	2.53531	2.15024	-1.82377	2.13663	0	-3.55341	-1.4007	0	-3.39367	0	0.558325	0	0
ERGIC1	0.236696	0.348461	0.858179	0.0977626	1.12908	0.406051	1.09472	-0.263063	0.373568	-0.0917135	-0.555339	-0.34928	0.849145	-0.283127	-1.01623	1.65949	-0.990256	-1.24262	2.34733	-1.14488	0.0454883	0.55519	0.217808	0.64955	1.12254	-0.302153	-0.38929	-1.16156	0.479757	-0.534168	-0.49614	0.234168	0.326335	0.893201	4.14323	5.19904	1.35315
MIR3165	0	0	0	0	0	0	0	0	0	0	0	0	0	0	0	0	0	0	0	0	0	0	0	0	0	0	0	0	0	0	0	0	0	0	0	0	0
MIR3167	0	0	0	0	0	0	0	0	0	0	0	0	0	0	0	0	0	0	0	0	0	0	0	0	0	0	0	0	0	0	0	0	0	0	0	0	0
MIR3162	0	0	0	0	0	0	0	0	0	0	0	0	0	0	0	0	0	0	0	0	0	0	0	0	0	0	0	0	0	0	0	0	0	0	0	0	0
B3GAT3	-1.581	-1.26193	-1.8577	-0.369135	-1.21948	-0.508247	-0.632872	-2.96797	-0.855751	-2.43958	-0.178679	-2.66786	-0.450241	0.886457	0.849467	1.61129	1.78199	1.28249	0.494133	0.256293	0.679217	-1.55114	-0.185676	-1.09434	-0.954758	-2.47223	0.176948	-2.01574	-1.31543	1.40055	0.659005	-1.08409	1.96134	-0.779516	4.32828	4.00701	0.507704
B3GAT2	-0.159144	-0.4398	-1.25741	-0.169121	-0.606772	0.266891	1.30925	-0.575671	1.3716	-0.110378	-0.158213	-2.08726	0.908968	0.107093	0.686317	1.13422	-0.821071	-1.46519	-2.37069	-0.749865	-0.980453	0.481931	0.398235	-1.16069	-0.634604	-0.901643	-0.579315	-0.321402	-1.14472	1.32331	2.28951	0.0692481	-1.67004	-0.406788	0.892487	1.78206	-0.178756
B3GAT1	1.89078	1.37021	-0.38084	2.67921	0.0383961	2.01245	4.06338	1.97843	1.29192	1.45399	1.40737	-0.585654	1.13387	-1.6998	-0.16284	-3.07512	-1.94131	-1.16746	-0.718941	-0.280268	-2.86686	10	-1.19524	0.46756	0.0627735	3.52086	-1.45029	1.13211	-3.38451	-0.306985	0.0625452	0.832092	-1.647	-0.775974	-1.22125	-1.86178	0.608774
MIR3169	0	0	0	0	0	0	0	0	0	0	0	0	0	0	0	0	0	0	0	0	0	0	0	0	0	0	0	0	0	0	0	0	0	0	0	0	0
CALM2	1.25248	0.480371	1.108	0.117753	0.509911	0.593002	0.974698	0.843831	0.544664	0.81669	-1.08152	1.03735	0.994517	-0.0877879	-1.18587	2.79747	0.179229	0.0073597	-0.171779	-1.07201	0.727608	-0.416386	-0.281649	-0.852553	0.927053	-0.897743	0.0640017	0.141148	0.635706	-0.41765	-0.805667	0.148659	0.121798	1.02903	3.66239	4.21407	-0.220518
CALM3	0.310839	0.33984	0.232137	0.287076	0.0593623	0.166315	0.593157	-1.18282	1.22276	-0.455487	-0.683317	0.24185	0.594746	-1.8272	-1.14271	1.40678	-0.607848	-0.891025	-0.167102	-1.74586	0.0683713	0.78635	-0.70326	0.0535412	1.22943	-0.0439753	-0.0108062	-0.442779	-0.0672432	-0.521437	-0.05432	-0.0657494	-0.757568	0.420576	2.19573	4.88769	0.674179
SPG21	0.356251	0.214041	-0.0958041	-0.207196	-0.234174	-0.27557	-0.607461	-0.0429335	-0.422071	-0.0438993	-0.349162	0.269767	0.198988	0.687815	0.126339	2.45454	0.666001	-0.0817162	-0.152855	-1.06747	0.237838	-0.446615	-0.24147	-0.5406	-0.638553	-1.60126	-0.0286286	0.294755	-0.0231372	0.170155	-1.17683	-0.0486895	0.980753	0.637147	5.34665	4.01887	0.395491
SPG20	1.38907	0.764946	1.508	0.626998	1.2735	-0.199257	0.81761	1.4459	0.11265	0.777198	-0.621788	0.661701	1.1051	-0.509071	-0.511352	1.48146	0.278917	-1.50037	-0.711857	-1.11655	0.357464	0.41837	0.0878222	-0.0122148	1.29315	0.464262	-0.317836	0.944525	0.896043	-0.278534	-0.769146	0.759218	-3.55823	0.53466	3.26621	2.2496	-0.360545
GSDMA	0.772752	-1.89794	-2.3544	-1.74259	-0.0706426	1.53678	2.35251	1.73255	-1.09663	2.02976	2.1556	-1.50341	-1.47721	0.601254	0.787451	0.148927	-1.20384	-3.72256	-1.12096	-0.977992	-0.895838	0.890414	-1.92084	0.462766	0.284765	-4.56949	-0.0543096	1.08769	0.256523	1.06086	0.232974	1.51664	-3.59959	-2.00746	-2.187	0.843725	-0.620265
GSDMB	-2.48054	-0.656186	0.823726	-3.05128	0	-2.97083	-0.566986	-1.51275	-0.253462	-1.33404	-0.884435	-1.68484	-2.78908	-0.023503	1.34354	0	0.301194	-0.701298	1.45827	0.930429	0.885809	-0.56171	-0.815261	-1.27352	0	0.916959	-0.871633	0.408366	-1.05273	-0.503111	0.914345	-1.39169	0.124001	-0.0867552	2.99926	5.16052	0.699473
GSDMC	-4.39226	-6.11504	-3.76533	-3.18579	-1.81162	-6.93785	-5.24661	0.471013	-4.15792	0.0210658	0.15522	-4.56832	-5.32551	4.46773	5.52657	3.45939	3.87076	1.16299	2.57528	4.50566	4.18365	-2.20426	-4.58266	-5.64618	-2.78362	-4.33836	0.65318	-4.76675	-6.6681	2.10713	1.04902	-1.52406	-1.03132	-1.64474	3.56561	4.17103	3.66313
GSDMD	-0.485483	0.459029	0.0601203	0.395919	-0.323333	0.14338	0.989205	-1.62893	0.0116823	-1.3931	-0.960188	-0.710224	-0.364181	0.454425	-0.0506871	2.30662	0.674522	-0.537191	1.12874	-0.322012	0.424655	-0.827137	0.531683	-0.45814	0.488522	-0.517118	0.000586882	-0.92081	-0.583687	-0.930343	0.0169495	-1.27479	1.65325	0.686919	2.76215	4.13433	0.459343
UPK1A	0	-1.91155	-2.03424	10	10	0.119965	-10	0	10	1.37443	2.93266	-0.744867	-10	-0.36155	0	-10	-1.20473	-10	-10	0	-10	-10	0	-10	10	2.30436	-0.402146	10	0.210654	1.74945	10	0	0	-10	-1.95581	-2.07078	0.47099
UPK1B	-3.06698	2.91271	-10.5363	-7.99562	2.16326	-0.842043	-5.86125	3.60507	-9.73577	4.13511	1.53912	1.02627	-1.19345	5.91901	9.63381	3.33797	0.937074	8.47662	1.71741	6.76823	5.51021	2.72729	-5.05881	-6.70689	0.265783	-9.15254	3.37137	2.34442	-2.60557	5.3814	2.38859	-1.41664	0.740237	-0.828541	1.8143	3.2367	4.73893
DLGAP2	1.61889	-0.220031	-2.94772	0.551025	1.4179	3.61104	4.74528	3.68568	2.05462	2.17439	3.06733	0.991836	-0.648275	-1.64556	-1.131	-4.61766	-1.68292	-4.78965	-3.37611	-1.18897	-3.72736	4.91728	-1.99858	1.81731	2.58598	3.7798	-0.838559	2.48834	3.25706	-0.749155	1.39977	0.556083	-3.65714	-0.0389249	-3.09365	-1.28917	-3.65572
DLGAP3	0.240345	-1.04948	-1.04853	-10	0.512111	1.10138	1.89118	2.21037	2.52837	0.957035	1.14724	-1.19564	-3.09996	-10	-1.22774	-5.1158	-2.62998	0.12	-4.2922	1.91693	-0.408406	1.23415	-3.94289	0.485834	0.732521	0.19189	0.114185	-0.149593	0.442288	0.913964	1.05531	-0.479609	-3.64587	-1.23336	-1.86844	0.395074	-0.0927552
DLGAP1	0.581646	2.33437	-1.91653	1.01497	2.64233	10	-2.96484	1.73798	3.76856	1.29314	0.88781	2.07418	-1.02853	-1.36151	0.206385	1.70975	-2.8998	3.4285	-2.11025	-1.83351	-0.333793	1.02785	-0.218601	0.309893	0.261984	0.323594	-1.47998	3.87259	-0.598252	1.76658	0.579543	0.775549	-3.28761	-0.114657	1.72695	-2.81596	1.56892
DLGAP4	0.0527561	-0.931984	0.354631	1.00771	0.0510191	0.58313	-0.876915	0.128721	0.226319	-0.280606	0.0190414	0.172686	-0.454799	-0.139528	-0.105182	1.89918	-0.0736773	-0.138744	0.866251	-0.134974	-1.29023	0.705866	-0.406047	0.0829028	-0.678281	-0.120041	0.0541656	-1.13039	-0.388592	-0.39099	-0.000242548	0.599457	0.569688	0.60342	2.62352	5.28842	1.2311
DLGAP5	-5.33074	-1.04628	-4.67081	-3.23814	-2.00262	-2.86366	-4.28733	-3.98096	-4.436	-1.53076	-0.273618	-3.66647	-1.24021	3.95781	3.09987	5.95155	2.50262	3.90613	2.37777	2.29518	5.74339	-4.86405	-1.2169	-6.74378	-3.93016	-3.68269	2.77435	-6.45869	-4.73869	3.29053	2.05	-2.24999	2.01267	-2.42544	5.93022	4.51435	2.38417
CYP27B1	-4.19414	-3.1949	-0.744094	-3.33546	-4.46147	-2.61519	-1.02484	-1.53709	-3.07269	-0.915248	1.14562	-0.405436	-3.55729	1.13819	2.06504	-1.28929	1.12393	0.70329	0.179234	-1.04464	0.874088	-0.381966	-1.40115	-3.50828	-1.30355	-1.94057	2.30139	-3.04859	-5.17695	0.572078	-0.470203	-1.49314	1.21372	-0.766955	1.13906	0.856667	1.52462
OIP5	-3.39669	-0.625436	-3.08842	-1.98876	-1.67051	-0.446268	-3.59899	-4.54082	-2.29004	-1.84122	0.236276	-0.768821	-2.76331	3.1665	2.14215	3.40521	3.52436	2.98313	-0.493354	1.15338	4.09035	-3.89761	-0.635203	-3.78225	-2.90952	-2.5572	1.59873	-0.902979	-3.9939	2.69643	-1.90138	-0.705717	1.0069	1.69271	6.45639	5.87055	1.065
FAM169A	2.62806	1.26879	-1.01797	-1.30543	0.627398	-0.640835	-2.96154	-0.749084	-1.89621	-0.875247	-1.09424	-1.79307	0.711316	2.08493	1.44195	3.43864	0.0504693	1.49111	-1.11125	0.139841	3.08266	-0.954846	0.772544	-2.42461	-0.64195	-1.84596	1.25268	1.27523	-1.10603	2.39367	-0.483203	-0.751765	-1.62326	0.320543	3.15192	4.26137	1.02873
MIR506	0	0	0	0	0	0	0	0	0	0	0	0	0	0	0	0	0	0	0	0	0	0	0	0	0	0	0	0	0	0	0	0	0	0	0	-10	0
PTPN18	0.332443	0.362167	1.0675	-0.368109	0.860638	0.837627	-1.07338	2.38549	0.181819	0.405064	-0.132359	0.680178	-0.347424	-0.84743	-0.784628	1.30826	0.404805	-1.27014	0.566317	-0.710819	0.180844	1.41424	-0.331099	0.484794	0.00275769	0.91515	-0.566097	0.723772	-0.750537	-0.169988	-0.0229023	-0.201985	1.48712	-0.357364	2.10876	1.92005	1.18064
MIR505	0	0	0.573991	-1.23631	0.00629305	2.41798	0	0.042848	0	0.201587	-0.0306495	0.84567	0.340822	-1.57304	-0.06285	4.24881	-0.310431	0.991665	0	0.782625	-0.128656	1.75361	0	1.22893	-2.57838	0	-0.907564	0	0.264444	0	0	0.614939	1.90403	0	0	3.03923	0.03341
PTPN13	-0.11548	0.972723	-0.35012	1.23701	0.519759	-0.102867	-0.0281964	0.372511	1.32888	-0.10776	0.226819	2.34074	1.3705	0.362724	-0.749062	2.13437	-0.451919	0.985105	-2.55436	0.257419	0.0259284	0.836648	1.65122	0.742057	1.57782	-0.573596	-0.832291	1.78099	0.368208	0.933909	-1.13661	2.4169	2.14552	0.518615	3.66559	5.46805	2.41241
PTPN12	1.74603	-0.0247941	0.681415	1.55155	0.608802	0.44501	-0.62552	1.46936	0.406651	0.885651	0.112665	1.09636	0.301813	-0.664712	-0.864812	3.93583	-0.852771	-0.979132	-0.130247	-0.753331	-0.330431	0.576562	-0.460677	0.48086	0.224993	-0.130099	0.0556832	-0.128853	0.374398	-1.02512	-0.830768	1.36058	0.248202	1.65743	3.95941	4.03718	1.25815
PTPN11	0.510865	0.0295241	0.213544	0.611683	0.122562	0.158536	-0.202459	0.0878553	-0.0334127	0.304695	-0.366471	0.805168	0.567331	0.774884	-0.503093	2.77114	-0.180804	0.456935	-0.473264	-0.540228	0.512083	-0.554719	0.435327	-0.36985	0.372151	-1.01347	-0.257276	-0.0384327	0.601217	0.256504	-0.500849	0.259412	1.13832	1.08407	3.0194	3.73875	0.885946
PTPN14	0.481492	-1.26541	-0.270953	0.284746	-0.29567	-0.854374	-0.438932	-0.142984	-0.509827	0.133421	0.557181	-0.0975838	0.994268	1.4367	0.237588	3.49775	0.528666	0.411977	-0.850535	0.0278426	0.607074	-0.899834	2.02433	0.0640407	-0.621242	-1.29656	0.697177	-0.666239	1.03207	1.23541	-0.429878	1.44083	-1.74741	1.24675	5.27639	4.50027	0.391776
LYAR	0.329295	0.424959	0.00695175	0.176355	-0.44338	0.327907	0.260397	-0.863541	0.139833	-0.775384	0.27843	0.237448	0.550529	0.977412	0.140202	1.78776	-0.377361	-0.466828	-1.44468	0.333917	1.01821	-0.804398	0.0134877	-0.0291664	0.0950537	0.231107	0.245339	-0.700315	0.75506	0.419562	-0.884546	-0.23852	0.877529	0.723033	2.95009	2.32722	0.270304
C2orf81	2.12416	-1.41161	-0.948689	-0.615215	0.247513	-0.781986	-1.32065	0.592247	0.250484	0.447783	-0.648643	-0.885908	-0.299967	-1.71527	1.32026	-0.804036	0.749142	-0.800039	-0.123948	0.253193	-1.55725	1.02257	-0.383726	0.0784562	-0.19092	0.240626	0.0447194	0.543764	0.280762	0.932485	1.97062	-0.140704	-3.65124	0.295258	-1.52386	1.42869	-0.0519316
C2orf80	10	-10	0	0	10	0	-10	0	0	0	0	0	-10	0	-10	10	0	-10	-10	0	0	0	0	0	10	-10	-10	10	0	-10	0	0	0	-3.62601	-10	-4.2829	0
DMRTB1	0.848007	10	0.213615	1.35412	1.6102	0	0	10	0.234606	1.29204	0.8813	10	10	0	10	-5.6302	0	-10	-10	-10	10	0	0.0495406	10	10	10	-10	10	10	-0.349891	1.93288	-10	-10	0.172288	-10	-2.10194	-1.7622
C2orf82	-10	0	-10	0.40524	10	0.13907	0.239948	-10	0	0.382214	0	-0.765457	0	0.85402	10	10	-10	-10	-1.81343	0.0610579	10	0.32932	0	-10	-10	10	0	-10	-10	-0.400775	-10	0	10	0	10	-10	0
C2orf88	0.566502	-1.09119	0.384128	0.493635	0.898491	0.179663	-2.26426	1.78389	0.802325	0.339268	-0.451453	0.55798	0.887587	-1.62108	-0.922266	2.06036	-1.19685	-0.178521	-0.396128	1.05777	-1.37226	1.54954	0.773045	1.18707	-0.0317372	0.592774	-0.665131	2.21456	-0.190033	-0.0672295	-0.47308	-0.26012	0.0175568	0.797831	2.52142	0.384224	-0.418207
BCAS2,DENND2C	0	0	0	0	0	0	0	0	0	0	0	0	0	0	0	0	0	0	0	0	0	0	0	0	0	-2.37207	0	0	0	0	0	0	0	0	0	3.65864	1.32701
MSMP	-0.533243	-0.0808696	-0.143568	0.845773	1.26143	0.98821	-0.0580141	-0.267837	0.710388	-1.0962	-0.945029	0.223757	1.49623	1.23483	-0.142388	2.12576	-0.326838	-0.133322	1.80163	0.566867	0.788677	0.691133	0.840814	-0.85076	-0.868792	-0.229289	0.916396	0.430803	-0.465763	-0.15509	-0.383478	0.221049	0.302002	0.177292	2.791	4.77332	0.109818
MZB1	-1.13973	10	-2.00829	-2.69223	-2.3308	-3.04775	2.79374	-2.01271	-2.68796	-2.54028	-3.42229	0.00114625	-1.12424	-4.24442	2.34986	-3.79418	-1.56398	1.02907	3.87045	3.36358	1.94332	0.32009	3.67647	2.8099	0.255413	10	0.859717	3.77521	-4.63195	2.80482	0.390085	-4.73228	-2.66856	-2.25698	-1.70059	1.59356	-1.50179
TRAPPC6B	0.616537	0.436851	1.47406	0.515426	0.829682	0.588626	0.502779	0.903014	0.21238	1.03137	-0.437588	0.440039	0.55456	0.201965	-0.684617	3.1363	0.128027	-0.405043	-0.636048	-0.370885	0.569622	1.06362	0.040623	0.0554154	1.26075	0.875676	-0.382446	-0.849627	0.608704	-0.82261	-0.534097	-0.141133	0.997044	1.43498	3.22636	2.72532	0.506686
HLA-DQB1	0	0	0	0	0	0	0	0	0	0	0	0	0	0	0	0	0	0	0	0	0	0	0	0	0	0	0	0	0	0	0	0	0	0	0	0	0
MSMB	-0.797694	-1.13448	1.22417	-10	-1.69986	-10	-10	0.430938	-10	-10	-5.08075	1.43522	-10	10	5.23052	10	4.19196	1.85235	10	0.0655962	10	0	-10	-10	0.0623883	0	0	-1.51686	-2.16486	10	10	0	-1.10548	0	10	10	-2.73581
HLA-DQB2	0	0	0	0	0	0	0	0	0	0	0	0	0	0	0	0	0	0	0	0	0	0	0	0	0	0	0	0	0	0	0	0	0	0	0	0	0
LOC100129027	1.25979	-1.27102	-1.88385	-1.6437	4.03047	2.43346	1.31474	3.08641	2.83596	2.0179	2.05756	-0.313487	-0.714347	-1.8181	1.46695	-1.62224	-10	-0.457051	-2.31215	3.13676	0.819626	2.92481	-2.76347	2.85702	-3.70922	1.19887	0.123702	2.32587	0.717707	0.564621	0.138784	-0.183865	-5.7162	-1.6969	-10	-1.04345	-0.226763
CDK7	0.0210573	-0.451018	-0.323499	0.00199238	-0.250519	-0.933029	0.0757922	-0.166225	-0.494626	-0.791861	-0.522087	-0.656029	0.0829893	1.38105	0.147066	2.63207	0.37951	0.0547893	-0.187473	-0.504585	2.27691	-0.647644	-0.270769	-0.61772	-0.262075	-0.240797	0.0715519	-0.985567	0.186743	-0.345205	-0.494874	0.0681113	-0.281937	0.577184	4.27414	5.0935	0.680134
FOXS1	0.65356	-0.929202	0.402494	0.799938	0.30119	4.34695	2.17071	-0.236702	0.228377	0.98375	-0.321044	0.941647	-0.473996	0.155235	0.139329	-0.599303	-2.66526	-0.527928	-0.772421	0.30051	-2.27415	1.46826	1.43071	1.31471	2.00855	-0.690775	-1.71911	0.615221	2.61934	-0.561839	0.959615	-1.72006	-1.89008	10	-1.98806	3.41573	-1.12681
HAPLN4	-0.714596	-1.38776	-1.33307	-0.643978	-0.319535	1.12998	-0.926051	2.8118	1.60391	1.53425	2.1426	0.547639	-0.267379	-1.83176	1.38848	-3.59242	-3.74317	-0.914331	-3.19238	0.0830529	-10	1.90963	-2.89271	-0.458093	0.592521	2.38091	-0.761799	10	1.14785	0.922211	0.909922	1.46586	-10	0.0815523	-10	-0.23775	-2.44612
LOC643733	2.55313	4.56379	4.59017	3.11634	1.78487	2.72673	4.18498	3.49902	2.52791	2.52878	-0.122593	1.6758	1.291	-3.22616	-2.86873	-0.686156	-2.22654	-5.45024	-1.79282	-0.697352	-4.09546	3.47017	4.19114	2.7647	3.67928	4.98655	-0.826567	2.64357	2.5679	-3.71115	-0.151822	1.00324	-1.98901	0.635137	-1.97689	-1.13142	-4.85074
CAMKK2	0.59973	0.0189509	0.175416	0.499597	0.289073	0.683005	0.0113222	-1.73133	-0.162737	0.0756862	0.238569	0.12316	0.0528069	0.213162	-0.861777	2.32622	0.0357093	-0.0127363	0.334552	-0.582961	0.159131	0.0236394	-0.433445	0.0222026	0.00769682	-0.157116	-0.337914	-0.576165	0.083936	-0.511251	-0.360006	0.457963	1.92843	0.869635	3.10191	4.21435	0.519781
CAMKK1	-0.123076	-0.299778	-0.703423	-0.0118498	1.02498	-0.324465	0.454937	-2.08137	-1.27125	0.317315	0.423342	0.411354	-0.0684661	0.455003	0.0962441	0.227435	0.829975	-0.941843	-0.470735	-0.186586	0.130307	-0.0438342	-0.765862	-1.36932	-0.55777	-1.11078	0.392529	-0.39028	-0.0439572	-0.252623	-0.728932	0.859487	2.21418	0.238878	2.80156	-0.176246	0.950366
RPL36AL	1.22454	-0.331445	1.13573	-0.335115	0.291204	-0.0257746	0.887368	0.756565	-0.147158	0.663125	-1.17687	0.675374	1.5612	0.459901	-0.965742	1.54286	-0.276008	-0.395396	-1.54377	-0.363723	0.634269	0.717065	0.542294	-0.240811	2.0189	0.188832	-0.390426	-0.804242	0.434597	-1.30421	-0.587706	-0.410682	0.499962	0.138277	2.07387	4.78891	0.290093
CHMP7	-0.462183	0.0625714	-0.781962	-0.291422	-0.563962	-0.352981	0.55744	-1.20057	-0.296263	-0.374338	-0.560394	-0.00726527	0.203686	-0.435184	-0.084331	1.96425	-0.267433	-0.282269	1.46817	0.130651	-0.0337832	-0.848896	0.295568	-0.763486	0.293596	-1.4307	-0.190394	0.063775	-0.510601	-0.280869	0.233628	-1.94563	0.130996	-0.786858	3.44227	3.96183	-0.396737
CHMP6	-0.413162	-0.117484	-0.879909	-0.333698	-0.183763	0.235168	0.907898	-0.966904	-0.358015	-0.992832	-0.39915	0.494496	-0.417294	0.303955	0.132233	0.666395	0.0795422	-0.713244	0.783278	-0.107115	-0.579772	-0.795089	-0.160078	0.260745	0.541566	-0.682363	0.1447	0.362819	0.209223	-0.188274	0.658712	0.345806	0.791629	0.244249	4.55191	4.40236	-0.201394
CHMP5	0.416163	0.392787	0.724014	0.20038	-0.113579	-0.230897	0.434666	0.582204	0.687233	0.194605	-0.916945	0.417375	1.08387	0.514052	-0.0404088	1.84175	0.573964	0.901191	-0.00673969	-0.699194	0.664203	-0.952318	-0.198993	-2.62719	0.251658	-0.849442	1.42613	-0.106662	-0.830238	-1.13844	-0.136007	0.196694	-0.213537	1.04003	3.75595	4.47529	0.548198
OR52N4	3.8524	0.456418	2.70087	2.00566	10	-10	-0.286634	3.72832	2.61124	0.27754	1.00182	-2.1696	1.76528	10	-1.36939	-0.73129	-2.00323	-10	-0.393127	-1.31875	-3.67809	10	10	10	10	4.05275	0.103443	10	1.70861	1.04684	1.4287	0.0953986	-10	-0.994361	-10	-1.60813	-10
OR52N5	1.35065	10	0.487507	-10	10	0	10	2.83575	3.47146	10	1.58386	0	10	0	0	-1.6963	-2.44676	-10	0	-0.745336	0	10	0	0	2.05187	0.544283	-0.362426	10	10	-10	0.908947	1.06996	-10	0.539512	-10	-10	0.445902
OR52N2	1.26574	-0.242519	-2.53116	0.435101	10	-10	-0.288491	1.20813	10	1.48097	2.13942	-3.66003	-10	-10	-0.077293	10	0	0	0	-10	-10	0.680184	-10	0.145414	0	2.62241	-0.348283	10	0	10	0	0	-10	0.668027	0	-10	-10
OR52N1	3.23505	1.16603	0.876918	1.99482	1.231	0	10	3.47688	0.547078	-0.112752	2.59936	-2.22176	-10	10	1.46173	-1.32361	-2.39126	-10	-10	0.0958535	-2.3526	2.22858	-10	0.585711	0.981706	3.2252	-1.32004	10	-10	10	0.71628	0.908361	-2.924	-0.734832	-3.16392	-1.12631	-10
LY6G6C	0	0	0	0	0	0	0	0	0	0	0	0	0	0	0	0	0	0	0	0	0	0	0	0	0	0	0	0	0	0	0	0	0	0	0	0	0
LY6G6D	0	0	0	0	0	0	0	0	0	0	0	0	0	0	0	0	0	0	0	0	0	0	0	0	0	0	0	0	0	0	0	0	0	0	0	0	0
LY6G6E	0	0	0	0	0	0	0	0	0	0	0	0	0	0	0	0	0	0	0	0	0	0	0	0	0	0	0	0	0	0	0	0	0	0	0	0	0
HOXA11	1.55125	-2.72169	-2.70474	-3.51259	0.10632	-10	-3.40392	1.94626	-4.79978	2.36274	3.61296	0.360885	-1.56806	1.49159	1.44893	-2.06916	0.340388	0.575654	-0.238276	1.0714	0.970392	-2.53693	-4.50854	-3.63192	-2.20085	-1.26686	1.47639	-1.3453	-10	-0.12669	10	-1.63763	-1.07696	-1.62581	-0.998414	1.7803	0.765558
GALNTL5	-10	-10	-1.77086	10	0	0	0	10	0	10	10	0	0	0	0	-10	-10	-10	10	0	0	10	-10	0	0	10	-10	0	0	0.661429	0.702341	10	-10	-0.508795	-3.95825	-4.0716	-1.63511
LOC100506469	0.0899207	-0.76598	1.05896	-1.27212	0.938919	-0.701377	-1.49256	1.03232	-1.06075	0.395487	0.283015	-0.887147	-0.129478	-0.0784836	0.843091	0.16293	1.54203	-0.637539	0.50327	0.401653	0.0248431	-0.669895	-1.78452	-1.26396	-0.557286	0.420859	0.356144	0.860512	-0.598383	1.194	1.09637	-0.931099	-0.467817	-1.16452	1.30279	0.349044	1.8743
GALNTL6	1.13266	1.71541	-1.46097	1.02948	3.18525	1.48548	2.41491	2.53899	10	2.37198	1.13922	2.11004	-0.774932	-4.76803	-1.53642	-2.45998	-3.28952	0.528069	10	-2.95775	-10	10	0.563865	10	10	10	-0.202248	10	2.311	-1.97086	0.840435	-10	-2.83255	0.659944	-4.65098	-3.11302	-3.03828
KRTAP11-1	1.94057	-10	-1.65777	0.379469	10	0	0	10	-1.31998	1.50189	2.58803	10	10	10	0	-10	-10	0	-0.918805	10	-10	0	-10	0.0293864	0	0.888733	0.700308	10	0	-2.52926	0.721314	10	-2.20172	-0.347908	-10	-1.15326	-10
TDG	0.134798	-1.08024	-1.09036	-0.532464	-0.331639	-0.808537	-0.87159	-0.71392	-1.06406	-0.518024	0.111878	-0.404064	-0.21412	1.27427	0.335808	2.6641	0.282227	1.01413	-0.266861	0.514327	0.988711	-0.886803	-0.338109	-1.52894	-0.600075	-1.30841	0.590484	-0.78976	-0.473738	1.01928	-0.234005	-0.175141	1.17975	0.369904	3.34819	2.73906	1.82695
HN1	-2.05179	-0.530516	-2.50216	-1.65569	-1.2204	-2.1952	-1.82181	-2.65788	-2.09032	-1.55613	-0.779168	-0.978589	-1.94283	2.06508	1.53593	3.52443	1.58206	1.88369	1.93916	0.34806	3.27617	-3.63978	-0.499488	-3.46201	-2.25108	-3.60464	0.914956	-2.83648	-1.81503	2.54337	-0.541518	-1.18762	2.28605	-0.432064	7.29171	5.78592	3.23182
LRRC27	0.68797	-0.0881145	1.10686	1.27789	-0.435057	0.208006	0.745071	-0.268757	1.65524	0.227317	-0.0910503	0.738744	-0.660022	-0.59487	-1.25066	-0.666365	-0.935469	-0.652323	-0.0136952	-0.811112	-1.59422	1.92704	-1.09266	0.946038	0.829842	1.6394	0.370695	1.20665	0.517545	-0.263535	0.323407	-0.00989033	-1.3083	-0.126957	1.4566	0.959802	0.942411
LRRC26	1.99399	-2.25829	-1.24009	-10	10	10	10	1.42865	10	-10	-0.533251	-0.51473	-1.58352	0	0.339447	-10	-10	10	-0.303237	0	-10	0	-10	0	0.554941	10	-1.31458	0	0	0.438202	-10	-10	10	-10	-1.87992	0	-10
LRRC25	0.0550333	0.417172	0.496729	0.465748	-0.454303	1.09596	3.14839	0.273238	0.50723	-0.155883	-0.472447	-0.224233	0.170159	-1.73775	-1.01608	-1.26179	-0.094647	-3.792	-1.01348	-1.48792	0.330283	0.126404	-1.41389	1.50782	0.844445	3.05716	-0.535057	-0.817529	-1.38002	-0.752512	-0.655954	-1.31524	-3.33525	0.0270053	0.97877	1.85546	-3.80206
KIAA1522	-1.75754	-1.09308	-2.67157	-0.755637	-1.07749	-1.6536	-1.94303	-1.71718	-1.01583	-0.105114	-0.898721	-1.58999	-1.38841	2.43128	1.26598	2.23111	1.69799	2.69936	2.82968	1.84047	2.3263	-1.74185	-0.157486	-1.83404	-2.07221	-2.78914	0.904405	-1.68228	-1.56413	1.66242	-0.124087	2.26381	1.96289	0.727609	5.39364	6.93806	2.10093
MPDU1	-0.362496	-0.124493	0	-0.336982	0.334301	0	0.78349	-1.3733	-0.644804	-0.612714	-0.968863	0.0899484	0.0945648	-0.213271	-0.144981	2.53617	-0.109595	-1.36881	0	-0.7812	1.1008	-0.559046	-0.529167	-2.21926	0.853747	-1.01864	-0.176379	-0.964068	0.276446	-0.470608	-1.51668	-0.529251	0	0.211949	0	3.57668	0.494145
LRRC20	-0.128274	-0.0669859	-0.165911	0.111765	-0.27166	0.297614	-1.43212	-1.59029	0.752987	0.257126	0.0392972	-0.493476	-2.01029	1.01309	-0.793942	1.01629	0.126595	-0.98461	0.262988	-0.366278	1.85548	-2.73359	1.29252	0.424282	-0.69235	-0.918598	0.663311	-1.22708	-0.00941078	0.662046	-0.330708	0.431069	1.94739	0.64518	1.9992	3.7119	1.02149
LRRC29	0.162035	-2.16377	-1.92815	0.100323	-1.1558	-0.403802	0.00853515	0.33693	-1.67278	0.945508	0.0103414	-1.89288	0.166361	0.0200157	0.626379	1.0956	-0.307902	-0.310439	-0.0961646	0.381626	-0.617679	-0.151142	0.277863	0.752878	-0.791743	3.31772	1.22187	-0.944572	1.34737	2.2387	-0.113182	-0.693397	0.119426	0.859955	1.25684	-0.0754212	-0.0982972
LRRC28	-0.252353	-0.420681	-0.622629	0.110978	-0.36741	-0.972252	-0.0175941	-0.0383866	-1.01991	-0.258294	-0.156233	-0.44691	0.208204	0.522541	0.492105	2.6054	0.6369	-0.303849	0.705645	-0.117038	1.24316	-0.413286	-0.637124	-0.472445	0.0908759	-0.6249	0.626975	0.573022	-0.135609	-0.372809	0.981988	-0.0433558	0.0474305	1.14619	2.56728	5.13984	0.0210824
GCNT4	2.42445	-0.251544	0.854433	0.197849	0.641626	0.287431	1.74283	2.10929	0.621524	0.507127	-1.06718	-0.104329	-0.160478	0.358579	-1.31121	1.74819	-2.33138	-3.77648	-2.29769	0.397653	0.717556	0.550173	0.531995	-1.64452	0.781245	0.2578	-0.0957094	2.17018	0.800332	-2.43112	0.517064	-0.998653	-3.80078	0.822775	0.438588	0.50725	-0.597936
GCNT7	2.88133	-1.43163	1.12112	-0.8987	0.364185	-0.317218	-0.439016	1.70107	-0.405747	0.830946	0.428731	1.37813	0.222301	-1.21804	-0.0728033	1.10996	-1.53133	-0.969141	-1.00133	0.422015	-0.454156	1.77185	-0.994326	1.91259	-0.133533	1.86743	0.575218	0.879575	-0.416306	0.184791	0.112981	0.160584	-1.16514	1.87331	1.41814	0.736341	-0.773794
GCNT1	-0.0945447	-0.682249	-1.00186	-0.00592634	0.15502	0.32236	-0.804965	1.47592	0.471036	0.546578	-0.822649	-0.766017	-0.961203	0.0279201	-1.4453	1.67466	-0.214441	-0.965346	-0.606425	-1.23159	1.29759	1.75896	-0.446752	-1.16477	1.28109	-1.36715	-0.05633	-1.31053	0.57701	0.336557	-1.69852	-0.0414124	-0.720494	0.478745	1.72862	4.50745	0.082666
GCNT3	-2.10117	1.41755	-2.57552	-6.12758	-1.21918	-2.24197	-1.4529	-0.150382	-1.34669	1.80546	0.241531	-1.96854	-7.64142	5.03314	1.66403	-4.82629	1.25368	1.48581	5.84541	-0.676549	5.17228	-2.26421	-5.42552	-5.36504	1.4323	-2.27471	-1.44016	-3.74633	-0.83603	0.87973	10	-10	-0.4777	-0.361865	1.02455	4.48451	0.042932
GCNT2	1.38515	1.63092	-0.985908	0.292825	1.41174	0.71939	-0.146141	-0.0584621	-0.949058	0.682731	0.751452	2.03389	0.448934	-3.43665	0.680919	0.927876	0.307405	-1.83633	-0.157869	-0.640654	-0.659885	1.61243	-0.438439	-1.20793	-1.65659	-0.939423	0.281625	1.23565	-1.01027	0.733048	-0.139809	1.4586	-1.84905	0.734515	2.23566	-1.34813	-1.78824
LPCAT4	-2.18106	-0.607221	-1.26716	-0.947606	-0.165671	-0.743856	-1.69171	0.125919	-1.11234	0.274971	0.315429	-0.301309	-0.48969	1.6615	0.782258	1.58905	1.02524	0.820387	0.328757	1.26148	1.2542	-0.646617	-0.806325	-1.42821	-1.39073	-0.301514	0.70486	-1.63929	-0.749994	1.54336	0.535581	-0.116868	1.30065	-0.51927	5.28415	3.36529	0.709539
LPCAT2	0.132588	-2.41837	-0.245938	-0.0554571	-0.213442	-0.667085	0.294826	0.9652	0.553157	0.411162	-0.318237	-1.0509	0.412088	0.525579	-0.414336	4.955	1.08974	-0.635001	-0.983233	-1.12476	1.18026	0.545244	-0.566181	-0.616912	0.0390775	-0.989924	0.245919	0.161022	0.0965648	-0.16864	-1.49092	1.33672	-0.829333	0.616023	3.42999	4.62888	0.306925
LPCAT3	0.17018	0.796226	-0.167764	0.327354	1.25863	0.379033	-0.662662	-0.0918395	0.0840739	-0.233173	-0.706225	0.754293	0.300614	0.918356	-0.0674542	2.10755	1.11654	1.75632	-0.677103	-0.529834	3.03419	-1.23096	0.0226836	-0.343116	-0.41291	-0.359659	-0.441049	0.1327	-0.563423	0.146601	-0.32525	0.553622	1.69516	1.73741	5.19604	4.50885	1.18008
LPCAT1	1.30856	1.17715	2.50862	2.27558	3.36829	2.47873	1.25926	1.24224	2.58844	0.0413959	0.481701	2.54255	-0.238042	-1.82162	-2.10249	0.603205	-2.31515	-2.79252	-0.103027	-2.89293	-2.73658	2.40964	0.457753	1.16901	2.0356	3.36396	-2.76377	0.0465156	2.14993	-3.40145	-1.09116	2.30019	1.03382	0.82645	3.21639	4.0362	-0.452753
TAGLN	0.526934	-1.51794	1.9686	0.839961	-0.080006	-1.07259	4.44577	0.892445	0.493685	1.17205	0.382678	-0.478348	0.882772	-0.253783	-1.79905	2.54533	-2.14662	-2.42948	-0.312206	0.727069	-1.77921	2.14924	3.48772	1.83663	2.40794	0.773939	0.36866	-0.798165	2.40429	-1.36252	0.327373	0.388165	-0.185059	1.36327	0.993881	3.60993	-1.67977
CCDC178	3.90611	2.72756	2.44163	2.50988	3.87612	3.00333	6.81602	4.69803	3.69506	5.92242	0.66876	10	1.40372	-3.53761	-2.42576	0.286102	-3.45568	-10	-10	-1.29066	-10	4.49225	0.117472	2.98178	3.80151	10	-4.27236	10	5.79495	-2.67589	0.291571	2.78897	-3.4574	0.684503	-10	-3.942	-5.12946
CCDC179	0	0	-10	0	10	0	0	10	0	-10	0	10	-10	0	10	10	0	-10	0	-10	0	10	0	0	0	-10	-10	0	0	0	-10	0	0	0	0	-10	-10
ALPP	1.02928	1.60141	2.34224	2.58356	10	10	2.506	1.51841	2.61812	-0.603894	0.654496	1.76593	-0.387923	-4.15052	-10	-2.90414	-3.724	-4.98807	-2.3514	-10	-3.20006	10	-1.22771	10	10	4.33254	0.529048	3.41649	10	0.662079	0.515797	3.24011	-10	2.32919	-2.60784	-1.16588	-3.98514
CCDC170	3.69387	2.31478	2.54233	1.58255	-0.384659	1.40434	3.63932	2.85915	0.938912	0.631628	-3.97156	2.752	-0.359281	-2.1861	0.279478	0.731398	-1.39958	-2.59515	-1.68925	-1.64987	-3.32735	2.444	-0.352083	3.26121	3.52757	3.26855	-1.20623	2.29292	2.46057	-1.73409	0.381572	-0.0470019	-5.85013	-1.3739	-2.24777	-3.05411	-3.98512
CCDC171	0.881568	1.29493	1.72994	1.00372	1.20977	-0.388762	-0.271435	0.771346	1.20695	0.825577	-0.42399	1.05615	0.305501	0.320136	-0.376802	1.94979	-2.75112	-1.82895	-1.69701	-0.00889134	-1.37089	1.64207	-0.672559	0.934362	-0.212399	1.77309	-1.88868	2.37335	0.234924	-1.62846	-0.360706	1.04083	0.529769	0.800491	2.46021	2.25553	-0.16924
CCDC172	0.928063	1.00948	0.105522	0	-10	10	0	10	-10	3.04817	2.727	0	-0.158235	-10	0	-2.60786	-10	0	-10	-10	0	10	-10	0	10	10	-1.26774	10	0	-0.434935	1.17613	-10	-3.2971	0.806578	-10	-10	-10
CCDC173	5.7467	3.34588	1.82269	3.75483	1.51386	2.45047	1.5561	3.77192	0.791689	0.286831	-3.11102	3.49953	-0.311527	-2.46052	0.0189482	-0.0508747	-4.37872	-2.42979	-2.30563	0.160943	-4.69629	2.9628	0.0912479	3.2963	4.77485	3.07657	-1.01993	2.07315	1.71735	-1.29661	0.157835	2.6533	-5.84981	0.462241	-3.8508	-1.48033	-1.8024
CCDC174	0.680501	0.309773	0.981106	0.0989379	0.301651	-0.314361	0.0760931	1.47882	0.545382	-0.0988057	0.107473	0.62003	0.133853	-0.541775	-0.794427	2.39914	-0.946295	-0.0940597	-0.33379	0	-0.770642	0.76633	-0.525386	0.888339	0.898417	0.898914	-0.565988	0.953889	0	-1.19516	0.0497765	-0.320145	0.37839	0.247527	1.98541	1.76809	0.821011
CCDC175	3.5351	2.65126	3.71906	0.501468	-0.428017	10	0.675346	2.97333	10	0.336178	-3.38946	10	0.652849	0	-1.40633	10	-10	-10	-2.89723	0.0893673	-10	10	-0.238437	0.272418	0.382724	10	0.780431	10	2.7599	-10	-0.42627	0.1149	-3.50269	-0.283305	-10	-2.65599	1.0831
CCDC176	3.18244	-0.30585	2.92654	0.513198	0.211348	-0.405008	1.17129	1.15927	0.576664	0.284906	-3.26556	1.37662	-0.668119	-0.803129	-0.625268	0.799927	-0.368456	-1.7689	-0.285757	-1.26875	-1.541	1.79923	0.356715	1.52642	2.35431	2.38477	-0.28097	-0.603969	1.547	-2.43939	-0.576392	0.392803	-2.1177	2.00874	1.43315	2.23141	-0.590221
CCDC177	-1.82262	-1.39881	-0.561665	-1.06422	0.990088	-0.686499	-2.46779	3.51545	-1.32097	10	2.56107	-0.519722	-0.85324	2.12453	6.67014	0.66787	0.469653	-0.974003	-3.70334	3.80486	-0.867123	-2.46998	-3.58489	-2.27206	-1.65143	-2.99571	-0.567571	0.0212298	-5.96017	1.25424	1.82189	1.14477	-10	-0.465538	0.60693	-1.0751	-0.928161
PDK1	-0.731921	-1.3479	-3.15802	-2.61478	-1.85221	-2.68637	-1.28391	-1.2197	-2.28267	-0.690103	-2.25803	-0.871165	-1.12337	0.142488	2.91018	3.14345	0.138154	1.71321	0.96183	2.48194	2.50444	-0.642199	0.163859	-1.36626	-1.51054	-2.01519	1.47588	-2.51822	-3.33539	4.38648	0.481419	-1.88072	1.17011	-1.1081	4.18898	3.38975	2.43596
PDK3	0.135278	0.52511	-0.657523	0.232604	-0.501697	-0.200411	0.0278447	0.817933	0.340446	-0.114141	-0.431939	0.489154	0.650826	-0.541064	-0.234366	3.47897	-0.907737	0.00719554	-0.890847	-0.329613	-0.535487	0.94858	-0.0171619	-0.118314	-0.357734	0.71318	0.118298	0.421278	-0.722645	1.39723	-0.477491	-0.809027	0.971738	0.417168	3.63664	2.56294	1.25736
PDK2	0.146692	0.157855	0.247924	0.336036	0.397175	0.144166	-0.0246192	-0.239725	-0.120274	-0.0923192	-0.0266867	-0.00656513	0.812663	0.452331	-0.52654	-0.137493	-0.41952	0.0166307	-0.0760724	-0.430649	0.0898602	0.537985	0.554396	0.967119	0.369378	-0.54311	0.153561	0.745535	0.290626	-0.566127	-0.131771	0.195303	-0.39531	0.251593	3.33915	3.67023	0.27555
EBP	-1.58992	-0.113299	-1.65492	-1.29717	0.191102	-0.864913	-2.06269	-0.381407	-0.609665	-0.723378	-0.901937	-0.322033	-0.175438	1.45391	0.896875	3.86077	0.56583	1.75676	0.226614	0.718649	1.37523	-1.29265	0.33092	-1.65857	-0.910726	-3.24708	0.829031	-2.16149	0.052707	0.943699	-0.724039	-0.0019472	1.45933	0.815426	4.94095	6.4161	2.6143
PDK4	3.55012	7.1343	6.91431	4.19526	5.92119	5.95553	6.53639	4.09734	5.11064	3.96415	0.0921965	4.59306	2.7863	-4.67248	-3.41747	-0.828691	-7.66127	-5.91558	-3.69186	-3.44103	-5.48472	3.7861	0.409477	5.61104	7.31968	4.71113	-4.51664	6.46283	5.67304	-5.90584	-0.125759	2.44838	-3.58765	1.03495	-3.72069	-3.77162	-5.31616
LNPEP	1.33338	0.671874	1.43074	0.667764	0.215852	-0.241955	1.05177	1.26209	0.81273	0.24259	-0.832516	-0.337951	0.640173	-0.786648	-0.885461	3.86569	0.330112	-0.595876	-0.277836	-0.592096	-0.354179	0.503817	0.117909	0.217484	0.467817	0.739948	-0.494976	0.492943	-0.386634	-1.56777	-0.730585	-0.957571	1.40988	1.00955	4.71643	4.73599	-0.0330043
ALPI	2.8144	-0.885853	-1.71443	-10	10	10	10	2.76718	10	3.23419	0.290317	0.250718	10	-10	0	-1.81796	0	-10	-2.54762	0	-10	0.199735	-10	-10	10	2.08239	-0.147458	10	1.68862	0.66611	-0.0967583	0	-10	-0.452667	-10	0.586546	-10
SEC61A1	-1.47115	-0.829086	-1.52578	-0.924936	-0.726489	-0.799769	-0.864798	-1.56328	-1.00002	-1.56571	-1.27272	-1.39495	-0.58359	1.29115	0.788357	3.43651	1.09971	0.844979	1.79284	0.250069	1.40959	-1.33527	-0.0758769	-1.78633	-1.34166	-1.89167	0.543233	-1.38421	-1.47719	1.39824	-0.583974	-0.737046	2.58189	0.713962	6.26175	6.09358	1.14458
SEC61A2	0.535025	-0.321227	-0.41519	-0.375434	-1.86855	-0.379854	-0.901917	-0.966003	0.119464	-0.422508	-0.162743	-0.250116	-0.641029	0.506295	0.0213309	3.05126	0.0647075	0.607719	0.586571	0.616439	-0.178095	-0.0925097	0.510123	-0.433865	-1.33254	0.630406	-0.0539827	0.927371	-0.857799	-0.771129	-0.00798024	-0.527701	-1.00163	1.1527	1.52585	2.16238	0.309292
ALPL	0.293321	4.95723	2.94895	6.05185	4.47708	3.99767	0.977627	2.03666	2.78923	-0.780562	0.073736	2.03158	0.103709	-4.31763	-2.5863	-0.692297	-4.26768	1.10809	-0.892307	-2.0915	-2.38103	4.13774	1.38511	-0.31721	5.21595	1.91403	-4.51424	5.48962	3.17008	0.132143	-0.00915283	1.08882	-0.82412	-0.391804	-1.04153	-0.665128	-2.96273
PECR	1.87446	1.24736	0.289026	0.449664	1.39332	1.38954	-0.0402089	1.6258	1.23762	0.321146	-0.244261	0.856687	0.194474	-0.453381	-1.3876	0.821949	-1.52988	-1.20871	0.532724	-1.05449	-0.611571	0.90725	1.0392	1.39015	1.97677	0.806271	-0.364216	2.33315	1.34584	0.251661	-0.767376	0.635733	-1.49756	0.144529	3.4033	2.98939	-1.16172
TRIM11,TRIM17	0	0	0	0	0	-1.89454	0	0	0	0	0	0	0	0	0	0	0	0	0	0	0	0	0	0	0	0	0	0	0	0	0	0	0	0	0	0	0
MIR193A	0	0	0	0	0	-0.547242	0	0	0	0	0	-1.48404	-1.70663	0	0	0	0	0	0	0	0	0	0	0	0	0	0	0	0	0	0	0	-0.0771065	0	0	1.5765	1.17351
MIR193B	0	0	0	0	0	0	0	0	0	0	0	0	0	0	0	0	0	0	0	0	0	0	0	0	0	0	0	0	0	0	0	0	0	0	0	0	0
HAS2-AS1	1.93991	-1.62002	-0.273693	0.726917	2.89066	-0.00678615	3.88599	3.11007	-0.59876	-0.406605	0.63978	2.29533	-0.578938	-2.0813	-3.71498	0.696038	-2.18824	-2.11716	-2.31025	1.28964	-1.19996	3.15252	-0.921588	-0.468817	2.79314	0.272712	0.728891	-2.56152	1.59906	-0.835062	-1.43098	1.8328	-5.36455	-0.613935	-10	2.48332	-0.144673
LOC400620	0	-0.853559	-1.74636	10	0	-10	0	10	0.250304	10	1.88008	-0.563777	10	-2.08242	10	-3.0661	-2.8833	-10	-4.16211	-10	-10	0	-10	0.0753421	2.69823	3.61604	0.535199	10	10	0.590922	1.66319	-0.989288	-4.00698	-1.32259	-2.06345	-3.41614	-0.966148
LOC100507412	1.98438	0	0	0	1.25367	0	-0.208676	0	0	0	0	0.595559	-1.20562	-4.5584	0	-2.86372	-4.45771	-3.62545	0	0	-3.42603	3.46756	-3.723	0	0	0	-0.402226	0	0	0	1.99697	0	0	-0.697536	0	0	-1.21604
CTAGE11P	4.14929	-1.70782	0.80258	-1.51621	10	0.760391	1.49328	10	1.2576	3.71665	3.464	-0.457721	-1.72341	-0.240449	0.89732	-1.81531	-10	-3.1774	-1.27888	0	-10	10	-3.15906	0	1.76159	2.29094	-1.84756	10	2.02377	-1.28022	-0.0176746	-10	-5.33464	0.0913882	-10	-3.91823	-2.47501
D21S2088E	10	-2.13572	-0.496529	10	10	0	-10	10	10	4.60045	10	-10	10	-10	-10	-2.58963	-10	-10	-10	10	0	0	-10	0.297959	10	0	-10	0	10	-2.04879	2.59215	0	-10	0.832631	-2.51583	-10	-1.76264
DDIT3	0.0889489	-1.04792	-2.44355	-0.147196	-0.426769	-0.439164	-0.761038	-1.514	-1.41693	-0.491973	0.324919	-0.736719	0.0211649	1.63755	0.865965	4.49202	-0.723254	1.4929	-1.05291	0.150562	1.1166	-3.03343	-2.31526	-2.03043	-0.568373	-1.51252	-0.254187	-1.30129	0.280396	2.29271	-0.732214	0.861235	0.618224	0.395757	3.02238	4.7828	0.0150263
DDIT4	-2.83193	-1.25711	-1.87455	0.146866	-0.600031	-3.21592	0.550684	-1.58098	0.0585958	-1.2886	-1.26507	-2.63299	-1.39539	1.00703	0.243215	3.72777	0.7486	0.108906	0.215537	0.760453	1.45749	-3.58753	-1.0191	1.89933	0.206144	-0.431423	2.3419	-1.67775	0.23279	1.3337	0.253538	-1.35582	1.51305	-0.468882	3.04932	6.08854	3.37502
DOCK9-AS1	10	1.78198	10	-10	0.945048	1.17549	-0.667595	10	0.00877508	1.27343	0.354587	2.03876	0.245255	-2.07587	-1.34519	10	-10	-1.39683	-2.34492	-2.29353	-3.43583	10	0	3.98393	1.76228	3.85544	-0.250434	1.42509	0.384369	-3.41526	0.930173	1.50633	10	2.2622	10	0	-1.05727
RIIAD1	5.37085	2.6707	10	10	0	0.772746	10	3.60491	-10	-0.530492	-3.61847	4.52013	10	0	1.5864	0	-10	-10	0	-10	-10	10	10	1.68883	10	4.40516	-0.24488	0.345683	10	-10	0.708737	10	0	10	0	0	-10
GOLGA8T	-10	-10	-10	-10	10	0	0	10	10	-10	0.479873	-0.581507	0.256743	0.483948	0.0246304	-10	-10	0	-10	1.04323	-1.91588	10	-0.859811	1.68178	10	10	10	10	-10	0	0	0	-4.75024	0	-10	-0.0189979	10
OR5R1	10	-2.04539	-0.65147	0.429355	10	0	10	10	0.304664	10	2.75564	-10	-0.248308	-10	10	-10	-3.43702	-1.3721	0	-0.00580281	-10	10	-10	0.211408	0	10	-0.345614	1.43285	10	-1.87546	1.6317	10	-10	-1.17543	-10	-10	-0.504828
GOLGA8S	1.68714	-0.103391	0.201099	-0.818178	0.814977	1.74047	3.3286	0.482456	-10	1.66373	0.667011	0.889529	-0.203373	-0.053863	-1.80472	-2.46905	-3.3345	-3.20746	-10	0.0621983	-10	2.10642	-1.45182	0.864202	1.19977	1.42734	-0.62462	3.26784	2.67921	-1.69546	10	10	-1.4772	-2.13577	-3.55771	-10	-0.0838855
GOLGA8R	1.8769	-0.0697793	3.46043	-0.0652887	1.69739	0.491815	2.49469	1.90097	0.458788	1.78373	-0.0444061	-0.315087	-0.00748698	-0.798899	-1.05713	0.896431	-1.35245	-2.27906	-0.853672	-0.329782	-1.23315	3.81326	-0.24034	1.6256	1.77467	3.40667	-0.319583	0.769369	0.950316	-1.23267	0.157331	0.424042	-0.914751	-0.181345	0.65179	3.70404	-0.693751
GOLGA8M	2.47203	1.20216	2.69771	1.45085	2.1048	2.24162	2.30701	10	0.488555	3.21432	0.255329	3.07089	1.92396	-10	-2.23615	0.150852	-2.58122	-3.35518	-1.54078	0.0605834	-2.80768	10	0.13009	4.57945	2.52947	10	-0.738905	1.31148	1.95336	-3.7053	0.348537	1.42764	-2.17588	0.250728	-1.99862	-0.164394	-0.671685
GOLGA8O	3.45186	0.502208	2.77002	0.770302	1.96875	1.47713	-1.5862	10	-0.12543	-0.255042	-0.127833	0.413139	0.28952	-1.54844	-10	-1.87295	-1.34771	-2.91395	-0.685464	-0.129256	-0.990428	10	-1.45487	1.2786	1.98079	3.85456	0.367238	2.70459	1.94602	-10	-0.580528	1.03534	-0.830039	0.839217	10	0.891312	-1.34913
GOLGA8I	3.8957	-3.74002	1.65377	1.82409	1.23131	2.44588	0.542227	2.66966	0.750817	1.58826	1.00023	0.934079	0.147748	-2.00011	0.949861	-2.01967	-4.55655	-2.24436	-1.5339	-1.26487	-3.50886	10	-1.39083	1.12268	1.22006	4.72392	-0.158723	2.58936	-0.469268	0.130876	0.439431	-0.340902	-2.34351	-0.594861	-10	-1.20454	-1.08104
GOLGA8H	1.88316	-1.8807	2.78934	-0.0810453	0.615453	2.27295	1.46254	10	0.379323	1.33208	0.0992863	0.418549	1.88794	-2.3331	-1.25411	0.56653	-2.0904	-2.63863	1.31854	-0.0877149	-2.21793	2.65804	-1.49431	2.07239	0.599103	4.32288	-1.89834	1.30108	0.364163	-0.379975	-0.912489	-0.539509	0.451554	-1.06901	2.55552	-0.137402	-0.484079
GOLGA8K	0.886253	1.93105	-0.114813	2.0356	0.658588	2.15718	10	10	10	-10	0.0982598	10	-1.5131	-10	-2.59522	-1.85188	-10	-10	-10	-10	-1.00019	10	-0.870834	2.14949	0.980699	0	-1.5449	-10	10	-10	10	0.0495437	10	10	-1.35799	-10	10
GOLGA8J	10	-1.06649	0.88358	-0.549855	10	10	10	-10	-0.77606	3.65256	1.09904	0.415154	2.61205	-10	-10	-10	-10	0	-1.27055	-0.6705	-10	10	10	10	0	10	-1.21697	0	10	-10	-10	0.62784	10	-0.659784	0.802688	-3.32688	-2.34757
GOLGA8A	-0.682256	-0.859397	0.42488	0.210565	0.160157	-0.338025	-1.52053	0.829096	-0.19446	0.987966	0.0157394	0.967394	0.0783947	0.645837	0.895933	4.16314	0.376787	-0.455238	0.741005	0.879739	-0.932227	2.4176	-1.18253	1.25429	-1.8994	2.23708	0.793043	1.73509	0.0386705	0.692444	0.284885	-0.0332316	1.58663	1.01592	4.87675	1.72632	1.22752
GOLGA8B	0.345144	0.000951746	1.27538	0.421295	0.27411	0.647013	-0.700003	1.13342	-0.0642517	0.336267	0.0292	0.589803	0.0451691	-0.253144	0.300564	3.70508	-0.221445	-1.17833	0.480779	0.470509	-1.73611	2.57591	-0.871125	1.63976	-1.27546	2.64837	0.343179	1.18126	0.160604	-0.104447	0.277764	-0.0146102	1.25541	0.795261	6.83646	0.881823	0.536036
EPHB1	-0.327417	-1.0437	-1.24094	0.103075	0.481628	1.73933	1.17082	-0.599641	0.677865	0.970298	0.80808	-0.759957	-1.32423	-0.36833	3.26084	-1.18602	-2.59404	1.94764	-1.86167	2.61037	0.266798	0.152331	-1.64002	-0.638751	1.036	0.890753	1.28981	1.77597	0.518311	0.193596	2.16655	-2.06453	-4.14297	-0.215118	-0.460741	-1.56784	-1.71592
CT45A1	0	0	0	0	0	0	-10	0	0	0	0	0	0	0	0	0	0	0	0	0	0	0	0	10	0	0	0	0	0	0	0	0	0	0	0	0	0
PTPMT1	0.386569	0.488804	-0.791906	0.244002	-0.421499	0.194313	0.173472	-0.441256	0.554434	-0.179376	-0.995387	-0.311118	0.713688	0.0931934	-0.776882	2.39421	-0.106606	-0.380159	0.0937347	-1.17976	-0.0673993	-0.396835	0.0304508	-0.944729	0.339343	-1.47898	-0.238272	-0.227857	0.513923	0.229589	-0.635569	0.0766972	0.520677	0.666868	4.20667	5.64631	0.476683
CT45A5	2.53951	-1.07906	-1.90666	-0.53113	10	10	-6.60452	3.24553	0	1.95675	10	0	0	0	3.56581	-1.25725	10	-1.21174	-2.55332	-10	-2.68771	-3.7017	-1.24023	10	10	10	-1.25165	10	-5.44946	-2.45253	10	-10	10	-0.271767	-3.65724	-0.973717	2.2978
CT45A4	0	0	0	0	0	0	0	0	0	0	0	0	0	0	0	0	0	0	0	0	0	0	0	0	0	0	0	0	0	0	0	0	0	0	0	0	0
CT45A6	0	0	0	0	0	0	0	0	0	0	0	0	0	0	0	0	0	0	0	0	0	0	0	0	0	0	0	0	0	0	0	0	0	0	0	0	0
FTCDNL1	0.0332708	1.96433	-0.257645	-0.623193	-1.08803	1.62757	-0.954004	-2.28056	-0.120801	0.999881	-0.371313	2.94921	-0.267202	0.214899	0.730248	-2.46399	0.334847	-2.98907	-3.14758	-0.887408	0.934107	-1.74715	-2.38815	0.79561	-0.719255	0.0791151	-0.435882	0.555309	-0.873111	0.943044	0.290559	-0.0825803	10	-1.47937	10	3.59079	-1.2758
VMO1	0.855741	1.67037	0.0717445	-1.87642	0.700941	-0.0340049	4.29772	0.746671	0.26161	0.0058445	-2.21598	1.40452	1.16314	-0.918371	-1.65404	-2.17129	-0.837726	0.140273	-1.98011	-1.08942	-0.802814	0.882578	-0.124754	-0.708357	0.513907	0.491144	0.309193	-0.908812	0.739551	-2.7186	-0.392264	0.56095	10	10	0.563591	3.01586	-0.808267
OGFR-AS1	-0.713854	-0.306539	2.82363	0.3925	10	10	0.318083	-10	0.289309	1.28696	-10	0.26846	10	-1.90876	10	-1.68668	-0.143599	-0.190804	-0.412145	10	-1.49352	0.848871	0.715435	-0.127626	-0.60573	1.16599	-10	10	0.21584	-0.331448	0.935486	0.865577	-1.56984	-0.551373	10	1.65653	-0.785234
ATP5C1	0.11177	-0.146418	-0.642727	-0.429995	-0.425767	-0.264158	0.0744255	0.763294	0.243093	0.600598	-0.919117	-0.543958	0.386866	1.52421	-0.289962	2.6309	0.633701	1.2139	0.224523	-0.100295	1.70015	-1.43601	0.000183226	-1.30052	0.139196	-1.47658	0.292828	-0.382996	-0.145277	-0.503107	-0.368078	-0.467161	0.423327	0.225729	5.21358	5.12113	1.07464
MIR638	0	0	0	0	0	0	0	0	0	0	0	0	0	0	0	0	0	0	0	0	0	0	0	0	0	0	0	0	0	0	0	0	0	0	0	0	0
MIR635	0	0	0	0	0.0756556	0.902999	0	1.0926	0	0	0	0	0	0	0	0	0	0	0	0	-2.35902	1.30192	0	0	-0.83915	0	0	0	0	0	0	0	0	0	0	0	0
MIR634	0	0	0	0	0	0	0	0	0	0	0	0	0	0	0	0	0	0	0	0	0	0	0	0	0	0	0	0	0	0	0	0	0	0	0	0	0
MIR637	0	0	0	0	0	0	0	0	0	0	0	0	0	0	0	0	0	0	0	0	0	0	0	0	0	0	0	0	0	0	0	0	0	0	0	0	0
MIR631	0	0	0	0	0	0	0	0	0	0	0.896268	0	0	0	0	0	0	0	0	0	0	0	0	0	0	0	0	0.0211455	0	0	0	0	0	0	0	0	0
MIR630	0	0	0	0	0	0	0	0	0	0	0	0	0	0	0	0	0	0	-0.787452	0	0	0	0	0	0	0	0	0	0	0	0	0	0	0	0	1.02178	0
LINC00320	10	10	-10	-10	10	0.19158	0	10	-10	10	10	10	0	0	0	0	-1.41569	-10	-10	0	0	0	0	0	10	0	1.75907	10	10	0	10	-0.871938	-10	0.756475	0	-2.74248	-10
NPC2	0.965895	0.143688	2.53703	0.731579	1.00495	1.10968	2.19609	0.770494	1.5346	0.124993	-0.745381	0.738974	1.32276	-2.10122	-2.0596	-0.181324	-1.22595	-1.14762	-1.85577	-2.3107	-1.08428	1.15015	-0.384175	0.668561	2.66461	0.913173	-1.54721	-0.810146	1.06827	-2.20996	-1.36968	0.919646	-2.23624	0.450205	1.08817	3.82279	-0.649581
NPC1	-0.288003	0.000391124	-1.73561	0.0934673	0.205629	-0.28089	-2.45577	0.580828	-0.718314	-0.384731	-0.00632513	0.675654	0.491586	0.181322	0.643081	3.59126	0.529455	1.1962	0.0484582	-0.769773	-0.104606	-0.37981	-1.22204	-1.59271	-1.41449	-0.836956	0.394751	-0.0178791	-1.04948	0.0902855	-0.778123	0.534764	0.947235	0.520339	4.52855	6.48795	1.13193
GATA3-AS1	2.04906	-1.36991	-2.9915	-1.27839	10	0.943718	-10	3.14512	0.985215	10	2.36799	0.362101	-3.21724	-1.80665	0.228797	-3.09489	-10	-2.79164	-2.71516	1.07833	-10	10	-1.82145	10	0.244504	1.27516	0.639448	2.18419	1.74645	-10	1.1857	-1.82868	1.47969	-1.00849	-2.11403	0.564536	-1.72258
LINC00324	0.555886	-1.20406	1.10761	0.773921	0.0287394	0.898122	2.44639	0.741113	0.750956	1.05379	-0.397634	1.00392	0.839539	-0.219122	0.828638	-1.25295	0.600081	-1.59749	-1.00343	-0.0554997	-1.67365	0.262996	-0.315429	-0.111001	1.28254	0.716777	-0.422716	1.46554	0.267978	-0.92281	-0.0415379	-0.968878	-2.64469	1.91905	0.852954	0.145599	0
LINC00326	3.08659	0.616457	-10	0.475661	10	-10	0.777056	0	-10	-10	-4.15944	-10	-0.170832	-10	10	-2.51586	0	0	0	-10	-10	0	-10	-10	10	10	-1.22478	-3.96505	10	0.613936	-10	10	-10	-10	-10	-0.767929	-2.67674
LINC00327	4.07089	1.95134	0.288328	1.85214	3.30776	1.49576	0.155773	2.81471	1.40316	2.2675	2.73833	2.69994	0.36602	-2.13009	-2.80962	-1.38975	-4.12663	-10	-2.15288	-1.13423	-1.00204	3.87137	0.713417	2.148	4.25375	2.01177	-1.18486	3.84491	2.66057	-0.167377	3.50217	1.16126	-4.49223	-0.830013	-10	-2.07809	-1.95128
C3orf58	-0.484727	1.2578	-2.17791	0.143785	0.58205	-0.585338	-2.58456	-0.910136	-0.288242	0.475798	-0.498089	1.05655	1.40359	0.74503	0.348403	3.65378	1.74547	0.714812	-1.95144	0.664398	1.6238	-0.315925	0.300565	-1.33364	-0.717652	-1.03542	0.390452	-0.233074	0.474118	1.82979	-1.3091	0.381132	1.60489	1.34523	5.42947	3.80795	2.54384
RAB3GAP2	0.392905	0.0953998	0.096336	-0.232838	-0.0712573	-0.651157	-0.0589933	-0.645125	-0.414288	-0.705741	-0.806925	0.0874673	0.393106	0.404672	-0.156692	3.62811	0.496585	0.552188	0.212595	-0.181966	0.903318	-0.0801218	-0.140379	-0.769776	-0.151911	-0.295641	0.253871	-0.553821	-0.302593	0.519093	-0.307957	-0.440966	1.22779	1.05544	4.13959	3.68886	0.858165
BHLHA15	0.154073	0.459296	-2.28338	-2.79059	-2.26828	-1.98553	0.692215	-0.4014	-2.98387	-1.10256	-0.820009	0.157007	-1.14698	-1.84723	1.83265	-10	-0.301357	-0.42496	1.16556	2.26102	0.385626	-0.421358	0.676709	1.90321	-1.48049	-0.299899	-0.171238	-3.33974	-3.73108	1.53845	0.531004	-3.41483	0.748119	-10	-0.266614	3.89721	1.64234
RAB3GAP1	0.171801	-0.17577	0.051848	0.176588	-0.0409289	0.508747	1.13757	0.528437	-0.108997	-0.124515	-0.904298	-0.0671699	0.420329	-0.454303	0.434504	2.98562	0.621078	0.222723	0.316327	-0.205578	0.348766	0.164165	0.0796421	-0.381901	0.603227	0.256447	0.0859478	-0.0390075	0.077405	0.965251	-0.404639	-0.120651	-0.0962502	0.593022	3.98827	4.70966	0.0791413
C3orf52	-1.36873	0.29515	-0.223723	1.15861	2.46672	-1.09255	-1.18686	2.3741	0.367499	1.13775	0.250029	0.862503	-1.5359	1.01637	-0.746949	3.24452	0.271767	0.361436	-0.669646	0.137375	-1.37934	0.449207	0.800699	-1.12518	-0.764652	0.024258	-1.13791	-0.26422	2.07364	0.412556	-0.0651159	3.06107	0.920081	1.6338	3.00349	4.95311	0.626057
C3orf55	3.06013	0.656413	3.52313	2.65972	10	2.73731	-0.768206	4.1201	1.65764	2.1023	0.45088	-0.187734	2.04763	-1.94869	-2.07567	-2.17644	-3.6102	-10	-3.47361	-3.51599	-3.17012	10	10	3.16609	5.03509	2.94524	0.443271	-0.324137	7.38892	-1.78876	-1.11538	3.98392	-4.82563	0.677989	-10	-0.959416	-1.64938
C3orf56	10	-1.11438	-1.8495	-10	1.71162	10	10	2.75954	1.25879	10	2.9971	-0.13197	0.376355	-1.99247	10	-4.20196	-10	0	-4.17318	0.0260491	-10	10	-10	-0.0355021	0	3.08438	-0.222732	10	0	-2.79331	10	10	-4.99155	-2.67872	-10	-1.92796	-2.34012
DAG1	-0.583929	0.261976	-0.149078	-0.294418	0.389458	-0.291981	-1.70165	-0.216912	0.0209111	-0.0452305	-0.201919	0.166768	-0.0794859	0.307465	-0.372537	3.04158	0.193345	0.544738	0.854868	0.343542	0.391232	0.106665	1.01212	-1.03095	-1.8296	-0.368264	-0.532812	0.186506	-0.791656	-0.988679	-0.663979	1.01535	1.77574	1.33747	5.39371	5.43942	0.554245
ETHE1	-1.7759	-1.61688	-0.562077	-0.538777	-0.654483	-0.940557	0.665647	-1.31582	-0.558332	-0.330661	-0.100113	-0.691755	0.348281	-0.0222904	-0.627963	1.42587	0.582165	1.05427	1.70806	-0.561735	1.20142	-0.142479	-0.147477	-1.36501	-1.44946	-2.62116	0.73397	-2.26449	-0.888097	-2.05562	-0.657799	-0.266903	0.797685	-1.31289	3.30255	7.27928	0.174232
SGSM3	-0.923415	-0.603389	-0.664178	-1.18983	-0.464278	-0.191189	0.0523121	-0.99773	-0.542984	-0.863018	-0.690809	0.288508	-0.746061	-0.60386	0.123875	2.90199	0.522638	-0.0644608	1.02207	0.0287796	-1.20376	-0.462054	-0.427507	0.195221	-0.255906	-1.42281	0.371719	-1.18374	-0.373049	0.0668409	0.215815	-0.774369	0.895912	0.221821	3.97752	5.44568	1.55218
KDM1A	-0.988448	-0.930274	-0.371727	0.234657	-0.734117	-0.89682	-0.603098	-1.87247	-0.173301	-0.588463	-0.83502	-0.462916	0.401523	0.882996	0.0933857	2.99474	0.542618	1.37039	0.654602	0.234077	0.997824	-0.449303	0.343487	-0.739982	-0.105492	-1.18036	0.354027	-0.706365	-0.464603	0.185062	0.24747	-0.205358	1.87004	-0.156132	2.67337	3.20629	1.1661
KDM1B	1.62243	-0.185057	-0.256055	0.744813	-1.13039	0.38342	-0.532154	-0.887299	-1.05664	-0.638835	-0.698825	-0.056751	0.710126	-0.0161227	0.421855	2.13417	0.527545	0.324645	0.457932	-1.54489	1.07612	-0.0517315	-0.409066	-0.340122	-1.05629	-0.957276	-0.493787	-0.170197	-0.360647	1.74845	-0.526321	-0.0158565	0.917737	0.657331	4.49407	3.02849	0.844032
LOC649395	2.51073	-0.660127	-1.8427	0.483613	0.271746	-10	1.72067	10	2.80685	2.01595	2.90899	-2.09976	-10	-0.641899	10	-4.45489	-1.38596	-10	-10	-10	-2.08942	10	-0.818503	10	10	1.76637	0.330666	3.23902	10	-0.686936	10	1.1017	-10	-1.1691	-3.34566	-2.77415	-1.7643
SLC36A2	1.81792	-2.11379	-1.72584	2.41353	2.17784	0	-0.822077	10	1.88048	4.11694	2.48888	0.92965	1.77563	-0.52153	10	-3.89595	-3.33706	-4.27567	-2.55173	-0.963195	-2.15631	10	-2.8384	0.499206	10	10	-2.41744	10	-10	0.233559	2.90722	0.0274501	-6.87989	1.25918	-3.65042	-4.01519	-1.98737
OR1S1	10	-10	-2.18708	1.02675	10	10	10	1.11408	1.28935	10	1.16397	-10	-10	0	0.841683	-3.27092	0	-1.4042	-1.40169	-10	-10	10	-10	-10	0	10	-1.34941	10	0	-2.11223	10	10	-5.3403	0.811893	-10	-10	-1.49045
OR1S2	10	0.941367	-2.24055	10	10	0	0	10	1.87879	10	3.18835	0.606417	-10	0	-10	-4.36216	0	-10	-1.39669	0	-10	10	-2.374	-0.803625	0	3.40834	-10	0	10	-1.82402	10	0.138379	-3.75842	-1.21856	-3.79188	-2.99452	-0.597764
MIR2355	0	0	0	0	0	0	0	0	0	0	0.640212	0	0	0	0	0	0	0	0	0	-2.99381	0	0	0	0	0	0	0	0	0	0	0	0	0	0	0	0
FCER1G	0.626337	0.979923	3.17904	0.0486279	0.076484	0.41967	2.7576	1.48458	0.662656	-0.483745	-0.709495	0.235116	1.152	-2.31688	-2.10425	0.674581	0.7108	-4.51458	-0.777391	-2.1925	-0.641283	0.862341	-1.33267	0.871978	1.69712	1.44361	-0.0291529	0.364833	-0.806698	-1.93377	-2.35681	1.2488	-2.67791	-0.189429	2.09029	3.45964	-2.33819
BTG4	2.99144	-0.0481609	0.0125037	-0.523478	-10	0	-2.26754	10	-10	0	-3.25764	10	0	0	1.48756	0.0166846	10	0	0	0.0312517	10	-1.65288	10	-10	-1.15549	-2.03881	10	-10	2.74254	-1.45548	10	0	10	0	-0.231766	-10	-10
FCER1A	2.73798	1.94987	4.57854	3.25916	4.43367	3.11992	6.55104	5.75579	4.49876	3.17338	-0.497134	-1.09656	3.42394	-6.48469	-4.1529	0.280202	-2.38931	-3.98707	-3.82271	-1.9314	-10	5.70952	2.1578	4.66828	5.23736	-0.677804	-6.70122	4.4089	6.15084	-10	-0.952714	1.69721	-10	0.966297	-0.701717	-2.15616	-4.7542
BTG2	1.88306	2.35901	1.99355	-0.491987	1.60905	-0.191103	2.09273	-0.00411389	1.56456	0.760763	-0.480605	2.56768	0.507457	-1.71793	-0.670783	0.177034	-1.63633	-2.22871	-1.80616	1.20071	-0.707512	1.20175	0.176114	1.4286	0.959295	0.700848	-0.825853	3.02825	0.123877	-2.27878	-0.138961	2.04061	-0.149739	0.681984	3.02214	1.99198	-0.218349
SOSTDC1	7.71786	0.835407	1.25424	4.58226	4.78211	8.38513	1.34111	4.39927	1.08951	4.66622	1.2686	7.37382	2.1381	-3.36218	-3.14903	4.78733	-0.974188	3.36633	-3.4779	1.02182	-1.84608	-0.845737	2.4777	-0.0728266	3.71505	1.48351	4.26913	7.25047	0.244368	-0.250785	-0.770439	2.82526	-0.490753	1.10701	-0.647732	0.88067	-2.26144
SRD5A3	-1.40861	-0.566444	-1.63977	-2.04296	0.23165	-0.866628	-1.07853	-2.14581	-0.182321	-0.474428	-0.912027	0.0804851	-1.2562	0.237546	-0.49461	1.62335	-0.22847	0.842601	0.423932	-0.724441	2.92497	-0.778205	-0.598939	-1.7015	-0.00881546	-1.79481	-0.130142	-0.975257	-0.393035	0.293748	-0.00860514	0.425358	0.0166256	0.354548	2.87977	3.91911	1.93267
SRD5A2	5.42722	3.48199	0.421215	1.44107	0.246973	10	-10	4.7249	1.25188	-1.49524	-4.66474	10	0.740568	-10	10	-1.2612	-3.94543	0	1.13359	-10	-3.17224	10	-3.44836	1.13898	10	0.198447	0.762628	1.87112	10	-2.22371	1.69752	1.64982	-3.30843	0.00864481	-10	-1.36425	-5.7576
SRD5A1	-2.73013	-3.54208	-1.72389	-1.852	-1.99294	-2.724	-2.10062	-2.84493	-2.24988	-1.84756	-1.14451	-1.78665	-1.94459	2.96213	1.21471	3.48219	1.39038	3.17608	2.72652	0.706631	2.88128	-2.23884	-0.567301	-3.7353	-2.1886	-3.29023	2.69149	-3.51251	-2.50349	1.73703	0.299805	-0.897066	2.35342	0.14808	5.71678	7.41611	3.20238
GGA1	-0.335824	-0.978068	-0.608864	-0.443739	-0.563918	0.0235793	-0.364592	-1.18221	-1.24273	-0.423699	-0.347591	0.387351	-0.984912	-0.993184	0.362331	2.63438	0.453256	0.44053	0.260277	-0.448002	-0.269989	-0.647921	-1.39373	0.0235343	-0.662069	-1.23854	0.395286	-1.53216	-0.649254	0.297917	0.670088	-0.503801	1.16287	-0.177557	5.5072	4.74683	2.18352
GGA3	-0.355995	0.460997	0.114638	-0.111806	-0.169166	0.087674	-0.905886	0.144759	-0.194581	-0.103683	-0.289013	0.330953	-0.468489	-0.270881	-0.163942	2.61282	0.136413	0.181373	1.10821	-0.0310667	0.0328436	0.548779	-0.695535	0.156339	-0.705597	-0.594889	-0.433845	0.472267	-0.12118	-0.337882	-0.0469785	-0.323329	2.15926	0.947548	5.23493	4.21569	1.68285
GGA2	0.313182	1.28937	0.897752	0.440867	-0.314721	0.508157	0.832682	-1.31231	0.865694	-0.273449	-0.34289	0.922535	0.244818	-1.12111	-1.06896	2.21445	-0.27478	-0.749401	-0.212316	-0.895824	-1.11059	0.402286	-0.326651	0.732427	0.311265	0.132017	-0.679285	1.60018	-0.096738	-0.110455	-0.618315	-0.591487	0.623548	0.579019	3.40756	3.44035	-0.0453023
FHOD1	0.557078	-0.0970719	1.78177	1.53592	1.34514	1.58059	0.621854	2.22896	1.6491	1.00154	0.37845	0.869812	0.452244	-1.25533	-1.3165	0.577855	-1.37655	-1.01519	-0.228459	-1.01971	-1.46653	1.60427	0.10698	1.6309	1.11067	1.55579	-0.742824	0.13255	0.784533	-1.57603	-0.0373118	0.710792	1.13551	0.512619	2.86495	2.02783	-0.256768
FHOD3	-0.199471	-3.61487	-1.96797	-0.789677	-4.45847	-2.49486	-4.0735	-4.05348	-0.198526	-4.36866	-2.58164	-2.57885	0.300613	1.23574	-0.183946	2.35033	1.77433	2.7567	0.176143	1.32259	-0.500369	-2.22773	-0.277287	-1.68283	-2.39316	-0.473191	3.2075	-3.10852	0.265878	0.945743	0.985006	-0.537803	0.668869	-1.42942	3.36226	1.87633	2.68064
C4orf6	2.80639	-1.14264	-0.828476	-3.14962	-1.49958	-10	-0.159665	1.01414	-0.482358	0.275521	1.05178	-1.1576	-1.93406	10	-1.93715	-2.19327	10	-10	-2.88269	-10	-10	10	0	10	-0.603655	6.12936	-0.999021	-0.694424	-10	-10	1.22979	-0.000355277	-4.83316	0.975478	10	-10	-1.18347
GJC2	0.688146	0.980345	0.841751	3.06222	1.52933	2.44922	4.20142	1.68771	3.09136	1.188	1.84694	1.03528	1.78825	-1.08615	-3.08645	-1.67603	-4.63347	-1.94327	-4.18525	-0.726015	-2.65592	3.18246	1.06485	4.34104	2.73012	1.08506	0.384223	2.15331	2.81182	-1.09142	1.11873	1.67733	-0.962611	0.275998	0.388343	2.348	-1.40223
C4orf3	0.768523	0.29674	0.339889	0.538874	1.05381	0.425906	0.607356	1.50333	0.799081	1.08638	-0.455411	1.1933	1.14046	-0.349839	-0.8704	1.76732	-1.00823	0.242954	-1.55612	-0.279475	-1.04701	1.69526	0.629336	0.676659	1.26589	-0.845145	-0.212811	0.791548	0.87984	-0.978703	-0.562682	0.488068	-0.559298	1.10062	2.36191	3.99863	1.30732
GJC1	0.244038	1.43427	-0.616306	2.52099	1.78661	1.97698	-1.03254	2.77857	1.52783	2.33635	1.04369	0.879262	0.185498	0.765395	-0.425515	2.27593	-3.4897	-1.72136	-1.9198	-1.03027	-2.63307	0.97711	2.71799	-0.256215	0.208643	0.996124	-0.518183	1.49872	-0.1033	-0.147286	0.549125	-0.181798	-2.3958	1.76324	1.03406	1.82568	-0.744456
PSMB9	0	0	0	0	0	0	0	0	0	0	0	0	0	0	0	0	0	0	0	0	0	0	0	0	0	0	0	0	0	0	0	0	0	0	0	0	0
OGN,OMD	0	0	0	0	0	0	0	0	0	0	0	0	0	0	0	0	0	0	0	0	0	0	0	0	0	0	0	0	0	0	0	0	0	0	1.82007	0	0
STAMBPL1	1.15468	1.29028	1.50716	0.201861	0.0547102	0.106588	1.32122	0.409424	0.739438	0.679917	-1.07726	-0.533448	-0.00175198	-1.33267	-0.0927445	1.79468	-0.120453	-0.7135	0.377401	0.811582	-1.63574	2.64	0.779068	0.728483	0.759839	2.35645	0.11042	-0.328847	-0.449662	-1.12016	0.289698	-1.03431	-0.34483	0.157701	1.7133	2.17091	-1.21687
PSMB6	-0.469832	-0.53476	-1.52958	-0.208153	-0.396306	-0.290824	-0.324628	-1.31841	-1.15927	-0.570331	-1.15769	-0.234232	0.665042	0.758041	0.394691	1.34124	1.25254	0.820747	0.407346	0.0926651	1.35851	-1.08703	-0.153454	-2.31642	0.408724	-2.9051	0.685252	-1.15837	-0.353451	0.280422	-0.284752	-0.350422	1.55954	1.24386	4.52901	5.75271	0.889563
PSMB5	-0.96365	-0.784065	-2.49615	-0.640103	-0.372409	-0.635237	-0.902298	-2.24399	-1.39214	-1.00642	-1.13294	-1.13233	-0.296593	2.43454	1.11778	2.3201	1.04311	1.84199	0.819502	0.685235	3.55848	-2.06681	-0.069633	-3.2378	-0.631891	-4.38799	1.17307	-2.13363	-0.829986	0.775642	0.0771693	-0.928044	1.59998	0.293614	5.04505	6.0202	1.41208
C14orf119	-0.455808	-0.173235	-0.900961	-0.546249	0.160893	-0.367949	0.294454	0.0981992	-0.657676	-0.331862	-0.79653	-0.242384	0.274799	0.913635	-0.524914	2.71819	0.496083	0.645426	0.395308	-0.673799	1.98024	-0.431155	-0.434071	-2.08222	0.334796	-2.19231	0.22889	-0.400389	-0.0826258	-0.37526	-0.52695	-0.143333	0.722107	0.232782	4.21278	3.95106	0.864061
PSMB3	-1.15299	-0.806865	-1.87121	-0.854249	-1.47671	-0.672343	-0.652902	-1.48394	-1.13301	-1.86024	-1.1172	-1.60057	-0.1659	2.12898	0.980564	1.60029	1.43782	1.65578	2.00227	0.383829	2.69295	-2.62628	-0.342171	-3.11941	-0.985204	-3.09952	0.746424	-1.7926	-1.2272	1.16394	0.016416	-1.12802	2.05012	-0.079026	5.01122	6.69647	1.32614
PSMB2	-0.916249	-0.0271538	-1.37505	-0.461991	-0.974006	-0.563539	-0.805186	-1.1784	-0.561699	-0.735509	-0.372783	-1.09691	-0.105357	0.0355776	-0.401824	3.14822	0.346505	0.722969	0.176336	0.0142565	0.857809	-0.384498	-0.153955	-1.78862	-0.600876	-1.27219	0.211491	-0.971336	-0.658683	0.266967	-0.344331	-0.182136	1.12615	0.480668	4.92172	5.83861	1.27441
PSMB1	-0.606734	-0.845588	-1.56296	-0.524841	-0.831081	0.241509	-0.306424	-0.498173	-0.861635	-0.897501	-1.1783	-1.44999	0.657603	1.91643	0.473379	1.87849	0.440122	1.13217	-0.139635	0.169384	1.33339	-1.91305	-0.272501	-2.25695	1.07922	-2.39682	0.625748	-1.02161	-0.550547	-0.299287	-0.494963	-0.755593	1.58382	0.278378	5.33603	5.95852	1.14247
LMBR1L	-0.263785	-0.643009	-0.365379	-0.387689	-0.00363183	0.183668	0.968209	-0.467488	0.629317	-0.385709	0.101662	-0.17499	0.469816	-0.250451	0.151644	1.22298	-0.903131	-0.310294	0.811755	-0.0719221	-1.3828	1.04369	-0.463295	0.184744	0.654169	1.34826	0.407149	0.149645	0.444712	-0.415939	0.19102	-0.350399	0.120145	0.574387	0.813981	2.58299	0.842792
ANG,RNASE4	2.0043	0.219746	3.80009	1.20312	2.6362	1.66165	3.14435	3.60994	2.64823	2.4428	-0.723833	3.04333	1.89424	-3.28893	-2.56262	0.948757	-2.72338	-4.21754	-2.72646	-1.57221	-1.13956	4.08175	1.64027	2.36621	4.30438	2.78618	-0.350508	1.69133	2.40199	-3.03674	-1.07382	1.30636	-2.46399	0.750021	-0.856136	1.47123	-3.00747
PNMA1	0.317604	-0.356491	0.575452	0.14079	0.420667	0.718619	-0.995135	0.142165	0.672796	0.538637	-1.51009	0.770563	-0.336169	0.272261	-0.579809	1.86634	1.30768	0.709871	0.523068	-0.559709	1.15662	0.98053	0.0122786	-0.913976	0.998843	0.155938	-0.417119	-1.92509	-0.409757	-1.29677	-0.158401	0.321262	0.449768	1.06779	2.16723	4.03242	1.16927
TDGF1	2.85926	1.93211	1.99199	1.66673	3.26604	10	2.30904	1.68377	1.47964	1.19617	1.6968	1.49485	10	-10	-1.0839	-0.312721	-10	-0.135789	-2.84964	-10	-2.2056	1.62241	-0.0782408	10	1.15898	2.72211	-2.57265	10	0	-0.136864	1.69929	0.0883571	-6.15473	-0.890698	-10	-10	-1.65135
PNMA3	1.36749	-1.01555	-1.00765	-2.6871	-0.623949	2.04909	-0.76295	3.85973	-1.25276	1.13824	0.863039	-0.0254148	0.180419	-3.18026	1.2122	-3.23602	0.581978	-1.17118	-2.29642	0.754806	0.222724	0.154654	-2.55881	-1.06177	-4.37169	0.869744	2.74553	0.572774	-1.59142	2.90547	-1.13261	-1.0256	-3.16643	-1.02348	1.15896	-0.246354	1.92887
CCDC28B,DCDC2B,IQCC	0	0	0	0	-2.17024	0	0	0	0	0	0	0	-0.788324	0	0	0	0	0	0	0	0	0	0	0	0.0127699	0	0	0	0	0	0	0	0	0	0	0	0
PNMA5	0.410981	-1.55092	-1.44331	-1.196	3.06152	10	10	5.09281	1.28969	2.21266	2.83076	-0.741284	-1.4348	-2.29734	0.493397	-3.94392	2.45333	-0.107826	-2.85062	-1.488	-10	0.154757	-4.46951	0.51707	1.34348	10	-1.6407	10	-0.814497	-0.666204	4.13495	-0.751119	-3.62484	-1.53208	-2.66882	-0.223275	-2.56463
LTN1	0.353503	0.280364	0.67255	0.224989	0.20427	-0.137442	0.426349	1.06642	0.0642301	0.0127469	-0.391531	0.41958	0.450348	-0.0823273	-0.379629	3.6763	-0.198413	0.540498	-0.312392	-0.137942	0.218858	-0.166592	-0.0454285	-0.319789	-0.0763512	-0.268752	-0.26063	0.267803	-0.000792662	0.314785	-0.421477	-0.124236	0.905605	1.11601	2.55835	5.34783	0.337009
TRIML2	10	-0.976331	10	10	10	10	10	10	0.268971	-0.251527	1.01729	-10	-10	0	-10	-1.22714	-10	-10	-10	10	-0.901558	0	-10	10	10	0	-10	-10	10	1.20442	0.694849	10	10	-2.71321	-2.88399	-10	-2.63104
C9orf142	-1.51351	-0.265649	-1.88029	-0.153633	-0.952204	-0.936703	-0.0418228	-2.21362	-0.512058	-1.28601	-1.04902	-0.675583	-0.819761	1.28735	0.555679	1.81207	0.247069	-0.0515139	1.20159	0.746208	0.755995	-1.63616	-0.0206274	-0.566816	-1.11535	-2.24034	0.369169	-1.3279	-1.23606	1.06233	0.551799	-1.53564	1.80032	0.315931	4.75205	5.3067	1.89392
TRIML1	10	-0.407603	10	1.40292	2.69537	0	0	3.10509	1.29677	4.06119	3.31091	-10	0.853566	-0.39694	1.13707	-3.41735	-10	10	0	0	-10	0	-10	-1.60456	1.38419	10	-0.13851	10	0.255621	-1.31534	1.18019	-0.0973458	-10	-1.25203	-3.37667	-2.67399	-2.90241
ECSIT,ZNF653	-1.0203	-0.774932	-1.10512	-0.257257	-0.345436	-0.984311	-1.78695	-1.47851	-1.18592	-0.339287	-0.337854	0.276905	0.935992	2.24912	0.568013	0.851303	0.466888	1.04768	-0.84846	0.0987744	0.129406	-2.15385	0.438624	-1.60085	-0.248026	-1.87065	0.760765	-1.11731	-0.603931	0.390266	0.383414	-0.411577	1.0118	-0.09979	6.01368	5.04407	0.687466
VPS13D	-0.489401	0.00783859	1.02893	0.696858	0.779227	0.281046	0.654687	1.52598	1.05083	0.450207	-0.1353	0.0457912	0.111592	-0.79614	-1.05173	3.49588	-0.00321394	0.199423	0.0417235	0.0993455	-0.806867	1.005	-0.536863	0.558765	0.445425	0.628154	-0.901669	1.16139	-0.316353	-0.316455	-0.194175	0.188595	1.11428	1.37052	4.14095	2.91769	0.675947
NACC1	-1.1119	-1.47206	-2.52294	-0.782141	-1.45144	-0.505596	-3.49868	-2.4309	-1.88108	-1.78033	-0.431861	-0.597341	-1.28246	2.05498	1.31687	2.47548	1.58159	1.3137	1.4606	0.101678	2.2862	-2.2887	-0.604823	-1.83564	-2.6272	-2.55684	0.461468	-1.95177	-1.89017	1.94943	0.131694	-0.328811	2.59688	0.318407	4.64469	6.10992	3.14511
VPS13A	0.847497	0.967643	-0.039376	0.462456	0.254033	-0.0882174	-1.27652	0.53384	0.500377	-0.218012	-0.575592	1.00866	-1.05571	-0.0238743	0.121129	4.62682	0.193151	-1.18584	0.642027	0.0834066	-0.0916304	0.398931	-0.099398	0.419021	-0.846323	-0.865485	-0.966123	1.83067	0.0288584	-0.118001	-0.419967	0.473921	0.921036	1.24128	4.84466	4.91904	1.18382
SH3KBP1	1.00987	1.7614	1.88394	0.301291	0.159926	1.44175	0.805424	1.00652	1.49426	-0.673517	-1.02179	0.415917	0.278101	-2.02556	-1.48192	1.26374	-2.3215	-2.42251	-0.793568	-0.778892	-2.39235	2.07312	0.272435	1.55571	1.53812	2.15591	-1.0329	-0.0797921	0.0416456	-2.10349	-0.732559	-0.41209	-1.57668	0.13459	1.91023	3.47336	-0.629921
VPS13C	1.2845	1.16266	0.972883	0.360734	-0.0439193	0.385996	0.901932	0.968249	0.718948	0.155249	-0.911622	0.410176	0.145372	-1.62176	-0.848829	3.64353	-0.873793	-1.29069	0.131663	-0.822095	-1.49963	1.36199	-0.145455	0.844447	0.947052	1.53593	-0.941526	1.36769	0.0975909	-1.37463	-0.735707	-0.291549	0.657505	0.980124	4.05011	3.796	-0.18613
VPS13B	0.546179	0.0630713	0.517275	0.816242	0.678411	0.24645	-0.630856	1.38468	0.357585	0.506127	-0.46742	0.474784	-0.300281	0.233946	0.278065	5.722	0.177083	-0.193085	0.682656	0.293821	-0.0718177	1.60976	-0.863268	0.580356	-0.203771	1.28278	-0.0603747	0.702397	-0.516838	0.215668	-0.199312	0.0153487	1.32613	1.00177	5.44575	4.10201	1.61382
BEX5	3.0363	0.92241	1.67656	0.814899	3.05016	1.29467	0.859199	2.06375	2.7036	1.17184	0.279802	2.62096	2.11612	0.506524	-2.35286	-0.888621	-3.47749	5.00571	-0.862266	-0.057305	1.55742	1.02877	10	-1.32612	5.61078	0.962714	-0.244946	1.25483	-0.282805	-1.97988	0.340264	-1.98157	10	-1.42722	1.08899	3.81545	-0.292127
MIR143,MIR143HG,MIR145	0.546956	-0.487472	2.06871	2.04495	1.21677	1.50726	1.94925	3.62615	0.878563	2.48295	0.0438882	-0.356205	4.0492	-0.569672	-0.739501	2.58711	-2.12013	-1.847	-0.827975	0.274784	-3.88732	4.59336	3.10904	1.36129	1.62687	3.34681	0.0558478	0.312981	2.35282	-1.31615	0.262481	-0.425298	-1.35272	1.68796	0.208292	1.10737	-8.39556
BEX2	-0.271468	3.25112	-2.02241	0.910968	-0.637416	3.51095	-2.38321	0.136191	-1.43887	0.572355	-0.171138	-0.932108	0.106755	2.15234	0.522341	0.83577	-0.645362	0.811737	-2.4342	0.675155	1.86357	-3.4315	1.67121	-0.115568	-1.19025	-2.63138	-0.705761	0.192291	-0.270926	1.86678	0.0493553	-0.00788776	2.34138	0.722555	5.28018	4.68242	0.68722
BEX1	3.03766	10	-5.04485	3.52202	2.92886	10	-2.31332	4.2597	3.00568	2.54781	0.269643	10	4.14677	-2.74656	-10	-1.5156	-10	-2.74835	-10	-10	-3.229	1.33878	1.24742	2.00427	2.27651	10	-10	4.93522	3.1049	-10	0.829759	1.52069	10	0	10	-1.95083	-2.0666
TMEM160	-1.34167	-1.41845	-2.21533	0.394327	-0.966256	0.111129	-0.012276	-2.15439	0.0559129	-1.0892	-0.646748	-0.361813	0.4374	1.11605	-0.145164	-0.689338	1.50247	1.11024	0.315065	-0.163292	1.2969	-1.77482	-1.04622	-0.73043	0.233848	-2.84781	1.53642	-2.17015	-0.680912	-0.904026	1.6749	-1.04222	2.35584	1.74753	10	3.49272	0.872763
TMEM163	2.02003	3.12117	2.40117	1.03493	1.38251	2.61825	1.50151	-0.428435	1.5806	0.20663	-0.164359	3.72113	0.204708	-3.6735	-0.139347	1.58004	-2.72337	-6.55775	-1.73389	-1.48284	-7.62662	1.46304	1.17579	2.56132	1.44198	5.03143	-2.59294	2.84183	1.95161	-2.85982	-0.834635	-0.280614	-1.16929	0.589072	2.48386	-0.859604	-0.602195
TMEM165	-0.778735	-1.46642	-1.96816	-1.30032	0.0778692	-1.04279	0.286091	-0.424807	0.218837	-0.330071	-0.977154	0.0997301	-0.143809	0.292703	-0.262284	2.88464	-0.25442	0.0748627	0.113908	0.0140983	1.71001	-0.760904	-0.0136778	-1.48229	0.0509368	-1.46103	-0.274493	-0.1378	-0.153667	-0.101242	-0.695427	0.0367155	1.64133	0.674055	4.14425	6.17247	2.04855
TMEM164	0.597736	1.46679	0.900002	0.527975	0.635203	1.28918	0.237128	0.123772	0.136734	-1.54193	0.0335899	1.3377	0.166547	-0.595298	-0.956498	1.35737	-1.5397	0.423894	-0.549187	-1.11867	0.817028	-0.395104	0.393115	1.38718	-0.571819	0.255679	-1.37741	0.24023	0.646888	-0.980254	-0.980057	0.993819	1.51584	-0.159746	4.31148	4.69523	-0.671619
FOXN4	10	-1.68444	-1.65974	0.94271	10	10	1.28692	2.74541	1.2766	3.74526	1.82061	-1.98701	-0.242381	-1.63622	-0.422932	-5.02662	-10	-1.22179	-3.43362	-1.51206	-10	10	-2.99549	2.21789	10	1.63463	0.640726	10	0.167809	-1.06979	3.41355	0.471776	-5.50053	-3.71233	-3.70595	-3.30531	-1.88817
TMEM168	0.586829	-0.24548	0.362491	0.152145	-0.202167	-0.368263	-0.100877	0.503051	0.260732	-0.256874	-0.423294	0.46193	-0.0754613	0.375363	-0.0669474	3.45541	-0.00903802	0.40047	0.851268	-0.00931979	0.00347716	1.36209	0.432013	0.981535	0.0870303	1.08233	-0.0601606	0.823228	0.165935	-0.0317067	-0.611352	0.167249	1.70594	1.34005	4.39973	3.87905	1.5497
EVI2B	2.65764	1.84699	3.26836	0.478971	-0.0274623	1.40503	2.03448	1.56188	1.37174	0.827866	-1.16905	0	0	0	0	1.28679	-1.954	0	-0.344009	-1.32855	0	2.20413	-0.575713	0	0	0	-1.05909	2.15243	-0.933189	-2.21127	0	-0.885285	0	-0.390643	1.199	-0.0598597	-1.96536
FOXN1	-0.870982	-2.84118	0.718014	-0.900504	-2.52739	-4.84049	-3.06016	-1.86962	-0.893314	-1.74784	1.99362	0.267328	-1.59691	3.91589	5.20899	2.24612	3.20052	1.33114	-2.64611	3.26482	1.27569	1.81858	-3.92787	0.411659	-2.81799	-4.22099	-0.572909	10	-3.89494	0.73412	0.829983	0.873524	2.70882	-2.73732	2.53365	1.27995	2.86714
FOXN2	0.699685	1.48937	0.616893	0.557909	0.840934	0.596603	0.220206	1.6666	0.594364	0.651607	-0.797277	0.506598	0.763402	0.186509	-0.0584573	3.68528	0.499919	-0.467913	-0.178148	-0.687561	-0.211292	-0.141447	0.148264	0.0869513	0.28281	-0.820756	-0.45661	0.992981	-0.189983	0.0404027	-0.390526	-0.124106	0.939416	-0.0830477	3.89565	4.25417	1.27778
FOXN3	0.871539	0.227844	0.785123	0.367983	0.70883	0.360911	-0.0861845	1.385	0.711079	1.06644	-0.18094	0.535672	1.11004	-1.02321	-0.797597	3.00627	-0.0423158	0.0883212	-0.928516	-0.568299	-0.580316	0.706481	0.316754	0.518721	0.792182	0.362533	-0.116559	2.14369	0.407675	-1.36958	-0.273509	0.244702	0.33284	1.25139	2.98079	3.71989	0.259757
COL14A1	0.581265	3.92964	3.74724	1.25829	0.816441	3.1501	4.22116	4.59618	4.38803	1.94122	-0.42399	-0.0732747	-0.0476849	-2.35302	-3.64295	-1.00016	-3.47301	-4.03385	-1.90001	-0.670625	-2.43855	4.32464	5.21854	2.67728	2.91998	0.174051	-4.53582	2.86481	3.12743	-2.71998	-1.55917	-0.152072	-2.6088	0.304888	-0.279214	2.65194	-2.14039
FAHD2A	-0.297151	-0.742811	-0.416919	-0.515609	0.0769323	-0.139603	-1.25036	-1.00455	-0.519291	-0.261058	-1.20713	0.304387	-0.0206862	0.793984	0.00329232	1.57198	0.43308	-1.27419	0.513539	-0.0670565	0.304164	-0.487702	0.358211	-0.953204	-0.0492792	-0.242237	0.342477	-0.382878	-0.244133	0.268629	0.0869622	0.162679	1.05364	0.285536	5.47558	5.53237	0.891982
TAP1	0	0	0	0	0	0	0	0	0	0	0	0	0	0	0	0	0	0	0	0	0	0	0	0	0	0	0	0	-10	0	0	0	0	0	0	0	0
TAP2	0	0	0	0	0	0	0	0	0	0	0	0	0	0	0	0	0	0	0	0	0	0	0	0	0	0	0	0	0	0	0	0	0	0	0	0	0
SNAP91	3.05535	0.56782	-2.09116	0.750679	0.851251	10	1.57847	10	-2.33898	0.392262	0.865636	10	1.21873	0.948358	0.131968	3.13934	-10	-2.55018	-3.42757	0.0514367	0.650396	1.04565	-0.708093	0.185969	-0.0216313	1.84021	-0.661419	-1.46774	-10	0.135785	1.33416	-2.23591	-4.82815	-0.244042	1.11933	-2.29943	0.250126
C11orf35	-1.50733	-1.06077	-1.37921	0.044331	0.68437	0.838521	-2.5949	-0.300511	-1.98348	0.468444	0.0206422	-0.193561	-1.79894	-0.158595	-1.29481	0.509088	-0.745508	-1.86424	1.59555	0.217785	-0.990927	0.266876	-2.38437	1.09169	-0.530727	-0.765316	0.434732	0.00883045	-0.125815	1.42807	1.09139	0.848662	-0.771236	0.634055	2.60241	3.39683	1.22029
C11orf34	1.804	-1.12324	1.50714	-0.161999	1.8135	1.11919	3.7626	2.9213	-0.320665	0.351426	0.13805	1.04043	1.95241	0.439502	-0.328144	-0.662484	-1.36696	0.637063	0.64317	0.188598	-0.643331	4.46071	-0.459223	1.69933	-1.00748	3.42835	-0.363916	2.3243	1.67508	-2.4524	-1.08632	0.950443	-0.357665	0.965247	-1.31493	-10	-1.13044
C11orf31	-0.730797	-0.667789	-1.58484	-0.684269	-0.956907	-0.398122	-0.0191895	-1.64953	-0.476439	-1.31555	-1.42251	-1.55271	0.334861	1.46238	0.332311	1.1527	0.484558	0.854845	0.793297	-0.472271	1.64623	-2.38377	-0.177487	-1.97686	0.163537	-2.81506	0.586066	-1.48691	-0.546105	0.490911	-0.250542	-1.14126	2.53028	0.439847	4.26663	5.19465	-0.0683436
C11orf30	0.381447	0.233926	0.222367	0.66462	-0.0548801	0.106432	-0.243845	0.388103	0.203388	-0.0813114	-0.657147	0.172544	0.0700956	-0.0707362	-0.194485	3.2471	0.34334	0.227397	-0.871734	0.231388	-0.381545	-0.665248	-0.0340167	-0.277167	0.291013	0.810015	-0.368358	0.293732	-0.221618	-0.342705	-0.235821	0.00203073	0.467422	0.70275	2.27516	2.47666	0.650047
IFNA6	1.11155	0	0	0	0	0	0	0	10	10	0	0	0	0	0	-10	-10	-10	0	0	-10	0	-10	10	0	0	10	0	0	0	0	0	0	0	-10	-10	0
MACROD2	1.42529	1.35305	2.5141	5.92336	4.23089	4.96726	4.84301	3.25646	4.12703	0.46736	-0.211812	2.20315	0.139675	-6.31612	0.105466	-4.07245	-5.29938	-5.21013	0.129261	-2.37353	-5.41217	4.68289	2.28442	5.84407	4.15121	5.31713	-2.4895	4.00623	3.68225	-4.26923	-0.409157	1.10036	-3.86076	0.690938	-2.9591	-2.11668	-3.5481
MACROD1	-0.890986	-0.119736	-1.89198	-0.00821779	0.813708	0.173593	-0.708195	0.158105	-0.421325	0.390212	-0.773689	0.258924	1.37294	0.953084	-0.44335	2.69986	0.0211323	1.19025	-0.819827	-0.410302	0.755714	-0.667197	1.55742	-0.737721	0.258818	-2.14677	0.102449	0.273137	0.272669	1.04396	0.102232	1.74978	2.1941	0.138307	4.11732	3.03972	1.56676
2015-09-15	0.345504	-0.142323	0.0657225	0.00534718	-0.37295	0.0274953	1.29372	1.31456	0.664123	0.504782	-1.0888	0.352994	0.954114	-0.15743	-1.02428	2.68547	0.103637	-0.178347	-0.113199	-0.542488	0.809092	0.10026	-0.207933	-1.65281	1.21287	-0.37742	-0.239509	-0.737184	0.602414	-0.0893397	-0.83209	-0.629873	1.75298	1.30386	4.47287	5.34751	0.42034
GPATCH3,GPN2	-1.08495	-0.400409	0	0.298389	-0.349592	0	0.927833	-1.90323	0	0	0.579119	-1.21225	0	0	0	1.81259	0	1.30892	-0.131814	-0.198477	0.629624	0	0	-0.725308	-0.52389	-1.64453	-0.04167	0	-0.250659	0.667075	0	0	0	0	1.49135	0	0.247546
LOC730183	0.0766878	2.2535	0.571206	0.36926	0.424525	0.37033	0.662633	1.27052	-0.102991	-1.58454	-0.185928	0.809947	1.0282	-0.0341771	-0.18973	1.69796	-0.790066	1.15839	0.776639	0.0409222	-0.931614	0.0592296	0.305806	0.589014	-0.880419	-0.288171	-1.99952	1.42075	-0.226835	0.770629	0.90024	0.33486	0.893293	-1.1591	10	3.79694	1.53061
KRR1	0.434162	-0.295933	-0.0129	0.193573	-0.302877	-0.195194	-0.246579	-0.270366	-0.39904	0.340986	-0.886102	1.09496	0.813015	0.549615	-0.760112	3.49239	-0.872092	0.685449	-0.442375	0.706215	0.586244	-0.43712	0.34887	-0.604679	0.655358	-1.22407	-0.292653	-0.218793	0.508327	0.161622	-0.370808	0.0664765	1.477	0.77502	4.20774	4.68614	1.19813
FAM64A	-5.04675	-2.20245	-6.79748	-3.13098	-4.26783	-4.40766	-3.5798	-5.07162	-4.27079	-0.00939781	2.24013	-2.29187	-4.42669	3.61063	2.38124	2.4247	1.60053	2.82811	-2.00524	2.70264	4.11132	-5.00053	-0.480997	-7.21806	-4.99068	-7.14944	2.65471	-5.32092	-5.33371	3.17025	0.267394	-10	0.792731	10	3.91471	2.53876	2.72561
NNT-AS1	1.20147	0.10569	0.801941	0.190445	-0.190967	0.183183	0.361535	1.13452	0.11054	0.897807	-0.152984	0.284498	1.07831	-0.134651	-0.226371	1.89031	-0.297422	0.188056	-1.4352	-0.749284	0.303008	0.682464	-0.138358	-0.452967	0.853985	0.83694	-0.505876	-0.0153056	0.502669	-0.881909	0.440122	0.741482	-0.553606	0.787094	1.66807	3.21837	0.62283
FAM92A1	1.33012	-0.0923126	0.524525	0.971358	-0.306337	0.138622	-0.227634	0.889411	0.160187	0.108385	-0.116188	0.247593	1.06144	1.47517	0.360856	2.96208	0.380538	0.186573	0.835568	-0.349624	0.45677	0.367011	0.793521	-0.758584	0.0472697	-0.228656	0.327641	0.0316205	0.0483169	-0.246143	-0.304682	0.542454	-0.8606	0.815277	4.25843	3.63585	0.901942
C8orf49	1.73189	-2.85207	-0.325576	-0.802916	2.17553	10	0.731717	2.6529	1.84022	3.04582	2.45298	0.711055	0.142913	-10	-1.55193	-1.70063	-3.91013	10	-3.28671	0.0906915	-10	10	-2.88564	-10	10	2.6504	-2.21822	10	0.578837	-0.978488	3.10167	1.61985	-10	-1.10806	-4.81323	-3.66035	-2.00135
C8orf48	2.91617	-1.597	1.89715	1.77009	0.932073	3.59935	3.9672	2.93518	0.673545	2.47756	-0.367244	0.119925	0.310628	-2.14262	-3.66015	0.0510393	-10	-10	-3.05155	-0.643961	-10	5.20253	1.10171	0.0180208	4.01189	-0.168356	-0.381372	3.16944	1.73971	-1.97776	-1.48424	0.55321	-4.84386	1.01426	-3.43727	-10	-3.74761
C8orf47	2.94202	1.87021	-2.01928	-4.46982	10	-4.54696	-3.18791	-1.74187	-2.76172	-1.46418	-3.33452	2.85671	-10	3.86027	5.38828	-2.72396	-1.23796	1.51105	-0.13305	1.79838	-2.3822	10	-10	-3.92217	3.55095	2.51263	-10	1.78588	2.46106	1.98688	1.32096	-3.73343	-4.22921	-1.93381	0.406815	-1.87795	-1.38651
C8orf46	2.44953	1.06602	1.13389	1.77568	2.8371	10	0.733816	2.49186	1.74104	3.76333	1.50473	0.666796	1.16135	-2.42245	-1.48036	-3.16805	-10	-4.70704	-2.54476	-3.659	-1.45699	2.36395	-0.614767	10	3.81184	1.80157	-0.757766	2.49141	4.62716	-1.75762	-0.0508039	1.15829	-4.03561	-0.516098	-3.60881	-2.07569	-2.60087
C8orf44	0	0	0	0	0	0	-1.43307	0	0	0	-0.0522855	0	0.207105	0	0	0	0.0414789	0	0.189121	0	0.65743	2.9001	0	0	0	0	0	0	0	0	0	0	0	0	0	0	0
TP53I3	-0.446991	-0.0227099	-0.86638	-0.594704	0.688031	0.154472	-0.546118	0.20206	-0.0688591	0.658038	0.190672	-0.346588	-0.72869	-0.0211821	-1.2579	0.00929973	0.286236	-0.626436	0.0933036	-1.26	-1.28283	0.311712	-0.320432	-1.78323	0.968081	-0.802341	-0.325123	-1.62176	0.687113	-1.10911	-0.50567	0.622283	0.248513	0.835602	2.8993	5.00128	1.57892
MB	-1.52204	-3.09005	0.862818	-4.53643	-10	-4.97898	-0.0691021	-2.89203	-0.690022	-1.05548	-6.46731	2.06778	-4.18399	0	2.44937	-1.46301	-0.620109	10	1.00063	1.36832	-0.566583	-2.28212	-10	-0.0488963	10	-10	0.626566	-10	-10	-0.950693	2.82125	0	-2.66795	-10	-10	1.26923	-2.92147
DUX4L6	0	0	0	0	0	0	0	0	0	0	0	0	0	0	0	0	0	0	0	0	0	0	0	0	0	0	0	0	0	0	0	0	0	0	0	0	0
DUX4L4	0	0	0	0	0	0	0	0	0	0	0	0	0	0	0	0	0	0	0	0	0	0	0	0	0	0	0	0	0	0	0	0	0	0	0	0	0
DUX4L2	0	0	0	0	0	0	0	0	0	0	0	0	0	0	0	0	0	0	0	0	0	0	0	0	0	0	0	0	0	0	0	0	0	0	0	0	0
SLC18A3	1.78068	-2.8846	-2.4451	2.65227	10	-10	-10	1.8836	1.81002	0.166958	2.23489	-0.625659	0.289812	10	10	-3.02459	-1.14089	-3.77349	-4.51002	2.60815	0	0.480753	-10	10	10	2.09864	-0.223225	0	10	0.546352	2.15712	-0.150063	-2.82964	-0.51358	-3.16269	-1.63326	0.735859
SLC18A2	1.56881	1.83197	2.01183	1.04779	0.831774	-0.00103568	1.02007	2.33928	1.06277	2.23491	-0.725739	0.847197	1.11497	-1.2392	-1.75473	1.36087	-1.87744	-0.537047	-0.399993	-0.98401	-0.645514	2.02861	1.50957	0.974143	1.29745	0.719425	-1.45369	1.12179	1.57097	-1.34001	-1.34301	1.52843	1.82047	1.0285	4.06772	2.47593	-0.141873
SLC18A1	3.19584	-1.0196	-1.43949	0.265074	-1.96649	10	0.812712	1.35388	0.298568	0.721702	2.05678	-0.167479	-10	10	10	-3.65507	-10	-10	-3.07884	-0.603432	-10	10	-3.37963	10	10	1.50637	-0.521495	10	-10	-0.758867	1.14039	0.0530278	-3.82282	-0.302665	-4.33467	-2.45983	-10
RALBP1	0.312856	-0.490099	-0.770241	0.335927	-0.846733	-0.133051	-1.37425	-0.905339	0.195798	-0.51224	-0.770502	0.654247	0.872408	0.496601	0.0495066	3.40655	1.3393	1.44367	0.655079	-0.478796	0.0359736	-0.0350612	0.0675157	0.019464	0.178053	-0.0597763	-0.178512	-0.027803	-0.0926514	-0.261988	-0.228451	0.165576	0.641617	0.462745	4.86744	3.05113	1.85369
ZNF831	0.605421	1.08176	0.177454	-0.0911541	-0.533357	1.67645	2.31713	1.07601	1.43917	0.378914	-0.597378	0.269531	0.357332	-4.82611	-0.234407	-2.58523	-2.03527	-2.16254	0.15289	0.540131	-2.66653	2.93638	-0.30667	2.41973	0.45132	3.67681	-1.14982	3.7574	-2.0745	-0.280397	-0.13532	-1.22144	-4.08699	-1.22511	-2.98606	-0.794185	-1.99621
ZNF830	0.478516	0.0079475	0.246787	-0.25178	-0.466424	0.369987	-0.0206338	0.173133	0.098687	-0.404664	-0.627203	0.924962	0.476276	0.473787	0.102011	1.36612	-0.438255	0.11748	0.000926555	-0.198692	0.815826	-0.650491	-0.0323744	-0.610297	0.202701	-1.03042	-0.279492	1.00715	0.56682	0.0979982	-0.0559904	-0.316819	1.44557	-0.296744	3.15509	3.56902	0.77943
ZNF835	1.4011	0.671416	0.841013	1.06092	2.43118	1.7978	10	1.52675	2.46214	2.32175	1.13667	1.49743	2.14871	-4.0548	-1.43529	-3.39	-5.24297	-3.03173	-0.317973	-3.52427	-4.65374	3.83556	0.662724	3.82806	2.51843	4.98992	-1.2255	3.92311	1.71928	-0.170094	-0.842567	-0.140914	-3.55822	-0.0832012	-3.33743	-2.28217	-1.58322
ZNF837	0.121999	-1.46809	-1.38815	-1.44197	-1.21177	-0.87402	-0.402404	-1.18427	-0.214149	-0.662179	0.744934	0.976587	0.170317	-1.44367	-0.552759	-1.3729	1.21986	0.418949	-0.912657	-0.0617708	0.189155	-1.37365	-0.20276	1.93802	-0.398483	-0.493193	-0.0227505	-1.17402	0.101226	0.474371	0.495695	-0.868858	0.976202	-1.40247	1.71124	1.64177	-2.11227
ZNF836	0.931029	-0.603308	0.724557	0.936502	0.983127	-0.0317064	1.47543	0.575507	0.776359	0.188957	0.707372	1.19956	1.35134	-0.344205	-1.7417	2.34152	-1.5946	-0.376107	0.219313	-0.756103	-0.936681	1.28309	0.56843	2.02191	2.95911	1.58941	-0.63874	-0.0583533	1.07497	-0.241039	-0.10784	0.0158979	-2.25195	0.455167	-1.17133	2.45344	0.0173334
ZNF839	0.509293	-0.479774	-0.214853	-0.354619	0.427718	-0.237091	-1.06567	-0.621213	-0.638127	0.50338	-0.20636	-0.0912267	-0.703913	0.789751	-0.26317	0.611649	0.293394	0.504635	0.0916018	0.671873	0.562187	-1.05488	-0.140085	0.864184	0.383292	1.37269	0.600141	-0.706441	-0.110007	-0.0203772	0.564496	-0.381794	0.341322	0.363554	2.47484	3.08616	0.889858
LAT,SPNS1	0	0	0	0	-0.400251	0	0	0	0	0	0	0	0	0	0	0	0	0	0	-0.457311	0	0	0	0	0	0	0	0	-1.41798	0	0	0	0	0	0	0	0
LRIF1	0.196663	-1.23116	-0.985738	-1.30801	-0.463533	-0.559614	-0.0940461	1.72561	-0.57024	-0.813004	-0.643811	-0.838228	-0.0792796	0.704366	0.630264	0.632357	0.304228	0.404201	1.73164	1.19487	1.72361	-1.15805	-0.383534	2.28941	0.123417	-1.93016	-0.12918	-0.52164	0.401817	1.09165	-0.202466	-0.721636	0.205063	-1.14302	2.73516	1.1226	2.08798
PHAX	0.625271	0.729925	0.631573	0.511334	0.383708	-0.128297	0.799154	0.10355	0.256457	0.325219	-0.370256	0.17725	0.901996	0.0280493	-0.60878	2.82268	-0.41444	-0.980527	-0.457051	-0.926138	-0.35773	0.38905	0.246786	0.307775	1.04501	-0.283402	-0.132165	0.235808	0.831686	-1.01663	-0.576847	-0.346777	0.0220087	0.487511	3.12387	4.03247	0.281113
MLK7-AS1	0.483662	0.199672	0.46675	0.293941	0.542231	1.92562	-0.253787	3.25738	1.72241	0.690166	0.909336	0.0585757	-0.65489	-0.72177	-0.628369	2.29915	-2.47506	-1.19356	-1.24841	0.0477398	-1.50866	1.40577	-0.861785	0.690188	0.723156	0.917706	-0.964284	0.245558	-0.299555	0.191018	-1.27332	-0.126328	-1.05169	1.40107	-0.492108	1.86329	0.76178
MIR4773-1	0	0	0	0	0	0	0	0	0	0	0	0	0	0	0	0	0	0	0	0	0	0	0	0	0	0	0	0	0	0	0	0	0	0	0	0	0
SBSPON	3.158	4.39294	0.519863	4.77094	3.74318	3.84006	1.90844	3.35959	2.70221	3.18374	0.618408	3.45263	0.368579	-1.45954	-2.3428	3.78572	0.470453	-3.54318	-2.9359	-1.77766	-2.47695	4.33872	1.83932	3.08962	2.54383	1.26732	-0.119875	4.20089	1.70471	-2.97373	1.23861	1.22231	-2.17905	2.1849	0.336823	-0.757861	-0.0938714
ZPBP	10	1.03167	-10	-10	0	0	10	0	-1.36209	10	1.12568	10	0	0	-10	0	0	0	10	0	0	0	10	-10	10	0.11609	10	0	0	-0.49418	-10	0	10	-1.1289	-10	-10	-1.24301
TSPY2	0	0	-10	0	0	0	10	0	0	0	0	0	0	0	0	0	0	0	0	0	0	0	0	0	0	10	10	10	0	0	0	0	0	0	-10	0.604454	-10
TSPY1	0	-10	0	0	0	0	0	0	0	0	0	0	0	0	0	0	0	0	0	0	0	0	0	-10	0	10	0	0	0	0	0	0	10	-10	-10	-0.950708	10
BEGAIN	3.42569	1.73247	-1.72851	-0.00346799	-0.0801134	2.41497	-1.19844	-10	-1.84494	0.915227	0.4117	1.12807	-1.08726	0.594267	-1.19293	-2.34245	-0.457053	-2.39434	1.12184	-2.70115	-0.515273	-1.91025	-3.33533	2.85341	1.82898	0.367615	-1.11472	-0.952303	0.355087	-0.896388	-0.537285	1.87084	0.183461	-0.997104	0.732212	0.747123	3.23635
SLC17A8	0.372891	-2.45884	-3.66402	1.0641	10	10	0.724105	0.0977596	10	1.39674	3.51354	0.893955	-3.1991	-10	0.494664	-1.96198	-10	-2.24106	-0.598639	-2.94886	10	-10	-2.8276	-1.11059	0	0.373539	-0.233029	2.39943	1.42816	-1.54072	2.0022	-0.633784	-5.60735	-0.261526	-4.65808	-4.16865	-2.20193
SLC17A9	-1.52265	-2.89841	-0.492326	-2.6765	-1.59557	-2.67111	2.20321	-0.868672	-1.67957	-2.96895	-1.03673	-1.40086	-2.65016	-1.31171	1.08638	1.04963	-0.407574	-0.681083	2.49827	1.72168	0.942175	0.464436	-1.13619	0.832424	-1.6311	-1.53869	1.64441	-1.62328	-3.98963	1.92006	0.478493	-3.29272	3.38116	-0.93458	1.54019	3.17178	0.338728
RAB33B	1.40118	0.563662	1.55004	1.75589	0.803488	0.445757	0.832872	1.85314	1.22192	1.35307	0.199966	1.46927	1.51899	-1.54346	-1.11882	2.26374	-0.346881	-0.0510186	-0.932003	-1.08173	-1.37526	1.1252	0.250083	1.55831	2.2562	-0.00725747	-0.633647	1.21739	0.623257	-0.572031	-0.603511	0.493308	-0.235918	0.644889	1.9759	3.34219	-0.584888
SLC17A4	2.28958	-1.03739	-0.927277	-10	10	0.154122	-10	3.39778	0.856548	3.88473	3.05755	-10	-4.74263	0	-2.08691	-3.70327	-10	-10	-3.77883	1.04488	-2.75595	0	-3.62115	0.193957	0.396848	1.28771	-1.98367	10	10	-1.01527	1.99323	-0.907265	-4.70753	-2.10503	-3.52801	-2.9755	-3.84366
SLC17A5	1.23799	-0.0625595	0.952287	0.227077	0.818647	0.923242	-0.232284	1.0477	0.842831	0.681133	-0.156642	0.751628	0.27023	-0.418527	-0.158937	2.71792	-0.365041	-1.89391	-0.354184	-2.02651	-0.262977	0.322358	-0.758314	-0.28622	0.537957	-1.2648	-0.153006	0.239982	0.374327	-1.08021	-0.900014	0.447926	-1.26685	1.40315	2.74096	3.11619	-0.644196
SLC17A6	2.53341	-0.331722	-0.549386	-10	10	0	10	10	1.81588	10	3.20157	1.47915	-1.28543	-10	10	-1.21507	-3.44197	-10	-10	-0.909024	-2.25769	0	-10	10	10	0	-1.26904	10	10	-0.416008	3.30512	1.14603	-2.55521	-2.18946	-4.30517	-3.37747	-0.751251
SLC17A7	4.27811	-1.78172	-1.47805	1.97135	10	1.70927	1.05454	2.21169	-0.316058	10	2.30612	1.39158	-0.259112	-2.69608	0.136561	-1.95488	-10	-1.91808	-3.02169	-1.76911	-2.08263	2.44675	-2.21813	-0.0921283	10	10	1.50503	1.09977	-1.59931	-0.429157	2.13129	-1.26614	-4.9762	-1.16712	-10	-1.58779	0.968377
SLC17A1	0.0501727	-0.0823116	-0.591083	0	10	10	-10	10	0	2.42007	10	0	10	0	0	0	0	10	-2.27673	-10	0	0	-10	0	10	0	0	10	0	-3.38017	10	-10	-10	-10	-10	-10	-2.51609
SLC17A2	-10	-0.713088	-10	10	10	10	10	2.4034	10	10	10	-0.545939	-10	0	-10	-2.0361	-2.94289	-2.27868	-2.22107	10	0	10	-2.40183	10	2.38181	2.95046	-1.24263	10	10	0.583288	0.701767	0	-4.62273	-0.88836	-10	-3.92596	1.34456
SLC17A3	10	10	0.017649	-1.33041	10	10	10	0.312791	2.90377	2.25706	10	-10	10	-2.06797	-1.71114	-1.10086	-2.40332	0	0	-0.0182599	-10	10	-10	10	10	10	-10	10	10	-10	10	10	-3.06295	-10	-10	-10	-1.68821
C16orf58	-0.68497	-0.941582	-0.723101	-0.277146	-0.0598833	-0.188468	-0.322051	-0.834701	-0.951228	-0.376157	-0.309312	-0.24269	0.240463	0.474367	-0.616878	2.56822	-0.367606	-0.148837	0.122797	-0.210972	0.61085	-0.634819	0.220813	-0.111499	-0.0318439	0.0426043	-0.169182	-0.332184	-0.337213	-0.214821	-0.220124	-0.236678	1.32578	0.374228	5.58512	5.17455	1.03001
C16orf59	-4.82932	-1.67278	-10	-4.00687	-4.40573	-1.64203	-6.36462	-3.66853	-4.00428	-1.59797	-0.495654	-10	-2.91935	3.09565	2.60298	1.4419	3.76658	1.56385	-0.419775	1.06797	5.59294	-2.16366	0.105335	-5.47424	-2.35666	-4.04647	1.57445	-4.90415	-4.10324	3.2934	-10	-3.91554	2.32998	-2.85348	3.12004	3.54397	3.79932
C16orf52	1.05555	0.760233	1.50909	0.658135	0.526926	0.67963	0.510043	1.19177	0.370484	1.12101	-0.444961	0.589342	0.754773	0.238366	-0.487138	2.56202	-1.37322	0.140645	0.148381	-0.0651561	0.35974	-0.448207	0.468993	-0.0340693	-0.0532786	0.329929	-0.447872	0.69956	0.671873	-0.710269	-0.132794	0.732848	-0.14022	0.411176	2.67975	4.9416	0.517536
C16orf54	1.14088	1.47076	2.09038	-0.385415	0.291691	1.91094	3.17601	0.80441	2.20229	0.261703	-1.01212	1.10986	0.989368	-3.29401	-0.938717	-1.66363	-1.56253	-3.56516	-0.520925	-0.436756	-1.51677	1.90864	-0.326607	2.84572	2.04062	4.18728	-1.89332	1.87415	-1.08451	-0.888694	0.177837	-1.16654	-0.14099	-0.73074	-0.915383	2.22405	-3.1361
ITCH	0.694377	-0.381182	0.351941	0.182227	0.041319	0.154778	0.308678	0.842341	0.163872	0.0991157	-0.727778	0.166816	0.381282	0.121179	-0.440697	3.15703	-0.257557	-0.00496357	0.251033	-0.437781	0.641702	-0.0506942	-0.270496	-0.460756	0.210047	-0.120766	-0.174683	-0.49409	-0.0571103	0.238849	-0.50484	-0.116144	0.755064	0.826561	4.33224	4.81633	1.12413
CHMP4A	0.49689	0.414988	0.0817605	-0.633236	0.0631591	-0.374764	0.492977	-0.0645833	0.326537	0.718912	-0.81935	0.0256392	0.398475	0.160373	-0.49455	1.77368	-0.000235929	-0.288881	0.42007	-0.470283	1.10365	0.0955248	-0.229586	-1.38996	1.6319	-0.742021	-0.0997878	0.139737	0.174971	-0.798572	0.0265058	-0.778361	0.18054	0.429251	2.72745	3.01941	0.232699
CHMP4B	0.0451399	-0.477854	0.422878	-0.476182	0.185255	-0.509549	-0.140831	0.112906	-0.123977	-0.291431	-1.03195	0.507845	0.190129	-0.245313	-0.464837	2.60739	0.271449	-0.322428	0.581641	-0.733997	0.432081	-0.178102	-0.566235	-0.450928	-0.108541	-1.49256	0.123417	-0.495548	0.195251	0.626787	-0.276421	0.554067	1.06789	0.635368	4.33858	5.54649	1.56956
CHMP4C	0.106254	-0.510482	-0.442685	0.0885664	-0.373342	-1.09977	-2.55574	-0.00838113	-0.926887	-0.299887	-0.548648	0.0746224	-1.54443	1.99032	1.10044	2.64772	0.707068	1.03579	0.670658	-0.284539	1.60343	-1.35641	1.66499	-1.02171	-0.563854	-2.57529	0.717675	-1.83155	-0.295942	0.463662	-0.0536008	2.12386	1.26396	0.991904	4.87502	6.61297	2.41453
COBLL1	1.10334	0.622329	0.226436	0.235231	2.49532	0.467102	-1.18036	2.67725	0.111829	1.76009	0.527106	0.898976	0.897056	-0.839961	-0.886327	2.92606	-1.89568	-2.32075	-1.48507	0.529862	-0.143966	0.871268	1.32766	0.206628	0.460904	0.786812	-0.546609	1.06468	1.02436	0.0923477	-0.983529	0.580185	0.412838	1.63146	5.2589	4.19635	0.767269
TMEM255B	0.200396	-0.543791	1.25409	1.43283	2.23025	0.584184	2.55357	0.452979	1.28026	0.090005	1.19146	0.439968	0.118535	-2.77557	-1.27067	-1.04079	-2.39127	-1.84871	-1.59991	-1.10481	-7.27335	1.68434	0.648813	1.05865	2.33905	3.03587	-1.54074	-1.38092	2.98379	-4.01715	1.07989	0.79594	-1.07448	1.1144	0.801279	0.96943	-1.79383
TMEM255A	0.885241	4.15303	0.521751	-1.58237	1.50628	-0.0648131	-2.01965	2.42862	1.12426	0.487929	0.128294	0.205193	2.76755	-3.86773	0.783276	0.138045	-1.45007	-4.24174	-3.95836	-0.459547	-3.29853	-0.395036	-0.881296	0.702664	-0.835492	1.77476	-1.03921	1.39322	0.369569	-0.770955	-0.0112238	-0.167697	-3.99757	1.46302	-0.238237	-0.755444	-1.19721
ST5	-0.343063	-0.48456	0.415778	0.106569	-1.12992	-1.82217	-0.631353	-0.598527	1.04784	-0.607274	-0.000385776	-0.562966	-0.553035	-0.784991	-1.38945	2.44664	-0.708345	0.0661637	-0.237611	-0.262906	-1.01419	0.633818	0.00198425	1.27226	0.27895	0.936125	-0.0861532	-1.0748	0.610117	-0.474317	-0.0795889	1.13265	-1.41227	0.649192	-0.319052	4.9071	1.21748
ST7	1.19664	0.892218	1.36414	1.28793	1.12657	1.05497	0.376282	1.60803	0.580762	0.702944	-0.340274	1.55436	0.588087	-0.613302	-1.04854	2.16547	-0.611296	-0.882681	-0.101212	-1.16195	-0.763069	1.37359	0.608304	1.24054	1.44835	0.548894	-0.564683	0.893636	1.65672	-1.06696	-1.05807	1.21088	-0.718717	1.00475	1.57576	2.42986	0.10117
STL	1.26034	-0.982569	-0.630216	0.703156	0.553397	-0.174282	-0.822372	2.11574	-0.968016	2.33247	0.653553	-0.652964	0.818295	2.11976	-0.0290142	2.27142	0.0678319	0.449574	0.0117357	1.21401	2.52809	-0.123349	-0.412891	-0.342716	-1.00681	-0.694973	1.44786	2.23807	-0.443175	0.341659	0.514246	2.19074	-1.00017	0.987669	3.9537	2.1225	0.461277
ZNF304	0.263878	-0.467021	-0.293244	-0.0360263	0.00515048	0.376641	2.0376	0.265392	1.02878	-0.277315	-0.0597259	-0.147365	0.722105	-1.13197	-0.635514	1.91803	-0.795743	0.793794	0.238586	0.0511738	0.318689	0.366094	0.205279	1.6022	1.714	0.740544	0.208248	0.410145	0.424436	0.23464	0.00372024	-0.119035	0.983104	0.524545	4.09355	2.69866	0.162975
STH	0	0	0	0	0	0	0	-10	0	0	0	0	0	0	0	0	0	0	0	0	0	0	0	0	0	0	0	0	0	0	0	0	0	0	0	0	0
ZNF302	1.36014	0.0336269	1.32808	0.789745	0.576304	0.898019	2.24909	1.25261	0.535324	0.740964	-0.67177	0.326714	0.834694	-0.450251	-0.22903	2.51093	0.635674	-0.160692	0.988305	-0.615429	-0.27506	0.874965	0.645406	0.490827	1.30576	-0.12685	-0.0801908	1.16262	0.592601	0.0298654	0.0937353	-0.0654238	0.277368	1.07989	3.04893	2.3297	0.209957
ZNF300	-0.678364	1.36709	0.577013	0.098067	0.856727	-1.35077	-0.403662	-1.87428	0.795958	1.91917	0.88206	-0.361288	-1.08001	0.52077	0.00649997	3.26547	1.32366	0.572779	1.89656	0.484347	0.207282	-0.308902	0.257113	0.0918152	0.276879	0.626358	0.713489	-1.0574	-0.411736	0.121915	-0.107904	0.489029	-3.38083	0.236916	2.54037	2.72461	1.75264
MIR4534	0	0	0	0	0	0	0	0	0	0	0	0	0	0	0	0	0	0	0	0	0	0	0	0	0	0	0	0	0	0	0	0	0	0	0	0	0
STS	0.324364	2.72686	1.78699	-0.231861	1.67291	-0.393659	1.12724	1.08844	1.34491	0.293528	-0.303373	1.36623	-0.248518	-1.34072	-2.54345	0.0656202	-2.08373	-2.3909	0.621662	-1.44919	-1.19527	2.80253	0.378861	0.159646	1.92324	0.744723	-1.80774	0.100564	-1.10504	-2.30047	-0.954717	0.652653	-1.18911	1.39858	2.40134	2.90244	-1.26549
HOXB13	0.335319	-1.10248	-0.292008	-2.62075	-5.48489	-0.876974	-2.91673	-2.72842	-0.360371	-4.0985	3.67387	-1.26291	-10	0.95663	3.46573	-0.0264267	3.4267	-1.23621	0.274577	-10	3.1561	-0.634449	-3.38212	-4.21298	-4.63176	-1.85724	0.58731	1.35808	-10	0.651305	0.938218	-0.69538	-3.44934	-3.42166	-2.08439	3.07477	1.61296
IFT80	0.422399	0.658108	1.03092	-0.236798	0.267622	-0.0549072	-0.718562	-0.010516	-0.314033	0.606102	-1.19691	0.461335	-0.352641	0.0311992	-0.673707	2.74462	0.578517	-0.528945	0.0383872	-0.169596	0.340518	-0.489581	0.844157	-0.298932	-1.52315	0.532246	-0.269984	0.761137	0.331161	0.563882	-0.600688	0.582035	0.655035	0.34613	4.80866	4.0143	2.37921
IFT81	1.30261	0.378534	0.536256	0.937393	0.0190932	0.464712	-0.55687	0.221099	-0.0178716	-0.351165	-1.41288	1.52422	-0.103866	-0.0971754	-1.0751	2.47432	-0.29873	-0.315575	0.520334	0.164053	-0.876668	0.263222	0.470397	0.0617515	1.37072	1.01648	-0.184439	0.514094	1.70245	0.0845738	-0.182274	1.01449	0.906666	1.1302	1.51242	2.4159	0.49816
FBXO17	0.714032	-2.19042	-1.28936	0.29026	0.163707	0.326755	-0.39648	1.84277	0.9969	-0.190057	0.507131	-0.679287	1.52436	-0.0206766	-0.0901892	-0.506303	0.865429	-0.0213308	-1.87804	-0.977697	-3.87581	0.0212399	2.14183	1.13132	-0.333197	-0.288736	0.579949	1.48072	3.28218	2.10135	0.642786	1.02215	-1.31272	1.13573	0.93458	1.89673	1.07383
PPP3CA	0.927001	-0.0435993	1.14296	0.8093	1.02565	0.593044	0.581806	1.76619	0.656467	0.516662	-0.422797	0.957686	0.766602	-0.735034	-1.36717	2.69284	-0.896932	-0.843543	-0.416355	-0.708976	-0.730464	1.43905	0.34216	0.466397	1.05776	-0.211829	-0.587135	-0.0967237	0.895074	0.0367137	-0.590855	0.10836	0.758835	1.01001	3.46229	4.82815	0.793325
PPP3CB	1.33475	0.151068	0	0.817131	0.225281	0.221597	0	1.16356	1.10152	1.27874	0	0.406992	0	-1.12578	-0.325814	3.05316	0	-0.511725	0.0358886	-0.666086	0	0	0.0124328	1.41763	0	1.72293	-0.806816	0.898808	0	-1.11834	-0.403587	0	0.55482	0.938309	3.23928	3.95423	1.04429
PPP3CC	1.1022	-0.16092	0.0660167	0.497893	0.287706	0.560797	1.48761	0.768667	0.431438	0.367235	-0.892448	0.812804	0.764194	-1.52821	-0.590761	2.70332	-1.44316	-0.808752	0.248479	-0.0115785	-1.80447	0.844575	0.13913	0.276135	0.442581	-0.130122	-0.187843	0.789481	-0.239093	-0.967078	0.387871	-0.395981	0.280703	0.887889	3.46913	3.94097	-0.939463
PHF11,SETDB2	0	0	0	0	0	0	0	0	0	0	-0.753409	0	0	0	0	0	0	0	0	0	0	0	0	0	0	0	0	1.63133	0	-1.30987	0	0	0	1.1502	1.59104	0	0
LIF	-0.0494696	-0.493097	0.519595	0.316669	1.17511	-0.682118	1.91257	0.987593	0.0679414	0.890971	-0.0158717	-1.59623	-1.72079	-3.50383	-0.531928	0.0323658	-1.45874	0.349621	-2.13584	1.08035	1.9586	-0.301512	-0.595148	-3.21821	1.32102	1.0264	0.448138	-1.43503	2.11522	-1.22492	0.76964	1.544	0.469467	-0.694455	0.761843	0.653636	1.36703
RPL12	0.613061	-0.16286	-0.0129349	0.0236076	-1.49901	-0.783988	0.0816462	-1.00634	-0.0786099	-0.0482489	-1.06502	0.634888	0.942581	1.58421	-0.0523103	0.535806	0.392724	-0.200605	-0.405446	-0.910867	1.82036	-1.35994	0.578126	-0.605798	0.632393	-1.43437	0.0286699	-1.09347	-0.0876671	0.119382	-0.212636	-0.970058	0.662677	0.0299046	3.12437	5.63301	-0.181398
NPY6R	2.77486	0.437288	0.368082	0.435181	1.10967	0.417988	2.80222	3.52024	0.265963	2.97511	0.983061	-1.16257	-1.59039	-5.65863	0.793529	-2.37036	-0.533078	-4.6302	-1.85381	1.21833	-4.38697	10	-0.534543	-0.0500405	1.10262	2.16572	-0.457388	4.6474	-0.210954	-1.14791	0.837036	-0.425458	-2.83281	0.122736	-2.84318	-4.41509	-2.83016
RPL18	-0.757195	-0.601287	-0.838119	-0.0290433	-1.37737	-0.963205	0.703075	-2.35898	0.00759746	-0.219262	-1.47583	0.201543	1.10164	1.46246	-0.0726254	-0.0993819	0.335536	0.82938	-0.134935	-0.130017	1.53206	-1.58229	0.563255	-0.907152	-0.0250222	-1.02639	0.786394	-1.95271	-0.635567	0.523524	0.0757373	-1.32577	1.08805	-0.294779	3.39641	6.09104	0.373888
ADRA2A	0.786227	-0.535826	2.0963	-0.393459	1.63022	1.68885	2.16853	2.04594	1.71535	1.11085	-2.00448	1.7874	0.340544	-2.12478	-0.212858	0.727146	-3.46866	-1.3566	-1.77313	0.967309	-3.359	4.50138	2.15662	3.77825	1.3013	2.11431	-2.35826	2.25643	0.161452	-2.08979	0.606782	-2.08707	-1.29406	-0.27382	-3.66383	-2.62432	-2.1697
ADRA2B	0.418687	-0.673515	-4.23	-0.205139	2.63702	1.51388	-1.17184	2.43229	-0.951646	1.39967	1.58198	0.974375	-0.98298	-0.0494775	3.18525	-1.87115	0.501509	-0.891565	-1.78075	1.53878	-1.09196	-2.60423	-0.268264	-0.96133	-1.73352	-1.19808	-2.45574	10	-1.47132	0.640365	1.77847	1.65807	-4.61137	-1.67455	0.0407874	-1.38065	1.06642
GPATCH3	0	0	0.130409	0	0	0.258884	0	0	1.13763	-0.260709	0	0	0.639121	-0.000744721	-0.233275	0	-0.486063	0	0	0	0	0.0994101	-0.619697	0	0	0	0	0.046534	0	0	-0.0801101	-0.718955	1.60341	-0.746366	0	5.85234	0
TEX26	2.10734	10	-0.175876	0	0	0.170876	0	10	-0.653933	-10	-6.39289	10	0	0	1.96265	-1.11733	0	10	0	-10	-10	0	-0.881559	10	10	10	-0.232846	10	10	0.62723	0.622468	-10	0	10	-0.877702	-10	-10
TEX22	1.75863	-2.15593	0.658694	-0.63521	0.0482968	-1.22562	-0.206098	-1.29545	-2.39229	1.84009	0.434716	-1.64755	-0.351102	1.05304	1.53718	-1.7289	0.219299	0.700607	0.482176	4.70884	1.02264	-0.367527	-2.62003	-0.50117	-1.26953	2.07633	1.69911	-1.02794	-1.40467	0.0855135	2.28813	-1.51939	0.751254	-1.40302	1.86274	1.12394	0.508055
TEX28	1.49817	-10	-1.97046	-10	1.06821	10	0	2.75137	0.268954	1.61587	-10	-0.0608381	-2.00011	-10	0	-4.09489	0	0	-3.33543	-10	-0.867575	10	-0.87501	0	0	10	-1.77107	10	0	10	-10	10	-5.08011	-0.477826	-10	-0.317494	-1.86295
TEX29	1.00747	-4.36691	-10	0	-10	-0.838594	10	10	-1.30541	0	1.8998	0.423665	10	-10	1.11271	10	-10	-1.20518	0	-0.634461	-10	10	10	-0.0448079	0.53302	0.63719	2.79661	0	0.323366	0.636107	-10	-10	-2.70146	-1.48828	10	10	-2.68227
SYT8	0.747939	2.55702	0.0817212	-3.0258	2.79197	0	-2.42549	0.23455	1.47571	-10	0.0293853	-2.1564	-1.63944	1.77357	-0.407785	-10	3.12731	-10	0.351247	-3.16722	-0.965036	0.636908	10	0.377397	1.15294	1.09167	0.854554	-3.40352	1.71558	0.641104	10	10	0	1.10998	0.497058	3.36904	3.11271
SYT9	2.61027	0.676941	-2.20595	1.16307	0.181277	1.9626	1.7712	3.10517	-2.41941	2.33424	0.989702	-0.79245	0.248628	0.438563	3.06967	-1.95229	0.00299534	-0.764236	-0.470462	0.0516285	-1.3708	2.45873	-1.69783	-0.227052	1.60369	-0.736766	-0.497348	10	0.646113	1.91432	2.1057	0.521365	-4.23796	-1.18418	-1.0563	-3.35581	-0.184002
MTCH2	-0.571527	-0.13642	-2.1739	-0.235386	-0.836444	-0.481682	-0.665623	-1.48619	-0.201525	-0.845321	-0.0328891	-0.903088	-0.598598	1.49189	0.0586037	2.67215	0.436984	0.94853	0.20084	-0.424388	2.00122	-1.41169	-0.279891	-2.57989	-0.820253	-1.9642	0.102327	-0.893638	-0.626628	0.260085	-0.561921	-0.220746	1.22358	0.297802	4.8954	4.99242	0.460038
MTCH1	-0.198315	-0.708363	-0.563009	0.627196	0.276232	0.338623	0.349857	-0.965016	-0.118275	0.340533	-0.60066	0.130856	0.471594	0.25521	-0.450492	1.12486	0.945283	0.466629	0.455341	-0.222034	-0.0952396	-0.469342	-0.0319948	0.00680375	-0.353446	-1.50896	-0.0385941	-0.805659	0.377946	0.245028	-0.0526563	0.264822	1.57043	0.775032	4.74273	5.59362	0.427624
SYT1	2.27066	-0.0471194	-0.821048	0.308554	1.52767	-0.35717	-1.74647	0.986552	1.07153	-1.19425	2.29178	-0.70352	0.859068	-1.27277	-0.400938	1.54098	-1.91419	-1.20177	-2.05448	1.65515	-1.13027	-0.787129	-0.873011	-0.000892733	-0.352019	0.261867	1.70624	1.49505	0.936012	-0.757783	0.0925599	1.84955	-0.573139	2.04693	-2.48543	0.753514	1.78991
SYT2	0.839111	-1.73429	-0.767964	-2.27828	2.02467	0.263698	-3.09927	2.11195	0.346621	2.63853	0.847579	1.38079	0.277817	-0.477677	0.0699192	-0.69293	-1.31163	1.48106	-1.24267	-0.757646	0.162558	2.08896	-1.06039	0.640827	-0.472115	3.06478	-0.895153	0.268094	0.925616	-1.99384	0.123731	0.726578	-3.2874	0.211996	-1.11026	1.07009	-1.01404
SYT3	0.564984	-2.90166	-1.07192	0.136945	-1.17536	-0.308116	2.84371	0.967401	0.908527	2.10426	2.83459	1.82208	-1.83557	-0.460933	-0.495247	-2.17343	-4.82126	-3.14116	-2.85835	-1.52723	0.173398	0.545834	-1.5348	-0.941034	10	2.5744	-0.0207324	2.39804	-1.24984	-0.395751	1.7897	-1.58578	-3.13586	-0.902521	-3.77306	-1.42535	-0.0363898
SYT4	2.99263	4.73941	-0.0648025	3.08007	10	10	3.06576	3.48093	0.198825	7.11436	1.17662	1.35202	10	0	-0.152177	-1.94917	-2.04997	-2.29737	-3.55187	0	-10	6.72643	-1.12633	2.44543	10	2.31482	-1.13667	3.5193	10	-0.723273	1.06129	-0.244965	-5.36506	0.812778	-2.04057	-2.81908	-2.97081
SYT5	-10	-10	-10	10	0	0	-10	-0.383761	0.842025	2.28726	2.47161	-0.281471	0.771398	-1.21597	10	-1.45322	-1.12429	0	-1.53796	0.0746039	-0.834131	1.27301	-10	-10	-10	2.04926	-0.14081	-0.449001	-10	1.22805	10	10	-3.36126	-1.50996	10	2.33539	1.12066
SYT6	2.08349	-0.557109	-2.1541	-0.55896	2.21295	1.93846	1.36761	1.50454	-0.336618	4.1662	2.0392	-1.5072	-1.4132	-2.13504	-1.34782	-2.43731	-0.69838	-2.28814	-1.18951	1.59701	-1.1173	-0.4126	-10	0.682847	2.25065	1.88951	-0.499047	10	0.360519	0.74403	1.10444	-1.51119	-4.72142	-0.042839	-2.31335	-2.45192	-2.38525
SYT7	0.991339	-4.40966	-2.15772	-0.713022	-0.859992	-2.49642	-2.65474	-0.345784	-1.82841	1.43769	0.729402	-1.48049	-0.365476	2.17644	0.403699	0.629185	-1.12802	-3.82485	0.993699	-0.391492	0.56626	0.731279	-1.79419	0.180084	-2.12266	0.0617225	1.3365	-3.03798	-0.429448	0.623076	1.61666	1.27941	-1.32165	-0.747494	2.18907	1.57177	3.65073
TIAL1	0.750422	0.238221	1.07528	0.643101	0.0658382	-0.0709687	-1.27062	1.09999	0.465307	1.0834	-0.445913	-0.0211501	0.661473	0.256402	-0.352088	4.68547	-0.389202	0.261324	0.229851	-0.153881	-0.0384596	1.21698	-0.182481	0.365756	-0.246	0.347225	-0.264851	0.631054	-0.436056	0.127014	-0.238527	0.121236	2.1756	0.606748	5.37243	3.7069	1.35052
FUBP3	0.281051	0.138605	-0.371192	-0.115714	-0.0588511	0.274488	-1.13427	-0.475635	-0.626528	-0.711046	-0.109547	-0.932657	0.0677531	1.02223	-0.203678	2.85362	-0.112719	-0.145462	0.428083	-0.307498	1.47163	-0.625178	0.0300342	-0.739312	0.164453	-1.30151	-0.220678	0.201271	0.309805	0.628598	-0.553424	0.156947	1.24825	1.33445	3.5319	4.46319	1.03565
FUBP1	-0.0717561	-0.171819	-0.35232	-0.270268	-0.0558976	-0.57261	0.553962	-0.42261	0.169531	-0.437456	-1.05716	-0.0406314	0.320171	-0.366769	-0.0727354	3.51739	-0.145063	-0.74989	0.22928	-0.132008	-0.235705	0.883284	0.255856	-0.341734	0.319761	0.925404	-0.0661727	-0.303718	-0.424031	0.152743	-0.239543	-0.436736	1.36718	1.32142	4.3966	4.4041	1.4278
CTBP1-AS2	0.0640403	0.270966	-0.68447	-0.408503	0.463385	-0.270441	0.760123	-0.868265	0.2107	-0.193129	-0.125293	-0.462457	0.0199759	0.0523721	-0.232068	1.11789	-1.08345	-0.586157	0.276512	-0.0139067	0.493622	1.22047	-0.664569	0.499813	-0.15124	0.184709	0.305357	-0.382855	-0.441424	-0.0498939	-0.281796	-0.093784	-0.68431	-0.0133947	2.56411	3.25623	1.08187
MARCO	2.20336	6.58539	5.02011	3.08004	5.30734	3.78783	5.08381	-1.0176	5.95011	1.27808	0.624148	5.2438	5.9821	-4.27598	-4.23252	-3.342	-4.61363	-10.8942	-5.6834	-4.06275	-7.0543	3.2317	-0.0528826	5.43235	3.59801	5.84854	-1.63435	4.61829	2.25815	-4.29253	-2.79803	2.71195	-7.54833	2.26192	-0.169124	-1.28023	-6.23933
SAP30	-0.802685	-0.0139329	-0.624504	-0.330017	-0.815188	-1.20601	-0.342298	-0.558349	0.22624	-0.427718	-0.877655	0.323991	0.350373	-0.303148	0.0114249	2.67104	0.0535748	0.708339	-0.374636	-0.558835	-0.104441	-0.539939	-0.301613	0.0340423	0.371906	0.416766	1.36777	-0.0105775	-0.230095	0.617493	0.0857802	0.0161215	1.47104	1.11205	4.18565	4.47671	-0.402874
DRC1	6.10787	5.88519	0.216349	0.889255	-10	3.84562	-2.09421	2.79051	-3.29749	-2.70595	-3.57137	4.7377	-0.900298	3.56171	3.39855	-2.14312	-0.231863	10	-3.94903	-2.17875	-2.35213	0.0924854	-1.85358	0.0499682	3.51822	0.857855	1.41036	1.43482	3.64975	-0.848487	0.259589	-10	-3.53261	-1.49453	-2.5119	-3.77436	-2.37904
C1orf53	-1.37354	-1.14795	-2.62667	-2.71762	-0.737058	-1.34293	-0.911976	-2.57299	-2.49618	-1.0713	-10	-0.517636	-1.38708	0.960456	-10	-2.61159	2.88634	1.79901	10	0.735558	1.96241	-2.56688	-0.969849	-2.27922	-1.18586	-1.62449	0.525197	-4.58985	-0.712039	0.532609	-0.546551	-2.61572	-2.61833	0.400697	2.8388	10	-0.109122
C1orf52	0.133462	-0.358266	-0.260344	0.454565	-0.181294	0.111087	0.557507	1.55723	0.89619	0.68712	-0.436885	0.663913	0.972566	0.0143675	-0.737769	2.60364	-0.468354	-0.418008	0.588021	0.460237	-0.875438	0.6033	-0.129237	-1.13449	0.274454	0.937118	-0.416708	-0.258861	0.690098	0.303549	0.0911964	0.504949	0.430667	0.356781	3.27665	2.96575	0.0127458
C1orf51	-0.804088	-1.02566	-3.3499	1.4012	-1.85238	-1.07638	-1.49021	1.84058	-0.943272	1.42605	0.87676	-0.881046	-2.00557	-1.67491	1.04559	1.73001	0.695284	1.76494	-2.60763	2.12957	0.131062	-2.99873	-1.97014	-0.668989	0.995608	-2.35856	1.57422	-1.07773	-1.01468	1.5484	1.06189	2.42894	0.242683	0.64239	0.916069	2.18107	1.61395
C1orf50	-0.380525	-0.418369	-1.03218	0.242271	0.164518	0.252868	0.734629	-0.200777	0.794028	0.318241	0.350433	0.202315	0.611615	-0.197629	-0.478014	2.00365	-0.467399	0.823589	0.247428	-0.254322	0.899115	-0.192376	0.0471632	-0.913685	0.909835	-1.32526	-0.409684	-0.520365	-0.190354	0.182086	0.675696	-0.645394	-0.327006	0.398421	2.325	3.88985	-0.80001
C1orf56	-0.806633	-1.45234	-1.38528	-0.528546	-1.10291	-0.916159	0.351619	-0.381703	-1.10671	-1.77103	-1.05144	-1.01968	-0.139056	1.10296	1.04554	2.18888	1.48117	1.38515	0	0.488023	1.89787	-1.70286	-0.448898	-1.43437	-1.40675	-2.00027	0.354647	-1.11251	-1.61981	0.0739924	0.680339	-0.577708	1.54684	0.10169	4.71855	5.34247	2.34927
C1orf54	-0.389716	-0.158787	1.0935	0.309672	-1.08528	0.88463	3.7313	1.36953	0.580871	0.396319	-0.832347	-1.36925	0.692517	0.386182	-0.752884	0.471995	-0.450459	-0.962798	0.660704	-0.53277	0.982133	-0.380652	-1.22288	-0.285227	0.742334	-0.810373	0.218949	-0.327752	-0.734073	-0.451569	-0.442247	-1.7485	10	0.0269942	1.12797	2.53745	-1.53915
2015-03-01	1.18345	1.58331	-0.580718	-1.8408	3.35718	1.19671	-0.53547	3.38688	-1.15786	1.56458	0.8479	2.66426	1.26373	1.48968	0.486282	-0.431276	-0.763336	-0.825822	-1.36594	-1.89218	1.83128	1.61132	0.552279	0.864173	-0.334132	0.179818	0.109326	1.32541	1.03312	0.625475	-0.550839	2.07419	2.68591	0.51707	3.79931	0.138853	0.677286
2015-03-02	1.93345	2.31532	0.857943	0.901524	2.00429	1.81258	1.35903	2.94436	0.970873	1.29725	0.339295	2.4761	0.83601	-1.18286	-1.945	1.55452	-2.94032	-2.177	-1.49781	-1.50924	-4.15163	2.92581	1.91999	3.66018	2.3445	2.45566	-1.47758	2.54969	2.13258	-1.78675	-0.770799	1.26363	-0.598689	1.03603	-0.446656	0.752404	-0.817475
ABCA10,ABCA5	0.746963	0.967466	0.211623	-0.317762	1.23813	0.211187	-0.922535	2.40475	-1.04352	1.48408	-0.221267	1.21976	0.695521	-1.81253	0.349219	5.4071	0.209391	-0.398086	-0.53985	1.27668	-0.181094	0.985882	-0.132432	-0.222035	-1.26561	0.993539	-0.772801	2.87635	0.903146	-0.860416	-0.597784	1.57761	1.14794	0.643196	4.83495	2.68873	2.32442
APCDD1L-AS1	2.45783	-2.45907	-3.08356	0	10	0.118025	10	1.87154	10	0.323089	3.50745	-2.24001	0.805954	-1.37435	-0.859037	-1.90636	-2.20938	-2.20003	-2.02773	10	-10	0	-10	0.523557	1.71415	2.21766	0.238361	-4.69083	1.81862	1.46501	10	-1.67583	0.630045	-10	-2.51695	-0.909803	1.09113
MIR181A1HG	0.959937	-1.55939	2.55702	1.08886	0.905907	0.738802	3.2515	1.11888	1.16515	0.378001	0.168787	-0.10727	-1.04941	-3.75347	-1.6418	3.13866	-3.14999	-4.53965	-0.192392	-0.847379	-4.60491	4.93958	-1.32228	2.13136	0.80698	4.39949	-1.05104	1.59724	-0.054272	-3.40311	0.386266	0.55767	-0.612575	1.51214	10	1.41637	-1.09363
C1orf74,IRF6	0	0	0	0	0	-4.24591	-4.28294	0	0	0	0	-2.77626	0	0	0	0	0	0	0	0	0	0	0	0	0	0	0	0	0	0	0	0	0	0	0	0	4.67691
SMPD4	-0.843481	-0.749914	-1.86258	-0.782636	-0.537614	-0.125767	-1.52733	-2.06748	-1.17872	-1.12465	-0.664285	0.0965801	-0.309738	0.44452	1.38086	2.49547	1.50231	1.54105	0.539112	0.484546	2.06504	-0.835401	-0.193641	-1.20984	-1.52031	-1.873	0.898766	-1.60644	-1.20996	1.79123	0.271869	-0.66038	2.34676	0.937735	5.84534	5.88905	2.57227
SMPD1	-0.0231828	-0.0219268	0.278287	0.339062	0.387354	0.262448	1.02747	-0.0119973	0.959962	0.0676804	-0.349759	-0.416177	0.242724	-1.25871	-0.907579	1.0917	-1.51678	-2.60974	-0.818159	-0.626923	-1.84903	0.57285	0.202133	0.527196	0.486197	-1.03385	-0.280853	0.633693	0.370048	-0.587825	-0.481957	-0.155228	-0.401703	0.676359	3.02684	5.20968	-1.28113
SMPD3	0.290572	1.02716	0.874127	-0.600725	0.526635	0.830034	2.46138	0.507964	1.43715	1.22338	-0.825184	0.901868	-0.0590997	-0.819803	0.186387	-1.31443	-1.50133	-1.6962	0.0818581	0.264058	-1.21139	4.19216	-0.591501	1.62268	0.122	-0.018908	-0.710841	2.375	1.15225	-0.21325	0.529234	-1.30295	-1.65506	0.352855	0.402241	0.208098	-0.663011
SMPD2	0.78043	0.397353	-0.938971	-0.227825	-1.12956	0.639816	-0.383353	-2.24878	-1.15635	-1.41437	-1.92743	-0.0688711	-0.202879	1.57618	0.00425506	2.27689	0.834194	0.93902	0.157172	-0.626552	-0.595003	-1.16597	-0.578834	-1.30043	-0.743894	-1.1098	0.392185	-0.44794	-0.580811	0.788886	0.390912	-1.233	1.19625	0.133843	5.23736	3.99339	1.25449
BRIP1	-1.49186	-1.07455	-2.51627	-1.96731	-2.26836	-2.21597	-3.15329	-0.572833	-1.35949	-1.44219	2.16072	0.258857	-1.67748	1.50413	2.45493	2.94357	-0.609241	1.25437	-2.57224	0.327888	2.06639	-2.98505	-1.80056	-2.39116	-2.55147	0.0360089	0.638374	-0.226233	-2.00783	2.09009	2.07735	-0.879678	-1.53948	-0.482976	1.41587	1.33262	1.43339
ZSWIM8-AS1	0.168863	0.0687811	1.58634	0.401639	0.12787	0.683254	0.280579	1.19486	1.59211	1.55173	0.281738	1.1769	-0.0540656	-0.427619	0.914727	-0.359681	-2.24246	-0.584738	-1.5177	0.651271	-2.11061	1.75888	-0.243112	1.84139	-0.251762	2.5012	-1.57879	1.35815	-0.064708	-0.454885	-1.45477	0.491676	10	1.57473	-0.455649	2.37231	1.3713
TTC28	1.31502	1.06934	0.389389	1.65468	1.95029	1.31764	-1.74306	2.92745	0.810184	1.74298	0.511058	1.5357	0.909693	-1.7021	-1.70452	2.36873	-0.958014	-0.930744	-1.11326	-0.261204	-1.99319	0.90246	0.765421	1.32649	0.0259538	1.71145	-0.763328	2.32484	0.587505	-1.29647	-0.237072	1.33968	-1.14324	1.08948	1.16759	0.441043	-1.08397
TTC29	5.37084	4.68725	10	3.63632	10	10	10	3.00835	-1.31123	-1.56837	-6.91512	5.17837	10	0	2.62201	0	-0.0366175	-10	-10	-10	-10	10	10	4.07133	10	5.67884	0.761226	10	3.8733	-2.0023	0.643415	2.3811	0	10	0.0777566	-10	-4.24178
TTC24	-0.789382	10	-10	-1.6584	-2.39507	1.08953	0.905229	1.45028	1.21809	-0.363757	0.148753	-2.08236	-3.20593	-2.21639	1.57561	-3.55471	-0.0853928	-1.12369	-0.4816	0.694145	-10	10	-1.89463	10	-0.672379	2.02095	-0.410166	10	-2.03602	10	-10	-10	-3.56223	-10	10	-0.625285	0.789129
TTC25	5.28377	1.91952	2.89571	3.7456	-0.697422	4.53004	0.361619	-0.0986438	0.552684	0.373782	-2.53383	2.74619	0.861103	-1.12959	1.01496	-1.85763	-1.20347	-1.56252	-2.02986	-1.73307	-3.57895	0.174512	-1.87269	3.20401	1.22395	4.27536	-1.13307	3.0062	3.54908	0.362122	0.516996	1.31959	-2.11917	-0.506842	-2.44153	-0.54508	-0.72427
TTC26	1.75722	0.598476	0.3793	0.597356	-0.659783	0.528667	-0.239463	-0.0279808	-0.482136	-1.47769	-2.36249	1.00311	-0.618002	0.758849	0.600037	2.68078	0.610822	1.02502	0.347343	0.0884647	-0.221084	0.0948332	1.84595	0.317943	0.0942247	-0.436866	0.0357497	-0.916706	0.591411	0.135212	-0.690604	0.720617	2.31111	-0.248419	4.00802	4.00664	0.933731
TTC27	0.289118	0.628314	-0.334432	-0.53744	-0.0690148	-0.249701	-0.805177	-0.504248	-0.467612	0.213882	-0.193073	0.00113252	0.210946	0.819188	-0.179353	2.9281	0.46054	0.416672	0.304534	0.30783	1.39843	-0.235971	-0.238531	-0.521466	-0.171002	0.212956	0.204874	0.227203	0.00369592	0.33731	-0.114466	-0.472848	1.1588	0.717585	2.91013	2.23732	0.792024
PATL2	-0.0765148	-0.250783	1.44145	-1.08606	-0.438578	0.853437	0.881049	0.211968	-0.618787	-1.07719	-1.29663	0.465418	-0.202219	-2.08336	0.730221	1.34349	-0.963699	-2.45359	0.925614	0.740461	-0.195136	1.65705	-1.22389	1.14336	-0.101004	3.37092	-0.957984	4.71871	-2.51084	-1.84398	1.09948	-1.04742	-0.683469	-1.9514	10	0.0615607	-0.884158
TTC22	-3.36449	-0.341312	-3.31686	-2.05234	0.363356	-2.56452	-3.17279	1.42111	-2.28488	-0.859332	-0.624533	0.0573278	-1.33993	3.36516	2.59682	0.880778	2.43722	2.94836	2.52521	3.17795	3.09639	-2.68633	0.242533	-2.29682	-2.51159	-4.11941	1.51207	-1.66373	-2.56048	1.7989	-0.857271	-0.170893	1.25991	-1.14386	3.87493	3.39708	2.15567
PATL1	-0.272305	-0.526973	-0.408216	-0.101573	-0.541606	-0.822652	-1.45906	-0.280148	-0.0795938	-0.658244	-0.602431	-1.07354	-0.308806	0.135421	0.00574547	3.1386	0.574263	0.302527	0.883632	-0.431931	0.592402	-0.510427	-1.02706	-0.619997	-0.767149	-0.646103	-0.0985048	-0.248451	-1.17039	0.620742	0.0547839	0.398908	1.05455	0.474381	3.43491	4.34332	1.67006
ENO1	-2.83056	-2.70394	-3.03603	-0.806953	-1.59073	-1.82623	-1.59274	-3.54707	-1.89005	-1.61706	-1.0689	-2.70798	-0.685988	1.79716	1.2948	3.45199	2.04184	2.46831	1.6353	0.265999	2.79995	-1.7579	-1.07933	-2.96961	-1.98101	-3.6111	1.768	-3.81077	-1.52546	2.88977	-0.0474747	-0.893685	2.14208	0.576879	6.01007	6.99721	2.49569
ENO2	-1.6007	-2.28279	0	0.401019	0.345218	-1.10035	-2.81786	-1.77003	-0.219252	0.642472	0	0.00541232	0.0294528	0.189883	1.65204	0	0.962758	2.21128	0	1.02711	0.470043	2.01156	-0.540402	-0.297764	-0.822773	1.23943	0	-2.26664	0.46114	2.62838	-0.0730335	0	1.8365	0.40885	0	0	2.26128
ENO3	-1.49426	-0.240418	-0.0357403	-0.735047	-0.747903	0.690949	-1.56169	-0.350419	0.200367	0.457558	1.27462	-0.188764	-1.07967	-0.262279	0.941295	10	0.789219	-0.506956	-0.540664	0.0508614	-0.13756	0.0879822	0.141751	-0.548478	-1.18791	1.15702	-0.0774818	0.507762	-1.11314	-0.470624	-0.622566	-0.0402562	10	-0.167869	1.31684	0.849148	0.238343
ENO4	2.98796	1.38427	1.94974	-0.446129	0.75439	0.178796	0.688921	1.72918	1.14974	1.09092	-1.41593	1.64823	3.13538	0.450833	0.0149046	1.55966	-0.765855	-0.669552	0.899713	-0.771833	-1.13012	2.5879	-1.37463	2.13108	0.265855	1.56375	-0.346198	0.261576	2.0994	-1.37152	-1.34581	2.48364	-1.6094	-0.327691	-0.430925	-0.390281	-0.212493
OIP5-AS1	0.424151	0.463642	0.176178	-0.111605	-0.302873	0.455512	-0.840192	-0.51138	-0.504539	0.0921521	-0.626835	0.422934	0.643404	0.396876	0.559551	3.5499	0.199351	0.335029	-0.118931	-0.756447	0.514381	-0.541197	-0.15204	-0.475333	-0.101452	-1.36199	-0.0109626	0.997731	0.138064	0.391849	-0.686133	-0.123962	0.51755	0.169013	5.41591	3.54301	0.955846
LOC728613	0.388475	-0.89003	-1.13519	-1.491	0.359036	0.501037	-0.661369	1.17103	-1.57294	-0.268736	0.550141	0.012304	-1.15016	1.62649	0.36274	0.110472	-0.421454	0.0712874	1.64455	-0.0589274	-0.400437	-0.0422922	-0.996307	-1.05132	0.00472731	0.873393	1.10592	0.343589	-0.20866	0.471418	0.36703	-0.333086	0.0549355	-0.417241	1.68519	3.01509	1.11331
CBX3P2	1.24854	1.10199	0.13451	0.00421863	-0.0939817	-0.812201	-0.809443	0.0168162	0.360542	0.00238619	0.8021	0.0831995	-0.185053	-0.840122	0.109265	0.526997	0.927547	0.285187	-0.73768	1.61741	-0.167657	0.460968	-0.652243	1.15538	-1.12255	0.5413	-0.258218	2.43132	0.544251	-0.446997	0.460256	-0.676718	-0.576447	0.0963302	0.456109	-0.241599	1.89461
CFD	2.80458	4.48317	3.45418	2.23654	2.73079	3.82174	4.79716	2.92076	2.90496	2.89854	-0.167237	3.18607	3.32171	-3.9334	-3.40356	-2.16193	-1.65899	-4.52758	-2.88587	-2.97942	-2.14312	1.78796	-1.00716	2.42534	4.76068	0.914274	-3.83247	3.04233	3.99808	-5.11495	-0.492373	4.05778	-1.02133	0.653809	-2.45537	4.09704	-4.06839
OBSCN	-0.732445	0.252635	-0.578497	0.776115	2.3389	0.303112	-0.701987	0.297439	-1.22236	0.396746	1.3099	-0.522457	1.21187	0.323938	0.454323	2.1613	0.898951	-1.49962	0.711618	1.15016	-1.40165	1.78557	0.893838	0.169152	-0.352507	0.33986	1.18822	-0.868986	0.890117	-0.124908	0.89046	1.17552	-0.402049	1.41897	2.72881	1.69351	1.0947
MCL1	0.832187	0.325932	1.25471	0.232733	0.642806	-0.14653	2.09916	0.453751	0.867846	0.16123	-0.645114	0.768138	0.434446	-0.747404	-0.754976	1.57015	0.131204	-1.66553	0.148669	-0.0567702	0.210193	-0.083164	-0.151744	-0.0502491	0.442757	0.578774	-0.943207	0.169964	-0.0953659	-1.65067	-0.382493	1.1082	0.416053	1.40455	4.52453	4.75863	1.34242
SORBS1	2.59998	1.08961	3.72197	3.65848	2.98163	2.39179	4.14274	2.74023	2.49536	1.7955	0.458083	1.59708	2.2733	-2.13848	-2.93334	2.26847	-2.24066	-3.59993	-2.81192	-2.17265	-4.58124	3.94543	2.58385	3.84727	3.53516	4.20565	-1.63811	2.07432	3.47725	-3.21636	-0.21976	2.02022	-1.17549	1.47793	1.22163	0.352293	-2.97548
SORBS3	0.679882	0.271665	-0.100703	0.73416	0.824756	1.42878	-0.656847	1.75906	0.27503	1.6557	0.211932	0.793744	1.28765	-0.88782	-0.989338	2.87897	-1.09054	-0.948468	-0.996876	-0.868511	-2.00274	-0.245467	-0.809599	0.995091	-0.138978	0.0860257	-0.240289	0.968529	-0.0862211	-1.21066	-0.00888491	1.27807	-0.0683977	1.77819	3.40793	3.59602	-0.751662
SORBS2	2.4321	2.75038	5.04528	2.07234	4.03301	1.89966	5.82151	5.16074	4.36318	3.1743	-0.752616	3.17321	-0.64922	-3.85857	-2.48834	0.492157	-6.03535	-4.30049	-0.582612	-2.85012	-5.91521	5.18597	3.58167	6.56391	5.10062	4.16943	-2.9605	1.30378	5.16998	-4.8614	0.259926	2.26776	-2.06937	0.994969	-3.70091	3.02466	-0.237601
ODC1	0.902519	1.90314	-4.59757	-1.39584	-0.339359	1.59298	-0.109465	-2.2041	-3.76562	-0.0275987	-0.788303	1.77977	0.595375	1.07115	3.71375	4.971	2.33917	1.1251	1.10403	2.26295	1.33782	-2.91293	0.211962	-3.46373	-2.94582	-6.38103	3.12895	0.632355	-2.54301	1.68192	-0.969668	-0.211856	1.94838	1.28232	5.76295	5.35244	1.32118
IL18RAP	1.35936	1.49731	2.09956	0.93913	0.670965	1.98018	3.05527	0.847675	1.15261	0.992295	-0.293349	0.687881	0.692575	-4.63602	-1.18187	-0.274511	0.3824	-2.6162	-0.467596	-0.509263	-0.543185	0.642512	-0.688279	0.0741129	2.17067	4.30867	0.290956	2.12782	-1.45701	-1.87657	0.0507265	0.787174	-0.55667	0.316059	-1.52048	1.04466	-3.62761
EOMES	1.14911	3.53894	0.301095	0.46881	-1.95489	1.02025	-2.24053	1.00878	1.77943	-0.837107	-2.42017	-0.515778	1.45771	-3.26986	0.559715	-2.28119	-2.08045	-2.0117	-1.16196	0.222697	-1.09538	0.566208	1.10094	1.42605	1.82989	2.17556	-1.62044	2.13733	-2.1819	-1.24192	0.241038	-2.16767	-1.5006	0.173004	-1.92007	-2.0958	-2.53797
BCDIN3D-AS1	1.90883	0.517609	0.00742238	-0.717621	0.0125793	-0.424709	0.197867	1.26128	-0.679083	0.473584	1.18612	0.511509	0.254658	0.918657	0.532447	1.40276	-1.44835	0.538955	-0.695304	-1.45996	0.193436	1.13727	-0.809843	0.274698	0.0106898	0.933933	-0.250484	0.526877	1.39761	-0.467837	0.0823389	0.411165	-1.64939	-0.484298	-0.842661	-0.787343	0.870189
MIR873	0	0	0	0	0	0	0	0	0	0	0	0	0	0	0	0	0	0	0	0	3.18227	0	0	0	0	0	0	0	0	0	0	0	0	0	0	10	0
KCTD21-AS1	0.00743597	-0.188213	-0.425491	-0.126825	-0.992504	1.14083	-1.2968	-0.0985999	-0.818987	0.424989	-0.884028	-0.0385924	0.538896	0.281549	1.67489	1.2466	0.98059	-1.80268	0.276383	-2.47414	0.62743	1.83223	-0.0830253	-0.766059	0.415716	-1.91706	-0.352919	-0.672051	0.712266	-1.20093	0.92193	-0.982397	0.179699	1.95049	1.58803	2.15091	-0.726847
MIR877	0	0	0	0	0	0	0	0	0	0	0	0	0	0	0	0	0	0	0	0	0	0	0	0	0	0	0	0	0	0	0	0	0	0	0	0	0
MIR876	0	0	0	0	0	0	0	0	0	0	0	0	0	0	0	0	0	0	0	0	2.83258	0	0	0	0	0	0	0	0	0	0	0	0	0	0	0	1.16748
MIR874	0	0	0	0	0	0	0	0	0	0	0	0	0	0	0.607601	0	0	0	0	0	0	0	0	0	0	0	0	0	0	0	0	0	0	0	0	0	0
CGB1	-10	0	0	0	0	0	-10	0	0	0	10	0	0	0	0	0	0	0	0	0	0	0	-10	-10	0	0	0	0	0	0	0	0	0	0	0	-10	0
CGB2	0	0	-10	0	10	0	-10	0	0	10	10	0	0	0	0	0	-10	-10	-10	0	0	0	-10	0	0	0	0	0	0	0	0.960717	0	-10	-10	0	0	-10
FBXO18	-0.358612	-0.22597	-0.627001	-0.348702	-0.306686	-0.000552077	0.144151	-0.654361	0.00965088	-0.49556	-0.957082	-0.227286	-0.420012	0.725053	-0.00282082	2.93517	0.888421	1.24312	0.77126	0.659471	0.820847	-1.19946	0.599469	-0.774844	-0.476038	-1.01776	0.187443	0.36988	-0.772381	-0.255791	0.131798	-0.632783	1.63958	0.894274	4.88064	5.07886	0.50706
FKBP15	-0.166068	0.324638	0.472378	0.102092	-0.139812	0.177933	0.674966	0.0391733	0.225176	-0.535116	-0.334489	0.104564	-0.478696	-0.39073	-0.42673	3.01603	-0.283965	-2.15968	0.307933	-1.30061	0.210384	-0.0801772	-1.34167	0.26278	0.547456	-0.0576426	-0.716497	0.0453465	-0.618534	-0.708853	-0.577083	-0.114069	-0.184105	0.448164	4.36347	5.30568	0.51643
UBE2J1	0.504338	0.357086	0.586765	-0.640413	-0.383941	-0.43393	0.565781	0.603519	0.00951693	-0.151964	-1.80423	0.368173	0.381254	-0.563099	-0.244363	1.99479	-1.36937	-1.34409	0.276161	-0.0915853	-0.719673	0.579082	-0.0241516	0.0293041	0.560999	-0.230307	-0.113129	0.42473	-1.36525	-0.415503	-0.570614	-1.07159	0.0129459	-0.043316	3.87173	3.88863	0.917119
FKBP10	-1.38347	-2.754	0.342902	0.108457	-0.376764	-0.964532	-1.47612	0.288315	-0.817621	0.266178	0.19227	-2.28026	-1.03219	1.68597	1.25429	4.85519	0.962152	0.20681	-0.199872	0.320918	-0.774479	-0.765886	2.95601	-2.5144	-1.17491	-1.57023	1.79936	-3.03984	0.326918	-0.0924542	-0.12888	-0.517199	1.91058	-0.827306	-0.603792	4.15467	1.55367
FKBP11	-1.4096	0.511974	-1.78938	-2.42476	-0.963752	-2.24282	-0.0438692	-1.99066	-1.91119	-2.24696	-2.73515	-0.908995	-1.0736	-1.03927	1.5408	0.854559	-0.329085	-0.448027	1.3467	2.58593	1.55132	-0.187246	1.34527	-0.711212	-0.683923	0.635881	0.49069	-3.69535	-2.91181	0.21499	0.194473	-3.10482	0.243744	-0.154907	1.36736	3.8407	0.622292
FBXO10	0.351132	-1.00779	-0.284345	-0.197291	0.205609	0.372314	0.727468	-0.31796	-0.553902	0.607211	-0.130582	-0.0487689	-0.482183	0.046125	-0.0847801	0.724755	-0.347462	-1.46179	0.328136	0.635551	-0.572743	0.532061	-0.724437	-0.387429	-0.941966	0.415464	0.139421	0.634845	-1.54062	0.00654375	0.802562	-0.750381	-1.71016	-0.13732	0.587811	-0.695004	0.0528602
FBXO11	1.35131	0.450598	0.55924	0.0748775	0.410406	0.145008	-0.588703	0.936033	0.00587786	0.728448	-0.892544	0.818383	0.578652	-0.0436411	-0.115283	4.67503	0.330182	-0.221199	-0.365896	-0.361544	0.564911	0.453198	-0.00180059	-0.110704	-0.100366	-0.105716	-0.412473	1.66391	-0.0669298	0.454249	-0.733259	0.343221	0.910617	1.15484	4.6469	4.81458	1.46421
FBXO16	2.29677	1.37704	-0.654248	-0.511119	-1.20891	1.43903	-0.2106	-1.11564	-0.632849	0.201025	0.610461	0.573906	-2.60879	-1.53961	1.79779	1.87384	-4.83143	1.31018	-2.19051	0.282576	-0.539803	-0.618766	-0.387277	-1.30099	0.500692	0.424154	0.364597	0.374051	-1.35953	-0.959408	-0.0382996	-2.85577	-3.73708	10	-0.274057	-0.117666	-1.74639
TACO1	-0.266965	-0.319336	-1.61643	-0.83856	-0.738779	-0.111241	-1.28783	-1.22733	-0.917283	-0.42918	0.240672	-0.452133	-0.0217042	1.49458	0.964343	2.05652	0.947626	1.08812	-0.0365745	0.080911	2.05962	-1.76588	-0.297848	-1.65346	-1.49981	-2.30457	0.189467	-0.902228	-0.817425	1.06719	0.38479	-0.443057	0.0200789	0.201565	3.99007	3.9728	0.635417
FBXO15	4.41677	1.89437	2.9061	-3.34747	-1.33804	-1.23535	-2.15734	-1.87068	-1.40604	-3.13593	-5.61734	1.99988	-1.52797	-0.269697	2.51149	-0.944661	-1.64621	-10	-2.29616	-1.24178	-1.40586	1.22906	-0.549031	-0.141789	2.42537	3.77873	4.81323	1.58952	3.4682	-2.19462	2.73785	-0.937544	-2.96614	-1.29592	-0.454465	-4.51536	-1.06546
SFTA3	2.81829	7.92852	10	9.31766	0	10	6.99032	3.27348	5.38317	1.20579	1.46289	3.91497	0	0	0	-8.31484	0	0	-3.11986	0	-8.50258	9.37386	2.2741	0	10.3543	0	-6.89623	0	6.72911	-6.86848	0	0	-7.32958	1.11817	-10	-3.48438	0
SFTA2	0	0	0	0	0	0	0	0	0	0	0	0	0	0	0	0	0	0	0	0	0	0	0	0	0	0	0	0	0	0	0	0	0	0	0	0	0
MIRLET7F1	0	0	0	0	0	0	0	0	0	0	0	0	0	0	0	0	0	0	0	0	0	0	0	0	0	0	0	0	0	0	0	0	0	0	0	0	0
SNORD48	0	0	0	0	0	0	0	0	0	0	0	0	0	0	0	0	0	0	0	0	0	0	0	0	0	0	0	0	0	0	0	0	0	0	0	0	0
CNGB1	-2.01313	-4.16249	-1.04565	-3.73099	-0.319897	-4.10752	0.678322	3.00624	0.591953	2.52923	2.26066	-1.71018	-1.57199	-0.0542155	-1.38714	-4.45311	0.622528	-1.29234	-4.47851	0.92347	-0.493693	2.11939	-4.50085	1.51486	2.78261	3.14556	-0.561705	1.20336	1.38364	0.694975	1.82338	-4.28753	-3.74274	-0.582212	-2.57165	0.989227	-1.28602
SNORD90	0	0	0	0	0	0	0	0	0	0	0	0	0	0	0	0	0	0	0	0	0	0	0	0	0	0	0	0	0	0	0	0	0	0	0	0	0
SNORD41	0	0	0	0	0	0	0	0	0	0	0	0	0	0	0	0	0	0	0	0	0	0	0	0	0	0	0	0	0	0	0	0	0	0	0	0	0
SNORD47	0	0	0	0	0	0	0	0	0	0	0	0	0	0	0	0	0	0	0	0	0	0	0	0	0	0	0	0	0	0	0	0	0	0	0	0	0
SNORD46	0	0	0	0	0	0	0	0	0	0	0	0	0	0	0	0	0	0	0	0	0	0	0	0	0	0	0	0	0	0	0	0	0	0	0	0	0
CLK2P	2.26666	-1.17993	-2.14866	1.99887	1.11977	10	0	2.13977	-0.696425	2.33137	3.79511	-10	-10	0	-0.902531	-10	-3.26329	-2.14398	-1.44953	-0.962999	-10	10	-10	-1.57126	10	0.722272	-0.642569	0	10	1.18678	1.34124	-1.00568	-3.29886	-0.698737	-10	-2.76504	-3.75707
PLA2G6	-1.11444	-0.579532	-0.87707	-0.258225	-0.427297	-0.217102	-0.90571	-0.857905	-0.837883	-0.524977	0.26898	0.0654749	-0.0359512	-1.69488	1.13411	2.1108	0.493228	0.00374648	0.172104	1.06928	-1.00356	-0.715439	-0.819067	1.31274	-0.827748	0.0647659	-0.465923	1.25514	0.170306	1.17287	0.586334	-0.132901	1.87647	-0.467855	5.34961	1.75078	2.08608
PLA2G7	-1.06939	-0.671639	0.158758	-2.80341	-2.84956	-1.88771	1.30877	-2.59013	-0.107593	-3.68785	-0.890511	-2.47953	-0.42334	-3.65674	1.27691	-0.264518	0.662252	-3.15377	-2.45021	-3.41589	2.49636	-1.45732	-1.8193	-1.35807	-0.264692	-0.983029	-1.61399	-0.597557	-3.90986	-0.423807	-0.096638	-1.95868	-3.18958	-0.955775	-0.226302	3.28847	-1.08811
PLA2G5	1.24232	1.854	2.71152	2.40012	2.10298	3.44324	6.11762	1.867	1.19299	-0.752523	0.801151	0.197678	1.18483	-0.848589	-4.09068	-2.6816	-10	-3.58902	-3.01926	-1.65783	-10	5.20857	2.36993	10	6.16214	-0.524618	-1.02149	2.08525	3.01658	-0.854685	-2.56658	1.2404	-2.50632	0.748066	-3.08028	-2.02616	-4.32538
PLA2G3	-1.66639	0.70007	-3.07838	1.36682	4.65442	3.45116	-3.67667	-4.47335	1.67906	-2.22403	1.28585	2.60542	1.05825	1.05499	1.33863	3.1032	1.58693	3.01279	-3.07676	5.50335	-10	0.174076	-0.544543	-1.88016	-0.726027	-3.22468	-2.06394	10	5.12622	1.17502	1.26659	2.87481	-0.719257	1.42552	-0.998993	-2.23421	3.42727
GDPGP1	-1.04716	0.358554	-0.330141	-0.717793	-0.88326	-1.11493	-0.418844	-0.538908	0.19752	-0.45355	0.904995	0.606314	0.0892691	-0.206368	-0.101562	-0.333926	1.11014	0.521117	-0.19608	-0.185946	0.307596	0.659338	-1.53344	-0.127269	-0.555187	-0.449098	-0.393314	-0.839632	-0.36581	0.471049	0.642329	-0.00682244	0.482754	1.18932	1.14838	3.02884	1.27655
CCDC77	-0.583754	0.617454	0.162944	-0.0372384	-0.600461	-0.625442	-0.374113	-0.512094	-0.895565	-0.775173	-0.499308	0.509782	-0.308411	1.07279	0.418891	3.55507	0.74785	1.27716	-0.196604	0.0270522	2.1982	-2.06568	-0.177931	-0.845599	-0.567734	0.397683	0.104805	0.733838	-0.462458	0.312628	-0.11772	-0.591261	1.46958	1.30978	5.40202	4.17021	0.628284
KRTAP1-3	10	-1.72594	-1.66041	0	10	-10	0	10	1.81128	3.44551	0.410032	-10	-10	-10	-10	-2.14506	-10	-10	-10	-10	-10	0	-10	0	0	10	0	10	0	1.07105	10	10	-10	-0.308856	-10	-10	-1.78402
KRTAP1-4	10	-10	-10	-10	10	0	0	0	0.257496	-10	-10	-10	-10	0	0	-3.57217	-10	-10	-10	0	0	0	0	10	0	0.69407	0	0	0	10	0	-0.13137	0	0	0	-10	-10
KRTAP1-5	3.20815	-2.24498	-1.04684	2.74304	0.227828	-10	-10	10	10	3.43461	1.0936	1.15463	10	0	-1.0351	10	-10	-10	-10	-1.00116	0	0	-10	-10	0	10	-0.296282	10	10	-10	10	-10	-10	1.22099	-3.26356	-2.60824	-0.657028
CCDC70	1.62373	-10	-1.96488	-10	10	0	10	10	10	10	0.935846	1.34237	10	-10	10	-1.62632	-10	-10	-10	-10	-0.854989	0	-10	10	0	-10	-0.105683	0	0	-10	10	-0.116618	-10	0.816626	-2.06383	-10	-1.24457
CCDC71	-0.202528	-0.245118	-0.17818	0.110469	0.225306	-0.655288	-0.158249	-1.12018	-0.461967	-0.27998	-0.506391	-0.193037	0.31365	0.118405	-0.314284	1.2658	1.12155	1.29642	0.739676	-0.953013	0.293363	-0.217882	-0.104712	0.245323	0.546454	-0.938615	-0.570529	0.486828	0.326622	-0.813104	-0.590503	-0.364528	1.6936	0.838066	2.3681	3.58083	0.111735
CCDC78	4.98314	3.10846	0.911592	0.546453	-1.62465	1.37246	-1.66983	-1.60248	-2.0892	-3.43542	-3.21897	3.20541	-1.87996	1.14982	3.38875	-1.52605	2.33653	-0.0822881	0.294159	-1.57261	-6.24391	1.35486	-3.3537	4.26818	2.77509	4.34916	0.90102	-2.24407	1.51014	-0.524311	0.189001	-1.25155	2.34487	-1.8613	0.494142	-0.132874	-1.92449
CCDC79	10	10	10	-10	0.348744	-0.390163	2.23573	2.04861	-10	4.39802	10	0.544898	-10	-1.71912	-0.144369	-10	10	0.343406	10	-10	0.442682	-10	-10	-0.730185	-1.86818	10	-0.881611	0	1.48802	-10	1.59989	10	-3.32889	-0.801894	-1.71199	-0.225288	-3.27027
HIST3H2BB	-3.19709	2.68271	-1.07283	-2.7108	-2.68977	-2.69521	-2.7577	-2.61483	-3.17957	-4.04685	-2.38649	-2.14403	0.136092	4.36035	3.48844	4.42387	2.79669	1.62186	2.94782	0.412489	4.94293	-4.75803	-0.0914035	-4.96626	-1.60484	1.27126	1.89512	-1.25925	-3.20519	3.25535	1.65485	-2.68111	1.84238	0.480147	3.22343	5.17557	3.25786
SNORD4B	0	0	0	0	0	0	0	0	0	0	0	0	0	0	0	0	0	0	0	0	0	0	0	0	0	0	0	0	0	0	0	0	0	0	0	0	0
SNORD4A	0	0	0	0	0	0	0	0	0	0	0	0	0	0	0	0	0	0	0	0	0	0	0	0	0	0	0	0	0	0	0	0	0	0	0	0	0
GHITM	0.13225	0.268072	-0.0435402	-0.661504	-0.119286	-0.163209	0.212654	-0.0725157	-0.387373	0.186688	-0.870028	-0.532547	1.01632	1.1312	-0.0887189	2.95767	-0.17362	0.122041	-0.139462	-0.842357	1.8695	-1.27722	-0.356272	-1.28335	0.197728	-1.08516	-0.166401	-0.0225776	-0.431144	0.695716	-0.771483	-0.369987	0.764174	0.530952	5.59736	4.58991	1.45017
LOC100127888	0.895373	0.0598425	0.925445	-1.63368	-0.963167	-1.89424	2.22418	2.16052	1.9557	3.24312	1.01614	1.60232	0.349227	-0.702613	-0.803465	-0.586088	-2.74746	-3.94234	-2.19422	10	-2.34311	0.238413	-2.44884	0.353859	-0.0581338	-1.16609	10	-3.69591	-0.408002	1.81221	1.39109	1.85124	0.646027	-0.914774	-0.815779	4.91842	2.1575
CNTLN	0.338484	-0.149331	2.06186	0.964662	0.590104	-0.608553	3.27985	0.76642	1.15286	0.76802	0.145571	1.03598	0.467803	-0.406943	-0.871092	3.54452	-1.3067	-1.1644	-0.494124	-0.229676	-1.65084	1.04195	-0.308967	1.24122	-0.233167	1.69888	-0.127713	0.98407	-0.359093	-1.29836	0.0998678	1.06472	-1.04321	0.494965	2.20631	1.87499	0.33697
LOC100506585	0.496679	1.54041	1.40499	0.0736382	0.344351	2.07153	2.55691	2.42914	0.902687	1.93924	0.58996	0.795363	0.695168	-3.31057	-1.41381	-3.39164	-1.56317	-4.19863	0.582727	-1.68043	-2.48722	0.581605	-1.09865	2.6212	1.64224	2.2413	-1.64369	2.24744	0.403314	-1.12584	-1.10076	2.07128	-2.56313	1.03832	-0.769023	0.906655	-3.56021
CSHL1	0	-10	0	0	0	0	0	10	10	0	0	0.378179	-10	-10	10	-10	0	0	-10	0	0	0	0	0	0	10	0	0	0	-10	-10	10	0	0	-4.79433	-2.72483	-10
FKBP1B	-0.141601	0.227253	1.66341	2.93769	2.37272	2.04362	-1.47111	2.40348	1.31546	0.850746	0.240845	0.954267	2.46358	0.17959	-1.61438	0.566519	0.287662	-0.591196	0.0751925	-2.15576	-1.87479	0.222678	0.439212	-0.272168	3.7426	-0.422536	0.249805	1.27355	3.15894	-0.953275	0.494968	0.509444	-1.88343	1.71286	1.14229	2.988	-0.730172
LOC100506639	1.17925	-1.60323	1.52124	0.478418	0.467171	-0.039647	-0.785859	3.42249	-0.136037	-0.913186	-0.269753	0.0600379	0.141093	-1.88202	-1.17306	0.504219	-0.463082	-0.257991	0.749893	0.338951	-0.744838	1.30075	-0.609064	1.15908	0.780723	3.72326	-0.61069	1.14904	-0.150417	0.325728	0.23685	-0.0550229	-1.19146	-0.00903162	0.467745	-3.40079	0.10673
MAP10	1.9505	0.261292	-0.150692	-0.45856	1.29207	1.49857	1.277	2.08842	0.174436	-0.313031	-0.802207	1.27824	0.235195	-2.71112	-0.402548	2.44213	0.470198	-3.3016	0.673469	-0.610892	-10	0.447325	-0.64272	2.15338	1.13726	-0.82764	0.33819	-0.485361	-0.0877175	0.604036	0.46462	-0.757054	-0.317503	-1.43778	2.91631	0.843085	1.01102
LGALS9C	-0.56649	-1.67008	-3.60455	-2.90352	-3.25818	-1.38437	2.46363	-3.40468	-1.29259	0.104865	1.66741	-2.12716	-1.79389	-1.34204	2.14433	-2.19864	0.887064	-0.402989	-1.78732	1.39585	10	-10	-3.86252	-0.0901685	2.37862	-0.190623	-2.18996	10	-10	10	0.845361	-0.0881228	1.28906	-0.811863	-1.67348	1.61275	-1.56847
LGALS9B	-1.57753	-3.18321	-10	-2.93615	0.0813435	-10	0	0.604014	-10	0	-10	-3.77849	-0.1982	-0.953347	1.13723	-1.6539	3.71112	10	10	3.20336	10	-10	10	-10	-10	-10	-10	0	0	0	0	-10	10	0	10	3.05857	0.853387
UNC50	0.426571	0.259981	0.0293252	-0.280631	-0.11399	0.0926443	0.381781	0.771072	-0.167717	-0.0885652	-0.65923	-0.160747	0.471286	0.568677	0.195073	3.25821	0.502882	-0.261634	0.543907	-0.41829	1.4414	-0.544904	0.238514	-0.851874	0.336565	-1.17947	-0.0712378	0.132005	0.0428535	0.0133732	-0.538629	-0.0401026	1.40892	1.75393	6.08652	4.99538	0.00765159
NKAIN4	0.618657	-3.03841	-10	-10	10	-10	10	10	10	-10	10	-10	-2.79528	-10	0	-2.01635	-10	10	-3.18209	1.63249	-10	0	-3.20212	-10	0.378271	10	0	-5.88156	10	0	-0.166127	-10	-3.50333	-1.32382	-2.85079	1.14231	10
NKAIN3	10	0	-10	10	0.32599	10	-10	-1.21586	0	2.49312	-0.814552	-10	-10	0	0	0	0	10	-2.28765	-10	10	0	-10	10	0.437047	0	0.0764311	-1.45192	10	0.495032	0.645419	0	-10	-10	-10	10	-2.81549
NKAIN2	-1.80659	-1.49213	-3.512	0.0660941	-0.237111	-2.04951	-4.12628	1.93297	-3.8029	4.21828	1.10627	-3.15182	2.29348	2.20233	4.4853	0.555319	1.66961	4.42228	-2.76166	4.2055	2.6412	-3.41045	-0.865134	-4.72769	-4.0032	-5.04803	3.62038	2.63708	-1.38223	3.70348	1.02093	0.121584	-0.68212	-0.425554	3.89944	-0.743562	-0.164835
NKAIN1	1.73759	-1.81678	-4.15914	-1.22385	0.0587718	0.0885602	-10	-1.50551	-2.24912	2.9142	2.40766	0.0221281	-1.84096	0.654694	3.30309	-1.6007	-1.93747	-1.24252	-2.35646	1.48212	-2.62603	0.337309	-4.80429	-2.2143	-1.99027	-0.587045	0.498727	2.81266	10	-0.617292	2.85298	0.918926	-6.02804	-2.18491	-0.308763	0.0640669	-0.608634
MAP1A	1.08076	-0.684137	-0.79197	0.597862	-0.225052	0.602094	-0.676116	1.92295	-1.84868	0.292453	-0.949594	-0.625546	-0.828783	-0.79498	1.06929	1.5117	-0.720487	-0.36713	-1.63759	-0.0660976	-1.53184	1.90433	0.571313	-0.804013	-0.211789	-1.03544	1.09936	-0.00136212	1.27858	-0.19456	-1.00874	0.271573	-2.38825	0.173024	0.396444	0.638364	-0.8166
MAP1B	0.616323	0.470282	-1.48186	0.13868	1.46979	-0.0174754	-0.953521	0.912188	-1.33584	1.38847	-0.191373	-0.602993	-1.017	0.519317	1.32113	4.60523	0.319415	-1.49958	-1.76941	0.880773	2.73983	-1.78286	2.97664	-2.17917	-3.56529	-2.22526	0.068416	-2.97006	-0.97551	1.0699	-0.835425	0.0790597	1.02778	1.60116	5.9025	1.93903	-1.45368
IGSF9B	1.49133	-1.96844	2.14806	1.79389	-1.21939	10	-0.433596	-0.351638	-1.22485	-1.16791	0.679082	2.31302	0.612428	2.0553	3.21715	1.45283	1.18359	-5.44074	-1.8598	1.7236	-1.70215	4.53816	-2.48566	-1.93543	-0.554637	-0.205033	-0.101026	2.72254	0.204086	-0.659196	1.46962	-0.597791	0.0785091	0.990589	3.18947	-2.8362	0.134835
UNC5B	-1.67226	-2.16719	-0.420092	-0.250774	-1.22817	-1.28581	0.789737	-0.645852	-0.488075	-0.00336631	-0.206623	-1.42847	-0.39094	2.07451	-0.474454	2.8505	-0.585088	1.78591	0.602532	0.581032	0.592345	0.421504	1.6202	-0.704877	-0.591693	-1.608	1.56188	-0.76976	0.388881	0.193195	-0.300676	0.0268031	1.65438	0.518805	3.60822	4.91643	1.88738
UNC5C	1.09301	1.12102	3.12805	1.34099	1.19636	1.20141	2.67253	3.00421	1.21158	1.81651	0.616735	1.1829	0.972393	-1.2945	-2.56917	1.16915	-4.41566	-3.9305	-1.94595	-0.974282	-4.38663	4.09257	2.31405	1.66668	3.16795	4.11993	0.560503	0.855598	2.98609	-1.42399	-0.379223	1.31648	-2.16939	0.46442	-1.65839	-0.570926	-1.67046
VGF	0.696095	-2.08432	-3.61605	0.320192	-10	-10	-2.45273	-1.66275	10	2.31406	0.461811	0.135709	-10	2.02828	10	-4.39799	-10	-10	-5.17228	1.70398	-0.935187	10	-10	-3.05836	-10	1.69918	-0.0523543	-0.597496	0	10	1.25817	10	-0.42742	10	-0.79292	0.210134	-1.22276
UNC5A	-2.96716	-0.207475	-2.14179	0.323531	-1.38538	-0.773852	3.02989	0.352755	2.60304	0.502788	1.76603	0.381177	-2.04617	-3.34966	1.44085	-4.47424	-2.67617	-4.99	-1.91308	-1.30617	-0.291777	0.947996	-1.20069	10	0.572887	2.82033	-0.951642	-1.77724	-0.936915	-0.937322	0.118912	-0.867503	-2.32588	0.110242	-1.44554	-2.60011	-1.13459
UNC5D	6.87924	-0.0518888	-1.76482	10	2.47232	10	1.20809	4.09023	0.947392	4.72146	2.95946	-0.519243	1.94953	2.2036	-0.384604	-0.0404526	-4.38412	-1.25306	-1.70419	0.0414359	-10	10	-10	0.754311	10	4.04451	-0.400293	-6.23292	10	-0.445869	1.47765	-1.4816	-4.0284	-0.886992	-3.54735	-4.13954	-4.07854
MAP1S	-0.352415	-0.942482	-0.991748	-0.363523	-0.495511	0.180449	-2.26906	-0.868844	0.661985	-1.50658	1.05134	-0.142017	-0.573469	1.13267	0.867286	0.185125	0.214587	0.71033	0.0203545	-0.177344	0.539484	-0.714872	-0.769051	0.317859	-1.74506	-1.09604	-0.120101	-0.730607	-1.19938	0.0386234	0.407079	-0.32806	2.54378	0.829403	2.58553	4.38197	1.45475
CCP110	0.961519	1.22269	1.80574	1.03216	0.483209	0.558239	-0.11083	0.926277	1.04257	0.824188	-1.80631	1.39288	0.730645	-0.236812	-1.1275	2.57684	-0.878963	-0.214489	-0.332559	-0.78167	-0.417058	0.650078	0.0211554	0.316308	0.850547	0.779679	-0.83524	0.843062	0.497862	-0.0687859	-0.664204	0.50602	1.30611	1.88081	4.24781	2.6937	1.01834
LINC00623,LOC728875	0	0	0	0	0	0	0	0	0	0	0	0	0	0	0	0	0	0	10	0	0	0	0	0	0	0	0	0	0	0	0	0	10	0	0	0	0
ANKRD19P	1.08813	0.637184	0.777081	0.544829	-0.00419605	0.7917	-0.799095	0.56277	0.945559	0.382395	0.823064	1.42094	0.332343	0.289845	0.236598	2.59994	-0.0578817	-2.05595	-0.445196	0.0626672	-0.91651	0.95525	0.611273	-0.0578892	-1.76754	0.530196	-1.56797	2.38488	-0.699143	0.990988	-0.153738	-0.0689123	-0.609164	0.513302	1.94676	-1.00188	2.39771
CGB	0	-1.85955	-10	0	0	0	0	10	10	10	2.37619	0	0	0	0	0	0	0	0	0	10	10	-10	0	0	0	0	-10	0	0	0	0	-10	0	0	-10	0
RPL18A	-0.807924	-1.20317	-1.04242	-0.457262	-1.84505	-1.55361	-0.567999	-2.66249	-0.0178541	-0.637491	-1.4724	-0.519795	1.04333	2.03596	1.17956	0.24011	1.5633	1.36302	0.038265	-0.119207	2.32604	-2.39464	0.463648	-1.5404	-0.865204	-2.16843	1.01003	-2.0201	-0.986098	1.22284	0.427452	-1.57291	1.53179	-0.514539	4.38331	5.84674	-0.414522
EHMT1-IT1	2.09145	-0.220038	-0.799115	-0.380147	-1.211	-0.582644	0.164273	-0.238398	-0.44287	-0.0701916	0.417116	-0.5818	-0.674742	-0.36437	0.0139079	-0.726554	0.469401	1.2075	0	1.87252	-0.152177	0.36479	-1.61849	0.179615	-0.973025	0.527166	-0.199124	-0.290772	0.951182	0.901255	0.514666	-0.80702	0	-0.943043	2.02328	3.47081	0
CLEC18A	1.28769	-2.52319	10	-10	10	-0.884816	0.427267	2.16921	1.27409	1.28719	1.84572	0.0698431	0.621331	-0.298279	-2.3945	-1.61202	-0.584153	-10	0.452439	2.38232	-1.48287	0.311179	-4.30931	0.386822	-0.600364	3.4785	-0.764259	0.0244887	-0.129171	0.966032	10	-1.14949	-4.41352	-0.44272	-4.61567	-1.99122	-0.342229
CLEC18C	10	-3.77803	-10	-10	-0.972619	10	-10	2.50762	-1.31219	10	-0.432246	-10	-0.779941	-0.863791	-0.783892	-2.08023	-2.16409	-10	-0.965128	0.0677283	0.690164	0.316656	-3.44347	0	-10	-1.76924	-1.16544	-0.989219	-10	-1.36044	-10	-10	-1.99248	-2.09782	-2.76692	-1.83411	0.142595
CLEC18B	10	-10	-0.384545	10	0	-0.887329	-10	2.17539	-10	0.295184	1.89425	1.33601	-10	0.300422	0.795045	-0.684154	-1.17026	0	-2.54648	0	0	10	0	-0.142508	-10	-1.03205	0.421424	1.60152	-1.40241	-0.359628	10	-10	0.397497	-10	-10	-10	1.40241
MFSD11	-0.475998	0.0354896	0.0541902	-0.248533	-0.0297617	-0.0858607	-0.210102	0.369459	-0.184931	0.279734	-0.676771	-0.624961	-0.658396	0.176054	0.218587	3.12507	0.710557	-1.0403	-0.00864259	0.102307	0.272688	-0.794234	-0.115432	-0.994224	-0.841869	-1.31295	0.25677	-0.288621	-0.480668	0.387536	-0.335428	-0.192532	0.280628	0.588551	4.20021	5.96073	1.37236
SDR42E1	-1.56255	-2.47273	-1.60156	-0.891946	-1.1525	-1.41298	2.26715	-0.919147	-1.7339	0.0266214	-1.35465	-1.57844	-1.73929	-0.559544	1.12735	3.06738	1.60248	2.0675	1.30277	1.96682	-5.89454	-1.45971	1.13838	-1.37048	-0.152796	-2.4777	1.21971	-0.701762	-1.20431	2.33211	-0.132217	-0.317194	-0.880824	-0.400868	3.9472	4.7354	1.39714
ALOX12B	-2.83705	0.594837	-2.66029	0.353414	10	-2.19658	-3.46616	-0.832818	-1.29661	1.31691	1.83711	-0.651061	-1.84425	6.25377	6.51105	-0.417788	0.565508	-0.627028	-4.1686	7.12437	-0.962537	0.337625	-2.91446	-3.58028	-1.44391	-3.16403	-0.193406	10	-10	-0.391046	-0.690741	10	1.33133	-0.456131	2.93898	1.92021	2.20726
EPB41L1	0.425172	1.40024	0.549241	-0.354843	2.05724	-1.11903	-1.73439	1.86741	0.479444	1.10003	0.172645	0.974901	-0.724331	-0.016293	-1.30892	2.00698	1.12405	0.211632	1.01034	-0.125529	1.08255	-1.67652	-0.909729	-0.0659366	-0.448416	0.250616	-0.761295	0.114993	-0.614879	-0.174428	-0.0551211	2.20585	0.944695	0.449929	4.98457	4.30792	-0.251484
PPCDC	0.283762	-0.205988	-0.370668	-0.486581	0.0711212	-0.493999	-0.428825	-0.778623	-0.795296	-0.530521	-0.429259	-0.283391	-0.747511	0.410441	0.139977	1.73756	-0.17497	-0.484729	-0.110299	0.675066	-0.182843	-0.503338	-0.964995	0.19827	-0.270833	-0.568745	-0.429997	-0.590687	-0.241036	0.15818	0.408273	-0.799027	1.05607	0.0337047	2.74685	2.77785	0.262848
EPB41L3	1.66998	1.82537	1.91965	1.39706	0.708987	1.19975	-1.10841	1.05433	1.38878	0.602366	-0.593618	1.72121	1.65716	-1.68008	-2.6848	-0.343202	-1.0077	-4.94006	-2.14954	-1.97674	-1.13976	0.535067	-0.666875	1.73933	2.13691	2.54147	-1.37748	2.65325	0.749207	-0.0904727	-1.08499	0.563746	-2.60044	1.08369	4.69272	1.78689	-0.0979701
EPB41L2	2.26686	1.8164	1.45231	1.55114	1.36043	1.96252	0.775554	1.60077	2.00719	1.33562	-0.00578972	1.1789	1.64376	-1.6286	-1.76384	2.62289	-2.13034	-2.39557	-2.12383	-1.11273	-2.76824	0.8208	-0.434936	2.42601	1.53323	2.14682	-1.2988	2.80379	1.57252	-1.4863	-0.443637	0.854632	-3.14388	1.60178	1.9095	2.67089	-1.61333
EPB41L5	2.70811	1.97015	2.0298	2.28733	3.12431	3.85471	0.300866	3.94145	2.15693	2.12138	1.2326	3.11488	2.24118	-1.19773	-2.08523	2.15243	-2.40025	-0.917559	-0.46465	-1.44851	-3.12975	1.98287	2.49201	2.58344	2.64163	1.62308	-0.386103	3.02904	2.62537	-1.61787	-0.822718	3.34638	-2.31245	1.76514	2.16662	2.97478	-0.877741
ACSS3	2.22947	3.10988	4.377	3.34271	0.669924	2.56673	5.55543	2.03321	1.82884	1.71819	-0.022254	2.50144	1.75059	-4.75444	-2.71578	-1.09364	-5.63199	-4.53416	-2.74443	-1.6032	-7.74713	4.61827	2.73669	4.31788	4.47761	2.91181	-2.19876	2.52279	4.32625	-3.33795	-0.873265	1.12865	-2.78154	0.616109	-1.82678	-2.75505	-0.838665
ACSS2	0.00221314	1.14351	-0.171572	0.803274	1.76121	1.60045	-0.221937	1.2654	0.70793	0.196582	-0.31392	0.632567	0.584429	0.537616	-0.40347	2.31828	-0.432019	-1.11989	-0.0284656	0.280717	-0.292894	0.185711	0.113644	-0.301832	-0.0494328	-0.697031	-0.63061	-0.393401	0.616823	-0.37723	-0.489911	1.48791	0.370193	0.20928	3.70755	4.75844	-0.0501848
ACSS1	0.688462	1.31717	-0.103952	0.214554	0.389779	1.65065	-0.906986	-0.57446	-0.131861	-1.60043	-0.93894	0.829754	0.973016	0.0932676	1.39768	3.36119	1.57962	-0.195902	-0.461295	0.128343	-0.265504	-0.703437	0.146021	-0.293114	-1.58137	-0.653315	-0.270386	2.54043	-0.937624	1.58052	0.156178	-0.465334	2.33554	0.208376	4.74198	1.97074	-0.632683
SNORD116-13,SNORD116-14,SNORD116-15	0	0	2.32296	0	0	0	0	0	0	0	0	0	0	0	0	0	0	0	0	0	0	0	0	0	0	0	0	0	0	0	0	0	0	0	0	0	0
KIDINS220	0.969664	-0.216272	0.49755	0.307411	1.00469	0.829239	0.0460537	1.69727	-0.132175	0.621333	-0.28506	1.14493	1.03924	-0.855635	-0.782211	3.50676	-0.0429962	-0.271448	-1.11196	-0.571174	-0.0628127	1.06491	0.145684	0.314442	0.950056	-0.481671	-0.381036	1.12963	0.31126	-0.606195	-0.93704	0.845728	0.679572	1.45328	5.29837	4.06201	0.596604
PCOLCE2	2.73751	1.22645	2.0801	4.3215	1.4012	1.05439	1.29646	-0.211895	3.4142	0.507971	2.08303	3.67315	2.3111	-1.89133	-1.84931	0.629628	0.457226	-0.914338	-2.96381	-2.56078	-0.0281955	0.542561	-0.508191	2.22774	2.19566	6.40974	-1.30337	-2.19704	5.77587	-2.68862	-3.63013	1.18066	1.03464	0.464787	-0.216436	-0.539106	-1.09531
DFNA5	-0.0178399	-2.66293	0.188652	-1.52871	-1.4394	0.0138029	-0.535035	0.0224747	-0.366272	-0.0988531	0.958541	-2.75339	-0.4528	-1.59021	-0.0623442	0.808439	-0.579573	-1.30966	-0.214041	-1.53485	1.51075	-0.83201	-1.63646	-2.24209	-0.407581	-1.62971	0.510842	-3.23146	0.789291	1.0159	0.485817	-0.257909	0.945231	-0.0453317	3.81012	4.05874	2.241
MAGEH1	1.4239	0.111412	0.845088	0.774194	1.09137	1.19153	3.29891	2.10544	0.484157	0.338408	-0.480385	0.879264	1.43133	-0.720362	-1.23159	2.49554	-2.30455	-2.12928	-1.78913	-0.489761	-1.14454	0.102801	1.83503	-0.522242	1.22674	-0.374699	0.301043	1.59079	0.564225	-1.65434	-0.705058	-0.54065	-1.0809	1.21404	2.85934	4.10047	-0.773917
WNT3	1.46485	-0.877639	-1.98531	-2.04641	0.250934	-0.798114	-3.36664	1.36662	-1.85869	0.0621952	0.568411	-1.81315	-1.42	2.6071	1.2594	0.0130638	-0.25327	1.75267	0.262259	-0.477157	2.35048	-0.823023	2.09508	-1.84945	-1.72305	-1.80535	0.546294	-0.0216126	-1.28057	0.869697	-0.501486	0.478331	-0.282626	0.19872	-0.0478855	4.22281	0.386645
WNT2	1.16212	0.662931	1.25856	0.475756	-0.157382	1.24458	0.851975	3.39727	0.384072	2.94643	2.37066	-0.532568	1.88994	-2.03684	-3.23941	-0.426476	-3.99901	-3.45291	-1.23036	0.52749	-3.13994	4.30641	5.0638	-0.0493017	1.07529	2.39696	1.2471	3.81755	1.40528	-1.50939	-2.8009	4.74851	-2.82941	0.244597	0.0963647	0.635442	-2.6619
WNT1	0.523331	-1.55448	-0.630863	-0.391429	-0.231144	-0.872132	0.84293	4.6793	0.830856	1.37871	1.22196	0.0843466	0.122858	-10	-0.741621	-1.29795	-2.16926	-2.33085	-3.15281	10	-2.33236	10	-2.77571	-10	-10	2.57414	-0.475191	10	-2.54899	1.39559	0.0336542	-0.426228	-2.64811	-0.651642	-3.43737	-10	-1.50649
LRRN4	3.26382	1.97565	0.969432	10	4.19717	6.18937	2.83718	1.11129	5.5613	0.905504	1.65252	4.05176	2.37486	-7.8597	-4.63466	-2.06778	-10	-5.01971	-2.76786	-4.6555	-5.47066	6.1125	1.12897	4.38231	4.25502	7.2814	-2.11977	4.39833	5.10205	-4.69623	0.332225	4.09691	-2.86646	1.49482	-2.21526	-2.39248	-4.45301
AGXT	10	-10	-2.61022	-10	-10	0	-10	10	0	0	3.08641	0	-10	0	0	-10	0	10	-10	-10	10	0	-10	10	10	10	0	0	0	10	0	0	-10	-10	-10	-10	10
LRRN2	-0.987801	0.286954	-1.77902	-0.938148	0.0348355	1.10592	0.296402	-0.74714	-1.89107	0.249538	0.437507	-1.50381	-1.80305	0.00700117	-0.571803	-2.76257	0.832848	-3.87045	0.114071	1.15898	3.73705	2.45659	-0.60658	-3.25446	1.00734	4.39348	-0.482037	0.937542	-1.87847	-0.984402	-0.173115	-0.834968	-2.85932	-0.989438	2.19407	-0.226471	0.729969
LRRN1	0.976657	-3.28473	1.21136	-0.933128	-1.73415	-1.11671	0.309162	-0.368542	2.05308	-0.528499	-1.92863	-0.925142	-1.79626	-2.36973	-0.808706	1.34638	-1.55355	2.39153	-0.969147	-1.79302	-2.93673	1.36342	0.717503	1.00009	-1.37753	0.949444	1.53114	-2.55204	0.527543	-3.33976	-1.76703	0.449297	0.0260526	1.4453	-0.275042	-1.18763	-0.185624
WNT4	-2.60928	-3.80694	0.0082995	-0.862628	0.124582	-2.44897	2.30211	-1.79194	0.456748	-0.911872	0.274382	-0.624696	1.04899	-0.684173	-2.02761	0.926803	1.45227	2.85804	-1.59829	1.79968	1.27811	0.251826	-0.624421	1.96766	0.839264	-0.656268	-1.14484	-0.851861	1.09204	-1.8278	0.545491	2.79115	-0.76196	-0.351517	-1.51687	2.7984	1.65832
HOXA11-AS	1.67881	-2.06409	-0.593179	0.382327	10	-4.20221	-1.75869	10	0.533122	0.438321	2.38212	0.428671	-0.217388	-0.318162	10	-1.21681	2.82943	0.693989	0.123474	-0.976396	1.34219	2.02709	-10	0.884026	0.834312	0.0894521	0.466082	-2.07033	0.799301	-10	0	-0.0858853	-0.721349	-0.482949	-3.05399	2.32762	1.18073
RNF175	0.899721	0.152837	-0.308064	0.958876	0.45836	0.217331	-1.9395	3.71471	0.482762	1.40581	-0.205846	1.49669	1.3098	-1.10752	-0.998814	0.70918	-0.992654	-1.84798	-4.27554	0.892502	-0.993758	0.610157	-0.043349	1.68746	1.44138	3.74506	0.147333	2.05872	-1.20948	0.979764	-0.878793	-0.677364	-0.83501	-0.96451	-0.152256	-0.546881	-1.49942
RNF170	0.721216	0.0116049	1.11104	0.150839	0.276195	-0.0593051	-1.22191	1.38898	-0.0125717	0.576572	0.14803	0.896799	0.717067	0.948805	0.195404	1.47972	-1.23624	-0.0472898	-1.59491	-0.993275	-0.135814	0.00147864	-0.301969	0.0921195	-0.30547	0.895125	-0.12711	1.15253	0.312921	-0.522546	0.0996218	0.429954	-2.24423	-0.0352054	2.26433	2.72863	-0.449642
ASAP1-IT2	0.773026	0.124378	1.22372	1.11806	0.087617	1.30783	0.174685	2.20385	1.38644	0.628023	1.04648	-0.855214	-1.33626	-1.51328	-0.254481	1.45325	-1.02079	-1.44774	-0.764825	0.226476	-0.214104	3.80821	-2.11642	1.15226	-1.4782	1.42685	0.57135	0.643572	-1.19352	-1.15042	-0.0397971	0.0837058	-2.09637	0.750836	-0.142747	0.264973	0.198805
ASAP1-IT1	0.433317	-1.58188	0.142176	1.25969	-0.339719	0.481399	0.256984	1.25699	0.602659	0.883138	-0.567177	-0.0188126	-1.87808	-0.512984	-0.369725	2.84781	-0.308804	-1.328	-2.18165	0.517737	-0.38462	2.21263	-1.00972	1.31783	-1.86609	1.46659	0.0369673	-0.912356	-0.301813	-0.347276	-0.0865778	0.603513	0.261964	3.67576	4.33903	1.18665	0.241416
PCNA	-2.11366	-0.364021	-1.73157	-1.39074	-2.07463	-1.52306	-1.33843	-2.15872	-1.00244	-1.56087	-1.20273	-0.833882	-0.364103	0.989142	1.30805	5.22891	1.14262	1.57144	1.00149	0.0696891	3.6483	-2.41407	-0.300032	-2.97787	-1.88918	-3.05544	1.44711	-2.19313	-1.1371	1.7534	-0.00123185	-1.16147	2.41831	0.38869	4.98062	5.67999	2.20887
ZBTB7A	-0.683328	0.243007	-0.353119	0.160895	-0.298953	0.224858	-0.376703	-0.210223	-0.240672	0.16401	0.0816243	0.694271	-0.576683	0.415839	-0.614026	1.57997	-0.524387	-0.0563568	-0.048102	0.162853	-0.512753	0.404524	-1.0066	0.797787	-0.777643	-1.83423	-0.387975	0.0781417	-0.489317	-0.328176	-0.0595423	0.751517	1.03926	0.623785	3.78238	6.27212	1.59058
ZBTB7C	-1.66652	1.40975	-1.21979	-0.339929	1.40394	-0.939705	-1.83684	0.242667	-3.04094	0.621179	-0.121439	1.77254	0.121059	1.8661	2.79661	3.07086	2.73884	1.36207	-2.44782	2.22884	1.01384	-2.47429	-1.26053	-2.16996	-2.28156	-2.6026	1.9701	0.921576	-1.10585	2.35622	0.652972	1.48108	-0.344063	-0.175471	4.17756	1.03516	1.80352
ZBTB7B	-1.76673	0.0191737	-1.37592	-0.466236	-0.402034	-0.999286	0.285542	-2.19376	-1.50456	-0.711982	-0.85046	-0.172077	0.140075	1.51798	0.874615	2.63233	1.67685	0.88907	2.66836	0.234255	1.58824	-0.807646	0.327467	-0.00207203	-0.791732	-2.20474	0.896325	-0.802144	-0.333971	0.504217	0.0434776	-0.425285	1.89084	0.151983	4.1887	5.46728	3.4349
PCNP	0.695964	0.709827	0.530649	0.538313	0.695798	0.384029	0.833967	0.278901	0.71863	0.563315	-0.498247	0.0654114	0.945306	0.198543	-0.204569	3.18626	-0.147729	-0.493831	0.101976	-0.407312	-0.086457	0.905706	0.368146	-0.0438986	1.01263	-0.421098	-0.355602	0.487747	0.449015	0.769474	-0.580193	0.419043	0.475319	1.11105	3.65956	2.54033	0.453683
PCNT	-0.726103	0.245587	0.573697	0.222743	-0.0193732	0.172595	-0.815914	-0.894936	0.153477	0.120584	0.167421	0.147829	-0.619132	-0.345488	-0.278013	1.47945	0.406409	0.152987	0.496457	0.126562	-0.453852	0.214962	-0.50457	-0.108415	-0.77267	0.834123	0.0993121	-0.0499083	-0.557968	0.253972	0.100042	0.0127779	1.33225	0.741374	2.04554	3.86943	1.50998
PCNX	0.876956	0.145175	1.75306	0.497931	0.0233924	0.471755	0.348242	1.23212	0.143603	0.0754097	-0.726529	0.432199	0.404594	-0.261558	-0.675666	3.98634	-0.463522	-0.575974	-0.285382	0.0918761	-0.0997518	1.276	0.162779	0.401903	0.640066	1.61858	-0.361833	0.619477	-0.317749	-1.37449	-0.143535	-0.125814	-0.0339504	0.921638	3.27224	4.66293	0.745045
UTY	0	-0.614672	-0.900383	-0.274321	-0.967154	0	3.66025	0	2.0006	0.0279639	-0.600649	0.466801	-1.44679	-3.62036	-0.428413	3.66908	-3.95491	-3.82197	-10	-0.527766	-4.36517	4.14222	-0.214498	0.727885	2.05078	4.87294	-1.50333	3.31636	0.770906	0.813987	-0.290166	-0.273713	1.58185	0.723174	1.13669	4.06309	-3.17589
LOC442497	0.919295	-0.618242	-3.00368	2.18263	0.702898	0.361367	2.75149	2.84471	1.72216	2.32487	1.14087	-0.599483	-0.646861	-3.23319	-1.34416	-1.8529	-0.786327	-2.46869	-0.0766966	-1.65843	-4.28038	2.81044	-2.12177	10	10	2.09662	0.39179	1.12617	2.74527	-1.18053	1.36696	1.97148	-2.24339	1.01492	-3.28235	-1.03359	-1.67528
PCAT1	1.06246	0.582779	1.7771	0.16323	0.566477	1.49107	-1.65021	-0.157742	1.17246	1.79965	1.27086	0.92025	-1.3334	-0.5729	0.262998	2.57285	0.145809	1.20153	-0.209092	0.809418	-1.18729	1.8649	-2.48068	2.08735	-0.621124	0.0088204	-0.459994	2.15586	0.326277	0.673466	2.33005	0.790578	0.924867	0.506008	3.49762	-0.937004	2.27804
PACRG	3.40626	0.877075	0.307138	3.32713	3.34314	2.44067	-1.70542	4.07973	-0.793078	-0.319366	-5.59222	10	-1.56344	-3.08788	0.906802	-2.14835	-2.29194	0.725008	-2.66931	0.472427	-3.47351	-0.181032	-0.863354	3.51483	3.50522	1.22955	-1.82878	10	1.29062	0.582451	0.71585	2.25409	-1.40537	-0.923088	-1.40298	-1.88549	-1.52159
PCAT4	1.47809	-10	-1.98821	10	10	10	1.18521	1.98453	1.23317	10	1.80889	2.00952	10	-10	0	-2.89975	-3.0113	0	0	0	-10	10	-2.46134	10	10	0.463068	-10	2.45919	10	-0.778024	10	-10	-10	-0.608178	-10	-3.77472	-0.798725
PCAT6	2.89791	-10	-4.28825	-0.891846	0.0261665	-10	-10	0.603504	-1.13608	10	0.964304	-1.12138	-0.299508	0.693807	10	-1.26194	-0.590166	2.59105	-3.34627	1.97076	-0.101712	10	-1.98368	-2.66753	1.20899	1.05323	-0.16621	-2.75434	-10	-0.547912	10	-0.185003	-1.12326	1.10018	0.125083	1.59771	1.59996
DNPH1	-0.354808	-0.990783	-1.31919	-1.2825	-1.52136	-1.42379	-1.1851	-2.84829	-1.26576	-0.897821	-3.29335	-1.39744	-0.976091	3.47342	1.2285	0.378763	2.44388	1.50701	1.04455	-0.342154	1.74933	-1.99059	-0.773722	-3.05481	-1.31024	-3.04557	1.0652	-2.33428	-1.49323	1.04396	0.814942	-1.46913	2.04598	-1.49078	4.5255	5.61728	1.45011
MIR409	0	0	0	0	0	0	0	0	0	0	0	0	0	0	0	0	0	0	0	0	0	0	0	0	0	0	0	0	0	0	0	0	0	0	0	0	0
UFD1L	-0.2764	-0.195256	-1.33323	-0.389098	-0.681298	-0.417438	-0.584849	-1.14895	-1.79757	-0.0634831	-0.808271	-0.599889	-0.267766	1.89655	0.610271	4.24143	0.878323	0.546395	0.472336	0.975249	1.11444	-1.67194	0.0591297	-2.11038	-0.951956	-1.77439	0.915116	-1.87431	-1.0414	0.071424	0.418443	-0.485429	0.414881	0.52784	4.6628	6.836	1.90721
ILF3	-0.53666	-0.38294	-0.88447	-0.261772	-0.565346	-0.433805	-2.29306	-1.71224	-0.416014	-1.31649	-0.61716	0.164521	-0.223091	1.21032	0.304397	3.85898	0.540061	1.24942	0.368717	0.421519	0.760621	-0.670952	-0.365188	-0.708615	-1.43221	-0.878392	0.670293	-0.301007	-0.856403	0.980083	-0.00726074	-0.0476404	2.7227	0.812331	5.57404	4.86	1.69385
ILF2	-0.582847	-0.721092	-1.22136	-1.13381	-0.806792	-1.10663	-0.804825	-1.8966	-1.39768	-1.11023	-0.704134	-0.455461	0.236479	1.9806	1.08115	3.0756	1.47036	1.59923	1.15916	-0.0522764	2.64359	-1.56871	0.2196	-2.29321	-1.12592	-3.07108	0.946632	-1.09277	-0.882113	1.02523	-0.342319	-0.736798	1.44459	0.578123	5.88182	4.6666	2.10963
LOC101059918	1.74863	-0.0876597	10	0.0347928	0.886092	1.74046	1.73864	2.04939	0.752385	0.104685	-0.221942	0.830533	0.113245	-2.13381	-3.32619	-0.132847	-2.08651	-10	-2.00141	1.06331	-2.31257	4.43322	-0.597542	10	0.912135	2.76245	-1.04836	1.19837	1.46251	-0.963318	-0.195347	0.0315061	10	1.25416	-1.73062	10	-10
BOK	-1.12426	-0.39189	-1.58343	0.716973	1.48607	0.127344	1.8011	2.00841	0.126142	0.881242	0.1424	0.117478	-0.344459	0.212261	0.228629	0.988414	-0.076372	-1.74753	0.739275	-0.215114	-1.36974	0.768005	2.24033	1.50251	1.54926	-2.22897	0.450004	-0.0902311	0.182095	-0.584824	-0.397672	1.20589	0.216817	1.01708	3.55969	6.23615	0.614802
BOC	0.238794	0.316753	0.37715	1.79903	0.228255	1.94489	2.37143	2.01196	0.188991	1.21174	0.0744496	-0.43525	0.379066	-1.11633	-1.63443	2.05727	1.33492	1.1839	-0.679059	0.0506168	-0.778353	3.26435	3.56452	1.82384	1.05003	0.958934	-0.332963	-0.00243943	1.7843	0.233448	-1.42096	1.07857	-0.998255	0.49787	1.00993	1.10947	-0.0524337
DENND2C	-2.58513	-0.914671	-3.18746	-0.592098	0.0691857	-2.2821	-1.87349	2.76995	-1.56829	2.60394	0.727149	0.18655	2.15723	2.79393	1.87534	1.12224	0.804045	0.901967	-1.87383	3.23257	0.820324	-1.18814	-1.82566	-1.79275	-1.06636	0	0.967948	-0.229549	-0.523467	2.13054	-0.0300998	1.95151	-0.599647	-0.224364	2.77644	0	0
DENND2A	1.4547	-0.0198112	1.76661	4.57804	4.10845	2.51982	4.05292	2.41993	2.55079	3.19058	1.53462	1.88124	2.04063	-3.10385	-2.90328	-1.12489	-5.39493	-2.82905	-2.91161	-1.87918	-5.40086	3.98801	3.44914	2.94901	3.67121	3.04929	-0.767015	1.42597	4.93382	-2.45344	-0.248254	1.83971	-2.8556	1.68026	-2.63669	-0.821103	-1.78458
MIR1-1	0	0	0	0	0	0	0	0	0	0	0	0	0	0	0	0	0	0	0	0	0	0	0	0	0	0	0	0	0	0	0	0	0	0	0	0	0
DENND2D	-0.484675	0.90615	0.0907544	-0.796206	-0.265798	-0.333911	0.550401	-0.275895	1.15934	-0.790505	-1.5956	-0.0933874	-0.150903	-2.13629	0.0494882	1.19183	0.208974	-1.32528	0.993083	-0.807382	-0.574545	0.347424	-0.471781	1.05378	0.200098	-0.38365	-1.93351	0.920108	-0.888381	-0.17729	-0.00420113	-2.18342	0.254113	-0.0736452	2.4799	1.95253	-0.54366
GAGE1	1.61033	0.0680653	-1.84739	0	10	0	1.66139	2.06698	0.225635	10	1.70482	-10	-2.5035	0	-1.12686	-1.99663	-10	-10	-2.59772	10	10	10	-10	0	10	0	10	10	10	-1.06088	1.66406	-10	-2.02251	1.81992	-10	-2.00912	-0.602429
PPT1	0.0861228	0.393954	0.0765865	-0.259856	-0.0785415	0.601074	-0.869884	1.17329	0.345069	0.23793	-0.84386	0.115158	1.11148	-0.85796	-0.0682307	3.45319	0.479196	-0.0328736	-0.68641	-1.35121	0.628854	-0.258696	-0.794329	-1.95414	0.187285	-1.29182	-0.194464	-0.558827	-0.605134	-0.666228	-1.34921	0.209548	0.951345	1.46277	5.54217	5.37072	-0.653942
RABAC1	-0.38219	-1.27378	-0.294332	-0.0647843	-0.00476449	-0.276519	2.10278	-0.373597	-0.274777	-0.327902	-0.794282	-0.0818648	0.669555	0.117591	-0.343493	1.57981	-0.193066	-0.821902	-0.346863	0.257356	-0.0617372	0.506945	0.657175	-0.49499	0.76357	-0.508282	1.04478	-2.03603	-0.425326	-0.966436	-0.397156	-0.578677	-0.689934	1.13613	3.2382	5.61493	-0.784615
INPP4B	0.0399431	0.25792	3.0054	-0.162366	0.546944	0.770368	3.68885	2.91956	1.80969	1.44766	-0.764769	1.06482	-0.930307	-0.900448	-1.60729	0.342183	-3.16142	-2.40261	0.988183	-0.285196	-1.58016	3.42059	1.64195	0.709113	2.52836	1.70072	-1.23031	0.10639	0.344067	-2.5124	-0.150369	0.205649	0.109393	1.0584	0.171878	2.5263	0.13668
WHSC1L1	0.730475	0.261752	-0.33483	0.0305711	-0.28961	0	0	-0.297844	-1.42732	0	-0.827438	0	0	1.32655	0	3.57824	-0.0927702	1.78887	0.247518	0	1.23123	0.00755076	-1.48583	-0.511502	0	-0.0653702	0.0392139	0.866684	0	-0.644756	0	0	1.30301	1.10988	7.24407	5.25352	0
SAFB	0.204843	0.572106	-0.206752	0.490417	-0.0545098	-0.319299	-1.02678	-0.463216	0.0608907	-0.455102	-0.930005	0.405151	-0.0555707	0.531824	0.00967847	3.42701	0.370482	0.304037	-0.0515541	0.0161767	-0.214209	-0.0869762	-0.786671	-0.231204	-0.658397	-0.438697	0.104268	0.443204	-0.509096	0.259871	0.340925	-0.255406	1.65749	0.672748	4.03912	4.40485	1.4954
TRNP1	-1.44324	-2.2542	1.69407	2.35035	2.43038	2.0728	0.153973	3.85187	1.1882	2.43335	-1.56791	1.29963	-1.19346	1.76551	-2.353	1.24049	-2.05215	0.44471	-0.378988	0.503949	-1.92489	0.772351	-0.0718476	2.08533	2.67899	0.22352	-0.465437	-0.231426	3.48272	-2.20901	-0.104341	1.48238	-0.0815817	0.290331	0.808799	1.92651	-0.688821
UBOX5-AS1	1.84637	-0.545631	-10	-1.61578	1.41631	-0.484934	1.46244	2.70054	1.25908	0.544511	1.31167	0.332121	-0.586816	0.648924	1.46203	-2.48973	-1.52699	10	-1.05988	1.07871	-0.255779	0.26934	-0.522224	0.264194	0.678674	1.0584	0.270633	-0.941752	1.22792	0.424885	0.352156	-0.759519	-1.20048	-0.0244184	-0.231431	-10	-1.84869
DEFB122	0	10	-1.2321	0	0	0	0	10	10	0	-10	0	0	0	0	-2.72017	-10	0	0	0	-10	10	-10	10	0	10	0	0	10	-0.368435	0.709495	0	0	-10	-10	-10	-0.325858
YBX3P1	1.70199	-0.557733	-0.960348	0.403781	1.64317	10	10	10	1.23343	2.22481	-0.0396153	1.8206	10	0.648737	-10	-2.10889	-10	10	-10	-10	0	0.318248	-10	-10	10	2.65202	10	0	0	0.020099	0	-10	-4.77639	-1.12558	-0.728944	-0.296857	-10
PPP1R26	0.436912	0.557908	-0.0264232	0.18077	0.22177	-0.188	-0.823107	-1.64113	-0.78427	-0.4118	0.0343852	0.841041	0.137091	0.783816	-1.65093	0.346833	-0.828542	-1.10289	1.44043	-1.51066	0.531147	-0.541596	-0.00727615	0.607584	0.212221	-1.14993	0.0769303	0.573242	0.321239	-0.478914	-0.344658	1.42011	1.09479	1.58557	4.11424	5.42665	0.70083
PPP1R27	0	-10	0	-0.619328	-1.01899	0	-2.0295	-10	-10	2.31579	-10	-0.696254	0	10	2.42651	-1.05689	10	10	0	0	10	10	10	10	0.420545	-10	10	10	10	10	0	-0.137872	10	10	0.74887	0.136419	-10
PPP1R21	0.557226	0.714079	0.869067	0.039631	0.202539	0.314169	-0.470772	0.78573	0.544769	0.379898	-0.615176	0.244668	0.0391051	-0.0439592	-0.431493	3.27438	0.86407	-0.647265	0.807785	-0.588674	0.58438	0.226424	-0.966449	0.036972	0.157442	0.0515086	-0.298022	1.31548	0.244968	-0.22511	-0.134485	-0.249465	0.397229	0.124026	5.36905	3.84623	1.0511
NGLY1	0.407227	0.404085	0.0685183	-0.389097	0.0484808	-0.533107	-0.444928	0.788247	0.120615	-0.147486	-0.992655	0.683485	-0.322955	-0.750178	-0.0294859	2.36185	-0.0886351	0.398346	0.967496	0.0574046	-0.131544	-0.00669443	-0.397227	-0.306466	-0.386821	0.284677	-0.261858	-0.334979	-0.591261	-0.417694	-0.200696	-0.885656	0.222636	0.45984	3.12856	2.87883	0.620848
FAS-AS1	2.12076	1.07188	3.62611	1.61356	-0.199796	1.58483	2.94855	0.208822	2.7738	1.63199	-0.187492	0.376548	0.898742	-5.64119	-0.915807	-0.162557	-2.8747	-4.03875	-0.838674	0.0739151	-0.50311	2.70957	1.93624	1.21109	1.63052	4.01861	-1.96668	0.965098	0.870625	-2.20159	-0.829228	0.768394	-1.72995	-2.08857	-1.52097	-1.22351	-1.5117
LMX1A	1.45264	-1.60901	-1.84058	1.96426	10	2.14327	10	2.12187	2.09236	3.19027	2.40198	-10	-10	1.72988	-2.27952	-1.51733	-10	-1.18769	-3.87992	1.63083	-1.00691	1.38592	-3.40901	-2.66598	2.99333	3.23249	-1.12562	10	2.54094	-0.168204	1.47033	0.563441	-10	-1.93819	-0.70541	-1.31098	-0.799507
ZCCHC24	0.718752	0.327424	2.4602	1.47688	1.06049	1.39178	2.89778	1.94887	1.19029	1.97524	-0.347073	0.991877	1.2476	-1.9575	-2.06106	1.23058	-3.17213	-1.7699	-1.66138	-0.814864	-3.11972	3.05069	2.22128	2.03302	1.93838	2.24499	-0.908845	0.789307	1.6236	-2.01943	-0.723121	0.890225	-1.35419	1.52531	-0.283535	1.20217	-0.608824
LMX1B	1.29805	-1.5216	-1.76403	-0.654356	0.852053	1.9099	-0.800989	-0.604283	0.257396	1.24737	2.31097	-0.0119708	-3.81399	0.489929	0.778567	-2.32421	-2.69116	-3.72294	-2.05733	2.90426	1.05001	-0.539331	-3.05745	-0.906331	-0.819047	1.65291	-0.99237	3.23866	-0.996569	1.26833	1.57046	0.840854	-5.88927	-0.790895	-2.51148	-0.500223	1.39855
OR6V1	10	-10	-0.386232	-10	10	-10	0	1.24725	-0.255674	2.55733	3.04867	0.645685	-0.168549	-2.17443	-10	-3.75084	-2.37951	-3.4882	-10	-1.63593	-2.35207	10	-4.22403	10	10	10	-0.936027	1.36439	-10	-10	0	10	-4.74896	-0.230409	-10	-2.85576	-1.11399
MRGPRF	0.55579	-0.680551	1.29651	1.08279	0.654277	0.751227	4.54333	2.22331	1.00176	2.06872	0.135518	-0.0425436	1.80809	-2.01762	-1.78779	-0.31923	-2.98472	-2.61064	-1.51355	0.0362393	-2.17353	3.15524	2.70393	1.32018	2.48819	0.00632568	-0.445016	1.73775	2.50508	-1.84483	-0.678874	0.0258704	-3.58612	0.876941	0.529993	-0.157572	0.128809
ABCE1	-0.197426	-0.70276	-0.0710084	0.101707	-1.33219	-0.478994	-0.605719	-0.89228	-0.456165	-0.408825	-0.595562	-0.281007	0.187281	0.788732	0.329675	3.20256	0.56143	1.39643	0.0805002	0.00372338	1.49744	-0.433335	-0.133094	-0.76652	-0.0413645	-1.06553	0.179127	-1.02118	-0.117806	0.836051	-0.402355	-0.61582	1.80944	0.736231	5.21133	3.8838	1.38087
EVI2A,EVI2B	0	0	0	0	0	0	0	0	0	0	0	0.470893	0.783072	-3.27957	0	0	0	0	0	0	0	0	0	2.2406	1.67642	3.21594	0	0	0	0	-1.18388	0	0	0	0	0	0
KCP	-0.566137	-2.24691	-1.44326	-1.84444	3.28198	-3.88598	-1.44115	4.6903	1.07559	1.99638	0.772975	-2.39952	-3.27162	-3.20222	1.25187	-2.55551	0.876394	-0.974497	-0.49516	-2.97106	-0.917801	0.601427	-2.86852	-1.03031	-0.18627	4.52069	-2.09161	-2.2506	0.0506474	0.417365	1.893	-0.702209	-3.99337	-0.204216	-3.72079	1.70683	0.786338
CNR1	1.87123	3.06672	2.81088	1.59235	3.49606	6.40582	5.06717	1.05842	3.99572	-4.461	0.115302	1.36585	0.570596	-4.04196	-1.00804	-2.59342	-5.27978	-4.85454	-0.388829	-1.76119	-7.84974	3.16508	2.38037	2.69841	1.30169	4.93552	0.00929686	2.41101	2.67911	-4.40598	-0.446915	-0.296301	-4.87428	0.948438	-0.137886	-2.26622	-3.24018
GBX2	1.75649	-2.94892	-10	-1.9612	0	-10	-10	-10	1.21084	0.247469	1.7198	-0.813462	10	3.33932	0	-3.80304	-10	-0.104329	-10	10	-1.30609	-10	-1.04406	-0.298704	1.33554	-3.36028	0.481416	-1.68441	1.04379	10	2.65132	10	1.48105	0.452128	-3.01093	2.11593	2.39179
GBX1	10	-3.14446	-2.45224	10	0	10	-10	0	1.83061	3.57656	0.791821	0.227156	-0.213057	-10	2.31781	-10	-10	0	0.0154057	0.0782893	-10	10	-10	-0.211931	-0.627299	10	0	0	0	-0.271594	0	-10	-1.28661	-1.56657	-10	-10	-10
CNR2	-0.380266	-1.68732	-0.861863	-1.64594	0.153747	0.100872	4.36806	-1.52198	3.09871	-0.790983	0.0847309	-0.500297	-2.58588	-10	3.33436	-10	-3.86178	-2.28396	1.36418	2.11298	-4.06139	0.504572	-0.685141	1.59654	1.05391	0.759441	-4.25119	10	-3.72034	-1.49669	2.8127	-6.44354	-3.38641	-1.6291	-10	-10	-0.818612
GNL3L	-0.36144	0.0312032	-0.840309	-0.632757	-0.264108	-0.176139	-1.25884	-0.674723	-0.431791	-0.428601	-0.283418	-0.04809	-0.124731	0.768689	0.35279	2.45486	-0.0429362	0.511453	-0.182418	-0.0618083	0.0209202	-0.436269	-0.0299547	-0.288721	-1.34868	-0.32045	-0.0679787	0.189957	-1.03725	0.329889	-0.0496633	-0.465294	1.55734	0.348481	4.42044	3.92553	1.66011
LOC606724	0.30394	0.231817	10	-1.93863	-1.07941	-0.661738	1.809	1.0035	10	-0.729975	-10	-1.32905	-0.222321	-3.11869	-10	10	-1.15297	-2.17861	0.169454	-0.228023	10	-0.62478	-1.12133	0.601407	-1.63743	-0.0139683	-1.58483	-0.977049	-2.12974	10	-10	-1.60299	-2.55778	10	-0.0506981	0.564057	-10
PVRIG,STAG3	0	0	0	0	0	0	0	0	0	0	0	-0.879669	0	0	0	0	0	0	0	0	0	0	0	0	0	0	0	0	0	0	0	0	0	0	0	0	0
TGS1	0.411964	0.244884	-0.00721428	-0.107926	-0.946508	-0.104197	-0.169405	-0.372732	-0.173966	-0.497556	-0.179879	0.913886	0.747426	1.66209	0.777629	3.45761	0.317725	0.0452498	-0.387264	-0.202673	0.933591	-0.675262	-0.0225598	-0.584408	-1.0951	-0.988309	-0.00688206	-0.02645	0.0395825	0.346461	-0.0650416	-0.33212	2.16397	1.06113	4.49408	3.30699	0.809832
ANKS1B	3.67297	3.16383	2.7196	3.39431	3.23599	4.19879	2.70433	2.05917	3.6118	1.39177	0.473486	3.1905	2.01108	-4.81149	-3.75658	2.02888	-4.85542	-5.32147	-3.80631	-2.94182	-7.69695	6.54884	0.764274	5.63666	5.07597	3.78831	-3.23742	3.68803	4.25642	-3.88873	-0.701637	1.83927	-1.06172	0.391549	-1.21697	-1.46656	-1.68472
ANKS1A	1.0498	1.37703	0.196512	1.95484	1.69776	1.29179	0.536237	1.49861	1.46539	0.747839	0.194955	0.85106	1.49144	-1.03198	-1.69947	2.0578	-0.463982	-0.440285	-0.661288	-0.84674	-1.18858	0.958861	0.0727664	2.01949	0.463195	0.566145	-0.733061	1.61426	1.32099	-1.45285	0.109428	1.37771	0.746149	1.05881	4.08985	2.73017	-0.379132
CDIPT-AS1	0.967556	0	-2.08766	0	-10	-10	-10	-10	10	-10	-10	0	0	0	2.38016	-0.444429	10	10	0	10	10	0	0	-10	-0.573974	-10	-1.257	-10	0	3.87931	10	0	-10	10	-0.331168	3.47798	10
MIR1972-1	0	0	0	0	0	0	0	0	0	0	0	0	0	0	0	0	0	0	0	0	0	0	0	0	0	0	0	0	0	0	0	0	0	0	0	0	0
ADAM10	0.171676	0.195611	0.460853	0.0285121	0.164658	-0.74322	-0.469922	1.52002	0.3312	0.115047	-0.973897	-0.182687	0.213985	0.106548	-0.176081	4.00305	0.216949	0.132948	0.0237603	-1.21637	0.188684	-0.3797	-0.555223	-0.759441	-0.211212	-1.41903	-0.017783	-0.177382	-0.216127	-0.411837	-0.450258	-0.156765	1.45558	0.96645	4.49656	5.4433	0.696959
ADAM11	-0.164411	-1.12464	-1.94154	-10	-0.267882	10	-4.90035	1.13223	-0.329294	-0.0882752	2.84564	-0.271428	-0.751701	1.44445	2.03802	-3.99074	-2.106	-2.48474	-1.4305	1.13351	-0.285108	-0.521117	-1.6308	-0.400061	-1.85995	4.20575	-0.0940651	1.11581	-0.563009	-0.0166582	0.288606	1.41362	-2.06712	-0.272609	-2.07261	-1.72612	-1.0455
ADAM12	-2.328	-4.74301	-3.20336	-4.5389	-3.4864	-4.71684	-1.35367	-0.582841	-3.01718	0.473495	-0.453812	-3.46888	-2.73796	2.72784	1.3343	3.7139	0.0857566	1.13566	2.1276	1.5177	1.0389	-0.893252	-0.999294	-5.0367	-2.27789	-1.67414	3.46999	-4.74216	-2.21902	1.09759	-0.726135	-3.34442	-0.706034	-1.28733	1.88463	3.69581	2.25286
ADAM15	-1.60977	0.0986238	-1.00458	-0.608602	0.426315	-1.50115	0.932857	-1.67226	-1.31421	-1.06866	-0.281378	-0.189371	-0.625738	1.60654	0.0387278	3.37217	0.963168	0.959173	2.43249	0.35052	2.43118	-0.893024	0.293124	-1.0453	-1.15778	-2.02831	-0.213327	-2.87425	-0.588907	-0.483636	0.633751	-0.233629	2.48326	0.848402	6.31417	5.82437	2.61304
ADAM17	-0.0627717	-0.0929574	-0.731255	-1.41511	0.411047	-0.00377733	-0.767381	0.81168	-1.25236	0.142446	-0.538624	-0.182308	0.273629	1.08603	-0.109783	2.66114	0.677317	-0.424341	-0.379118	-0.35656	1.6329	-0.772323	-0.451764	-1.95362	-0.49401	-1.67987	0.312399	0.0436861	-0.326058	0.857473	-1.02661	0.529656	1.12023	0.599869	4.88359	4.17416	1.6046
ADAM18	-10	0.0236268	10	-10	10	0	0	0	0	2.55393	2.52289	0	-10	0	2.18779	-10	-10	-10	0	10	0	0	-6.56651	-10	-10	10	0	0	0	0	10	10	-5.89025	-0.62961	-10	-1.80081	-10
ADAM19	-1.21195	-1.66591	1.28475	-0.324488	-1.93677	-1.50409	1.28615	-1.00931	-0.52801	-1.21706	-0.78606	-1.74069	-0.531867	-0.27515	0.168915	1.84069	-1.52793	-1.77882	1.24695	1.46448	0.092853	2.08187	0.552555	-0.538559	-0.388656	2.60785	0.599916	-0.56648	-2.86917	-0.193362	0.642086	-2.68171	0.052127	-0.237924	0.70469	2.22207	-0.124891
LOC730227	3.60459	-0.603865	-0.9291	0.437213	1.44708	-0.340371	-0.0193384	2.01664	2.38458	3.70336	1.28112	-0.500582	0.154802	-0.858598	0.674472	-0.856554	-1.10217	-0.48817	-2.32478	0.0237861	-1.95166	1.89224	-1.51209	-0.0339747	0.719451	2.05554	-0.292421	2.60094	1.59045	-0.98151	1.49425	-1.20064	-3.04666	-0.325642	0.410268	-3.69992	-0.557577
MEPE	4.40997	-0.238982	0.740913	-0.542267	0	2.19276	1.73843	4.01303	0.836446	1.82966	0.178685	10	-10	0	0.991455	-10	-1.89054	-10	-1.76519	-10	10	0	-10	0.149095	10	3.63502	0.833653	1.60348	10	-1.89373	2.66149	0.0455899	-10	-1.31323	-3.95144	-1.81758	-0.225619
HAGH	0.45492	0.311083	-0.0550214	0.048159	0.321272	0.865604	0.689381	-0.450298	0.0183981	0.240381	-0.739137	0.40357	0.262984	-0.0932705	-0.292338	1.30253	-0.0935821	-1.22686	0.514757	-1.01621	-0.484221	0.0665635	0.0333571	0.62836	0.865667	-0.933437	-0.119264	1.24245	0.517709	-0.399128	0.175785	0.191311	1.42365	0.521876	3.98476	4.50378	0.0796783
GLYAT	2.24999	-1.1269	1.10529	-0.185396	3.01025	10	5.32647	1.59757	10	4.60593	2.29172	0.574809	-1.23436	0	-0.0107507	-10	-3.89244	-2.42222	-2.03056	-0.966044	-10	0	-1.60798	0.203627	3.47374	4.31076	-0.763098	2.52303	10	0.882184	2.23587	1.52792	-5.51216	-1.22719	-5.01074	-1.88764	-2.05228
OPALIN	2.91016	-1.04149	-1.07204	10	1.05987	10	-1.17821	10	-1.72767	4.75723	2.96298	-1.38496	-2.53959	-0.730425	-1.64649	-2.14592	-10	-3.62909	-2.76013	10	-10	10	-10	10	10	3.32082	1.78849	2.40677	10	-1.04543	2.05824	10	-3.91946	-1.98773	-3.35775	-2.98007	-2.50861
U2AF1L4	0	0	0.200118	0	0	0	0	-0.133312	0	0.430189	0	-0.186054	0	0	-0.348625	2.37829	0.383684	0	0	0.16606	0	0.0796777	-0.0662233	0.153331	0	0.102243	0	-0.111916	0.565892	1.11586	0	0	-0.826014	0	2.29279	2.7728	0
NDEL1	0.87767	-0.0198749	0.213382	0.586393	1.39267	0.19665	0.903025	1.11996	0.215988	1.01951	0.166196	1.35141	1.02015	-0.999427	-0.807822	2.57478	-1.17254	-1.31483	-1.16194	0.0888973	-1.1468	0.953212	-0.0704138	0.193973	1.02057	0.887627	-0.374489	0.62189	1.14674	-1.45005	-0.34103	1.16349	-0.00365962	1.16449	3.307	3.93037	0.800409
SHANK3	0.200479	1.52156	1.5729	2.96865	2.5249	2.54506	1.83306	1.88323	1.48142	1.33803	1.48975	1.9309	1.49658	-2.13196	-1.414	-0.27056	-2.90923	-1.85765	-0.961145	-0.852111	-3.98524	2.5025	2.35274	2.50754	1.22392	1.75826	-0.85741	1.5599	2.27964	-2.54536	0.81707	0.823034	-0.206592	1.40346	2.05099	0.251725	-0.720857
SHANK2	2.65227	0.0707541	3.19063	1.53445	6.17703	2.32314	-0.22898	3.88826	1.69423	1.49755	0.353325	2.00716	-0.227317	-3.65242	-0.554215	1.50195	-1.80744	-0.82723	0.379977	-2.14012	-1.88023	1.76372	0.396145	2.18496	5.68093	3.84293	0.944795	1.04471	2.19306	-2.21822	-0.152098	4.05645	-2.95707	1.25988	-1.50542	1.57837	2.12819
SHANK1	0.0250504	-2.51795	-0.9889	0.322833	-0.764867	-2.06013	1.09475	6.73521	0.23053	2.73831	0.370965	-0.560169	-2.6361	-0.947445	-1.46051	-2.21162	-0.445118	-1.96878	-0.605727	-0.864545	0.604969	10	-2.64193	-1.34152	10	3.64918	0.907018	0.115365	0.312455	0.683682	0.22116	-3.04041	-2.26055	-1.80093	-3.85719	-1.56404	-0.738535
ADAM1A	0.344951	0.261614	0.369982	0.720245	0.606795	0	0.305161	0.750216	0.151971	0.504254	0.456047	1.92192	0.196009	-0.386716	-0.749803	2.38698	-2.32049	-1.20933	0.759289	-0.558584	-0.957997	1.4702	-0.621374	1.17128	0	0	-0.356936	1.70721	0.654502	-0.211272	-0.725683	0.346768	-0.195955	2.0257	1.2838	0.311423	-0.612196
PLAC8L1	0.799564	-0.306859	10	0	10	0.146314	1.83041	-1.2695	10	0.30868	0	-1.06257	-10	-1.45671	0	-2.33733	10	10	-10	0	10	-10	-10	-10	1.38189	-1.30599	10	-1.39587	10	10	10	-10	10	10	-3.49947	-3.49998	-0.86841
PCSK9	-1.99957	2.97812	-4.69666	1.55835	10	3.01429	-2.55254	2.16591	1.61125	2.08205	2.7731	2.13222	2.20915	0.705323	1.56327	4.38744	0.347364	2.99967	0.95666	3.84853	0.181843	-1.01451	0.652268	-0.161195	-0.375226	-0.6831	-1.01146	3.76692	-0.277327	2.01251	-1.89998	4.57177	-1.74491	1.87394	0.639342	4.64998	1.06333
PCSK2	1.42095	0.0537956	-2.15028	2.76447	10	10	-2.54138	0.761322	2.66853	1.43683	1.59489	2.66962	10	-7.42794	1.47913	0.514188	-2.75549	-3.96456	-1.8539	0.102532	-3.16906	1.85054	-0.188038	2.24673	0.998949	4.56248	-4.52089	10	3.83389	-0.0177744	0.590738	3.84708	-4.65299	-0.64538	-3.45151	-4.22437	-2.11797
PCSK1	0.74403	0.0220586	-1.35712	-1.39875	1.22276	-2.03988	-0.399309	2.05328	-1.63971	0.537405	-0.747276	-1.07665	0.310797	-0.257761	1.47831	1.60477	0.846736	0.417951	1.59973	0.348958	0.341392	-0.988282	-1.90586	-2.12046	0.602862	0.28262	-0.915638	-0.294618	-0.0442371	1.34745	0.224045	-2.36952	-0.657338	1.37989	1.24397	-0.902868	3.19595
PCSK6	0.173137	-0.045599	-0.217084	-0.317815	-0.291211	0.0978982	0.0798623	-1.41177	0.753974	-0.215162	0.178006	0.713405	-1.78314	1.59255	1.68853	1.82279	0.650029	1.86587	-0.621733	-0.637252	-0.110026	1.1145	-0.680436	0.741918	-1.38226	-1.79346	-0.378425	0.124929	0.448849	-0.133501	0.402546	0.521291	0.898248	-0.0534803	3.46373	2.68869	1.58992
PCSK7	-0.707949	-0.399831	1.05145	-0.623484	-0.0216405	-0.104676	0.822789	0.0157138	0.425438	-0.95716	-0.447598	-0.569234	-0.157937	-0.0234312	0.0650187	1.84253	0.199967	-0.0734896	1.34697	0.394687	0.0510555	0.113767	-0.311656	-0.420961	-0.314541	-0.416562	0.113562	-1.70214	-0.515781	-0.265873	0.0184589	-0.630777	0.0633631	0.502993	3.52927	3.27854	0.527592
PCSK4	0.217386	-0.335251	-2.27679	-0.427455	-0.301154	-1.76523	-4.24987	-0.390265	-1.94885	-0.788405	0.168113	0.661205	-1.91142	1.01036	-1.5743	-1.26035	0.646502	-1.96074	-0.137943	0.738393	-3.1987	-1.00426	-4.30957	0.232013	0.0215809	1.83881	-0.60741	-2.35055	-1.78668	0.622728	-2.04314	0.73081	0.886197	-0.523345	3.42573	3.10669	1.62537
PCSK5	0.0773727	0.238579	-1.15022	0.243035	0.697774	-0.753965	2.3633	2.92951	0.810108	2.41022	-0.0554533	-0.0159446	-2.67452	0.95182	-0.824382	2.63747	-3.54284	-2.79849	-1.468	-0.31587	0.710285	-0.727065	-0.454367	-0.074999	0.529986	-3.21922	-0.0798612	0.865518	-0.58022	-0.698896	-0.571297	0.447466	-1.10739	1.00099	3.44232	6.63194	0.82421
SP140L	-0.00133176	0.951463	-0.232694	-0.508115	-0.14892	0.29146	2.48834	0.465037	0.874655	-0.0918551	-0.767231	-1.20992	-0.509468	-2.30281	-0.314799	2.25982	-0.520294	0.230643	1.2352	0.363612	-0.353047	1.06479	-0.481378	0.495536	0.966839	0.603067	-0.510676	0.920896	-0.707857	0.577598	0.133693	-0.458574	0.14244	0.427087	1.87645	2.5142	1.09577
TC2N	1.25347	1.0435	0.508317	-1.12467	0.447341	0.216345	1.63263	-1.03461	1.8832	-0.0208066	-1.88897	2.20155	-0.903167	-2.03615	-1.50747	0.599878	-5.05828	0.251654	0.392803	-0.550409	-4.76497	1.54562	1.05922	0	2.08249	5.20245	0.569756	0.202176	0.865856	-1.50516	-0.0882615	0.703634	1.17949	1.00494	0.84759	3.19075	1.18871
LOC63930	0.234674	-2.74765	-1.52737	-0.965769	0.0351141	10	1.90184	2.43498	0.834093	0.93708	2.29901	0.225069	-10	-2.5589	0	-3.97014	-2.09166	-3.12941	-1.3798	1.12637	-10	10	-10	-0.148308	0	2.81389	-0.572432	10	1.72376	0.00188844	1.73871	-10	-10	-0.823068	-4.47953	-2.89384	-0.827167
PLTP	-0.753802	-0.512687	-0.454953	-0.381664	-0.259499	0.844979	1.21654	-1.24315	-0.512674	-0.40302	-1.77694	-1.29117	0.596624	0.393688	0.213677	1.63707	0.569278	2.64182	-0.333496	-1.19733	2.18702	-0.790943	-1.09667	-0.671147	0.0946729	-1.26404	-0.719648	-1.61217	-1.12289	-0.56833	-0.428282	-0.466439	1.8889	-0.0982364	5.59083	5.09213	1.5885
C11orf1	0.184884	-0.494408	-0.0920436	-1.23682	-0.573105	-0.0594633	-0.487602	0.16202	-0.746454	0.60443	-1.64495	-1.76497	1.20941	0.80926	0.350301	1.91766	0.0786256	0.785811	-0.512747	-0.451853	2.67474	-1.1645	-0.179611	-1.22399	0.320882	-1.9858	-0.195808	-1.83662	0.0926692	1.1052	0.113418	-0.0804421	0.569148	-1.33906	4.87044	2.8951	-0.974664
SETBP1	1.28003	1.65869	2.53604	0.984017	1.82661	0.567697	0.663606	2.24985	1.44443	1.55672	-0.373663	1.60167	0.773849	-0.355424	-1.0321	1.31595	-0.257277	-0.0167849	-1.1118	0.122585	-0.918685	1.68622	1.9538	0.804075	1.411	1.94236	-0.674119	2.18535	0.459702	-0.623203	0.0600247	-0.183988	-1.54912	1.11881	2.58395	-0.442305	0.335439
SAMSN1	1.02044	0.891551	1.94375	-0.727572	-1.09327	-0.785066	3.29126	0.703302	0.29478	-0.907416	-1.66887	1.0781	0.657732	-3.46883	-0.802574	-0.0654868	-0.21387	-3.25093	-1.22129	-0.0794848	0.0254171	0.347445	-1.50836	0.467654	1.23508	1.28372	-0.389256	0.209882	-0.923036	-2.21265	-0.655224	0.365698	-2.26276	-1.46985	0.301479	1.72507	-1.28211
FAM151B	1.25934	-0.142231	1.4231	0.0990929	0.527068	-0.807488	1.57399	1.78155	0.59964	0.286312	-0.882385	-0.748726	-1.36181	-1.10254	-0.984061	0.789376	-0.62587	-3.10217	1.68167	-0.757356	-1.23808	1.41733	-0.0495989	-0.335494	1.71702	1.19348	-0.410074	1.54089	0.911016	-1.37277	-0.0509276	0.0788179	-3.48207	0.0780128	0.861535	2.90005	1.63069
FAM151A	-10	-0.135644	-10	-10	-10	0.123898	0.857147	1.08117	-10	0.539095	-10	-10	-1.20798	0	2.16778	-1.49335	0	0	-0.447063	2.08392	-0.957117	1.32581	-1.4031	10	1.95511	2.16509	0	0	10	-10	10	-10	-4.64834	10	-10	2.40293	0.789636
SNORD91B	0	0	0	0	0	0	0	0	0	0	1.43867	0	0	0	0	0	0	0	0	0	0	0	0	0	0	0	0	0	0	-0.347273	0	1.45292	0	0	0	0	0
SNORD91A	0	0	0	0	0	0	0	0	0	0	0	0	0	0	0	0	0	0	0	0	0	0	0	0	0	0	0	0	0	0	0	0	0	0	0	0	0
PAXIP1	-0.217443	-0.861028	-0.346751	-0.150941	0.0858109	-0.650888	-1.86716	-0.390668	-0.490039	1.02483	-0.656574	0.344435	-0.463413	1.07529	0.88743	2.85876	0.493857	0.298218	0.618555	-0.0656469	1.10318	-1.34912	-0.0240833	-0.31511	-1.09363	-1.00902	0.0643653	-0.274985	-0.459693	0.288338	-0.342434	0.287121	0.389639	-0.245663	3.00451	1.38227	1.52956
LDLRAD4-AS1	-0.0305873	0.560876	-0.534868	0.638159	-0.0630091	10	2.1064	1.96278	0.404743	0.309598	-0.223152	1.31893	-0.903482	-3.24748	-0.695477	1.11781	0.0956078	-0.71257	-0.879649	0.0372597	-3.465	10	-0.362348	1.51937	-0.489034	3.58829	-1.33832	3.52716	1.33326	-1.61083	0.312255	0.273748	-1.85868	-0.303564	0.00440571	-1.17594	0.92439
VPRBP	-0.274701	0.666169	0.117075	-0.24139	0.337467	-0.335093	-1.25312	0.531595	0.150327	-0.242437	-0.770432	0.734597	0.107918	-0.0538365	-0.274439	2.32445	-0.0310036	1.10604	-0.15531	-0.147051	0.723854	-0.129648	0.211287	0.0496974	0.0867092	0.326329	-0.209627	0.29269	-0.311954	0.0700482	-0.287649	-0.560404	0.914739	0.305237	2.9605	2.59898	0.792034
RPL13AP6	0.944887	-0.179501	0.313068	-0.0483455	0.111708	0.555047	-0.311388	1.89072	1.0868	1.76066	0.290171	-0.410424	0.0387708	-0.773903	-0.831607	-1.09339	-1.2687	-1.18464	-0.702903	-0.242289	-0.194263	1.21539	-0.724965	0.801496	-1.52381	0.909253	-0.244214	0.0995094	-0.0889495	-0.595688	-0.959929	0.548525	-0.583055	-1.1292	0.201091	3.26183	1.90214
RPL13AP3	1.34221	-1.88775	-1.01434	1.42357	1.15273	10	10	10	0.972352	3.28236	10	0.325468	-1.79219	-2.42564	0.0933089	-1.90563	-2.24431	-1.1219	-3.07261	10	-1.90859	0	-10	0.0191674	1.98022	10	-0.550833	10	0	-0.296143	2.3747	-1.65273	-3.28863	-1.01078	-4.24787	-2.10932	-1.40042
USE1	0.281101	-1.2474	-0.119457	-0.403277	-0.156111	-0.369047	-0.54934	-1.35478	-0.48757	-0.530432	0.131761	-0.185604	0.225444	0.843277	1.21473	1.30264	0.794635	0.307755	-1.01039	0.121139	0.520504	-1.71385	-1.10166	-1.04676	-0.435262	-0.957052	0.142683	-1.10601	-0.550251	0.761823	0.50722	-0.553821	1.13906	0.589993	4.1754	4.01683	1.01608
CNRIP1	1.99076	0.972981	2.41112	1.5939	1.57348	1.23757	4.04905	3.65414	1.81961	2.8655	-0.402407	0.506067	2.45143	-2.28091	-2.55691	0.12147	-3.26861	-2.83606	-2.11433	-1.34828	-2.93263	3.37482	0.539093	1.62159	3.18599	1.66279	-0.964133	1.87671	2.74859	-3.00422	-0.0351853	0.339875	-2.11765	0.357346	-1.62416	0.918711	-3.52631
LOC642929	10	0.948538	-0.0871186	1.47211	10	10	-0.866657	1.7031	0.277125	3.43173	2.08934	-10	-0.104453	-1.95432	-10	-0.991706	-2.34973	0	-2.31593	-10	-2.08904	-10	-10	1.75395	10	0.884	-0.683412	10	10	0.313661	2.56773	10	-4.10061	-0.836587	-10	-10	-1.69088
CYP1B1-AS1	0.794188	0.403776	0.177705	-0.888407	0.0406725	-1.11477	1.78914	10	2.58581	1.37903	0.290494	0.954674	1.04543	-1.74914	-1.79439	-3.69596	-10	-2.14284	-0.717751	-1.95423	-10	2.12324	-0.545064	2.7229	1.74447	2.66679	-0.0864126	3.112	2.182	-1.44818	-0.502802	-0.172067	-4.40865	-0.359765	-2.42336	-1.78931	-2.20267
CDC34	-0.745085	-1.1943	-2.32442	0.279884	-0.971295	-0.0622883	-0.508279	-2.25184	-0.816959	-0.928012	-0.703826	0.592597	0.137898	1.53831	0.202402	0.88111	0.972987	1.10898	0.301808	0.339122	0.391568	-1.69763	-0.236338	-0.767678	-0.995173	-1.36783	0.381669	-1.51677	-0.124425	0.365764	0.932121	0.0762614	2.18045	-0.384708	5.29928	5.68974	1.13777
CDC37	-0.218765	-0.408149	-0.353908	0.389261	0.0887354	0.17072	-0.351798	-1.71609	-0.0205647	-0.337633	-0.400134	0.45239	0.395816	0.653288	-1.26857	1.38776	0.0280615	-0.172726	0.208081	-0.623025	-0.593577	-0.210111	-0.0300669	-0.296861	0.632236	-0.924083	0.0971637	-0.657885	0.527196	-0.277911	0.934894	-0.124388	1.39418	0.646746	4.02554	4.5011	1.05701
OR2T34	1.34888	0	-0.943452	-0.582682	0	0	0	0	0	10	1.02365	10	10	0	0	-10	0	-10	-1.69544	10	0	0	-10	0.0938597	0	-10	-0.366893	0	0	10	10	0.112468	10	-0.250102	-10	-10	-10
OR2T35	0	10	0	10	10	0	0	0	-10	1.50215	0	10	0	0	0	-10	0	0	0	0	0	0	0	0	0	0	10	0	0	0	10	0	-10	0	0	-10	-10
OR2T33	2.37804	-10	-1.57295	1.99793	0	0	0.862851	0	-10	10	10	0	0	-10	0	-10	0	-1.4584	-1.6482	0	-10	0	-10	-10	0	10	-0.327788	0	10	-0.577501	0	0	-10	10	10	-1.68136	10
PROSER2-AS1	1.07851	-0.844764	-0.82308	0.992543	3.03156	-1.453	-1.13102	4.75447	0.338035	3.05476	0.942735	0.107377	-1.1453	0.360058	1.14667	-1.23306	-0.934027	-0.215368	-0.230295	0.751345	-0.655515	-0.71144	-1.6477	2.22739	-0.574361	0.707339	-0.660848	-0.563083	1.46225	-0.58892	0.146406	1.79112	-2.6918	-0.852362	-0.173693	0.883226	2.91447
SPIN2A	0.807974	-0.343372	-1.23302	-1.16345	10	-0.281918	1.83023	10	-2.90722	1.54811	1.44365	-0.0414291	-0.87736	-2.03864	0.0914543	1.70331	1.93787	-0.160534	0.654297	0.0540337	-1.4937	1.3675	-1.29821	2.35039	-1.43278	2.28234	10	0	0.691939	-1.34904	-10	1.55108	-0.636152	-2.0239	10	10	1.70579
SPIN2B	0.559625	0.370003	-0.602582	0.0782214	0.0396053	-0.0091322	-0.59934	1.03559	-1.20819	0.50506	0.0791134	0.112069	0.384687	0.442062	0.489286	0.966889	0.367191	0.335773	-1.18615	0.294457	-0.652574	-0.925349	0.879186	0.134929	-0.359361	-1.60204	1.02841	1.45078	0.462668	0.847335	0.577565	-0.131747	0.00987643	10	3.77401	4.51911	-0.248126
PGLS	-1.43146	-1.47849	-1.8306	-0.349061	-0.205684	-0.435016	-1.49083	-2.45137	-0.79449	-1.26865	-1.28726	-1.88587	0.105252	0.765898	0.134855	2.19339	1.24647	0.481718	-0.269814	-0.110968	1.61249	-1.62769	-0.0340339	-0.970924	-1.10441	-2.85588	0.109873	-2.1161	-1.29114	0.984645	0.0066256	-0.935111	2.11636	-0.743341	4.9705	8.42235	0.418089
UNKL	-0.455988	-0.197011	-1.29878	-0.268307	-0.0240142	-0.649281	-1.0401	-0.348876	-1.20459	0.463752	-0.152669	-0.0891384	0.403867	0.950601	0.67084	1.23385	-0.334144	-0.341512	-0.519212	0.660243	1.35675	0.300651	-0.457105	0.481134	-1.41112	-0.0847906	0.440687	0.816112	-0.524946	-0.0562707	0.994166	-0.673517	1.16437	-0.141376	3.10728	2.4227	0.267478
WDR5	-0.404491	-0.195025	-1.81228	-0.735092	-1.08763	-0.617722	-1.77438	-1.91754	-1.12102	-1.20484	0.203044	0.0963219	-0.926713	2.21414	0.661023	2.00165	0.410304	0.77468	1.08603	0.290056	2.29366	-1.84574	-0.472727	-1.63823	-1.14356	-2.35451	0.235557	-1.07264	-0.932399	1.38646	-0.385923	-0.167095	0.761604	0.344176	4.12717	4.69539	2.04326
MRPL42P5	0.477745	1.18923	0.898278	-0.815416	-0.803333	-0.145499	-0.309608	2.58198	0.121366	0.835018	0.610038	0.300186	-0.871053	-0.0711399	-1.2123	1.52816	-1.40864	-1.18531	-0.324591	0.772812	-2.12841	2.40608	-1.42083	0.201433	-1.20591	-0.409371	-0.524591	0.783704	-1.00853	-0.134203	-0.170753	-0.490871	0.646228	1.07362	1.63326	1.45114	0.287635
CCDC42B	3.95682	2.91966	2.71056	10	-1.01473	10	-0.104256	-0.111159	-10	-10	-3.0749	5.4206	-1.69269	10	4.59899	10	-2.66981	-10	-3.0039	-1.76091	-4.33371	1.29649	0.102744	3.31298	5.25256	4.19595	0	10	3.94116	1.30288	2.63106	0.763008	-2.20464	10	-4.48946	0	-4.82259
WDR1	-0.731572	-0.579937	-0.243221	-0.0407172	-0.327392	-0.23226	0.776205	-1.19448	0.155503	-0.73998	-0.669695	-0.228305	0.211378	-0.0754218	-0.474588	2.50587	-0.36201	-0.599118	0.230928	-0.388937	0.0690923	-0.382083	-0.322148	-0.569679	0.0985242	-0.823152	0.0246019	-1.06844	-0.216144	0.763493	-0.529595	-0.339379	1.46056	1.02157	3.97975	5.77371	1.33036
CCNA1	4.31619	3.54865	-2.88541	0.10284	0.739361	2.67793	-6.63945	2.46179	-6.19015	-0.798461	-2.0335	3.61142	-3.33468	1.85508	3.46059	-0.69424	2.97181	-10	-10	-10	-10	-3.94666	0.185373	-9.13702	-0.893163	-0.552532	7.43911	-2.80918	-2.05169	2.73929	-10	-0.101378	-10	0	2.96067	10	0.569718
DYNC1I1	1.65018	1.13712	-1.31326	-1.31776	2.87349	2.39988	-0.115813	0.970688	-3.042	-1.01304	1.46557	-2.27045	-0.167307	0.853942	3.35421	4.19684	1.88616	1.32897	1.39213	0.617535	2.9178	-1.37609	0.245071	-0.207213	-1.21856	-4.09817	1.73451	1.8376	0.283539	2.95845	-0.311515	0.270291	0.597546	-0.59497	3.35566	3.67505	1.93482
VPS28	-0.503719	-0.399732	-0.642769	0.706263	-0.152109	-0.183843	0.536359	0	0.41555	-0.941724	-0.843121	-0.226979	0.129045	0.670569	-0.000642881	0.95831	1.01419	0.0866268	1.28656	-0.30247	0	-0.755997	0.161325	-0.0723692	-0.132999	-1.36028	0.360604	-0.79987	-0.284189	-0.331796	0.0434113	-0.186394	0	-0.281113	4.639	4.54177	1.27867
DYNC1I2	0.35687	0.233215	-0.00764027	-0.00156691	0.562474	0.689129	-0.500158	1.14846	0.569827	0.226616	-0.483566	-0.0343731	0.752789	0.204458	-0.21778	3.38108	-0.599183	0.0265068	-0.19339	-0.392448	0.168614	-0.211874	0.275269	-0.360254	1.18346	-0.549745	-0.0152081	-0.19241	0.342586	-0.0501146	-0.476787	0.371628	0.295712	0.943518	4.43505	4.83795	0.364403
TAS2R50	0.922225	0.201948	-1.27016	1.79654	0.112402	-0.192707	-0.0471402	-0.347521	1.3891	2.51568	-0.634386	0.0367294	-0.00583497	-0.749463	-0.223427	2.03088	-0.726762	0.194301	0.977445	0.613942	-0.0246933	2.67979	-0.841121	0.851012	-1.10665	2.50375	0.353179	1.64991	-1.95001	-1.22812	-0.0128101	-1.0945	-1.24748	0.800551	-0.641416	0.570291	0.502581
SKA3	-1.7023	-1.35326	-2.59054	-1.10767	-3.35956	-2.90339	-5.28448	-1.06464	-2.92941	-1.3015	-0.489833	-1.52844	-2.3271	2.06571	3.03568	2.54744	2.55313	2.17749	-0.136487	0.0456186	2.96276	-2.90761	-1.49358	-3.73447	-2.43371	-2.65361	1.82497	-1.98363	-2.76623	2.88614	0.792808	-1.80896	1.15561	0.288534	3.55108	1.40233	1.86749
SKA2	0.549336	1.04489	-0.437212	0.0738167	-0.309423	-0.434409	-0.815391	0.457722	0.626027	0.522061	-0.333488	0.0917584	0.355253	0.462734	0.784527	2.87468	0.0746132	0.60434	0.0677083	-0.102175	1.25526	-1.78113	1.2642	-0.483077	0.485214	-0.974588	0.046592	0.571754	-0.198942	0.0551891	-0.257818	0.0512893	0.0718475	1.28243	3.7363	4.35701	1.44546
GRID2IP	1.03262	-2.06332	-0.384937	0.341073	1.23374	1.03967	-1.65437	1.4162	-0.85583	0.833664	1.52607	-0.480864	-0.854863	-1.6328	-0.322159	-2.18809	0.610302	-1.02213	-0.885474	-0.29479	-1.00637	3.12276	-0.913963	1.53625	1.01002	1.6582	0.117209	0.947865	0.300806	0.68827	1.30952	0.144998	-3.00131	-0.120241	-2.89157	1.61396	0.338475
PCDH20	2.17249	4.49183	2.40275	0.104291	4.89074	10	2.4416	1.79388	4.27542	0.548862	-1.36912	2.91834	1.01287	-2.17126	-1.79038	-2.63938	-6.21902	-7.20255	-2.84765	-4.9552	1.49154	6.0386	2.31592	0.651915	10	5.91506	-3.87839	-0.327017	5.16571	-2.32122	-1.04517	3.89242	-6.20487	1.11447	1.14174	-3.85747	-3.09648
LIN9	-0.550877	0.251439	-0.802688	-1.22001	-0.840463	-1.66755	-1.28104	-0.995405	-0.943675	-1.05794	-0.178653	0.00849139	0.657063	2.0967	1.05212	5.19862	0.668903	1.47587	-0.145292	0.82062	3.27439	-1.84926	0.0908319	-2.85454	-0.501255	-1.24997	1.22469	-0.223525	-1.10897	1.00936	-0.195143	-0.459027	1.41194	0.702034	5.79074	4.32932	1.81168
C6orf89	0.190504	0.359162	0.39594	0.730563	0.504919	0.716277	1.16675	0.67087	0.0515221	0.456467	-0.160781	0.261792	0.838863	-0.806019	-0.97777	2.07281	0.513892	-0.472766	0.712239	-0.603859	-0.238848	0.912017	0.377662	0.780763	0.637366	-0.951777	-0.447675	0.901071	0.555399	-0.715665	-0.864855	0.161137	0.442019	1.36495	4.02096	4.10515	-0.108748
PPP1R13B	0.69311	0.609123	-0.147637	0.593887	1.10864	0.468861	-0.545006	1.32328	0.0372557	1.52891	0.394119	1.99469	0.492689	0.345374	-0.576101	1.19433	0.33658	1.10784	-0.933974	0.556273	-1.33424	0.144495	0.751968	0.529269	0.214694	0.801126	-0.226455	0.314918	0.32966	-0.982552	0.397461	1.28672	-0.958129	0.908482	2.41157	3.26379	1.76712
PPP1R13L	-2.32284	-2.54262	-0.942399	-0.686629	-0.224662	-2.20719	-1.24252	1.83215	0.0879479	0.533149	0.18256	-1.97036	-0.116895	1.96708	-0.000181311	2.8066	1.50413	0.714033	1.6519	1.50413	0.917752	0.763216	-0.422982	-0.195041	-1.24206	-2.23819	2.00108	-2.3324	-0.274784	0.156182	0.736466	1.30382	1.67285	0.504161	3.02697	5.68179	3.76181
LOC100128239	2.41699	-5.82509	-0.271597	-1.22221	0.76704	10	-0.212711	2.39985	0.231584	2.4881	2.18085	0.193222	2.80766	-2.26545	0.980056	-2.73504	-0.0848481	-10	-4.16417	-10	-1.40488	2.13126	-0.905177	0.615466	10	2.55756	-1.87091	10	1.75056	-0.2216	2.84217	1.11857	-6.13872	-1.25617	-1.06326	-4.21988	-0.451885
LOC100128233	10	-2.47157	-10	1.41567	0	10	0.687435	10	0.258959	10	2.35026	-10	-10	-10	-10	-10	-10	-10	-4.61152	1.63071	-10	0	-2.83002	-10	0.372848	10	-0.274112	10	-10	0.257928	1.66919	-10	-10	2.5584	-10	-2.36431	-1.70938
WNT10A	-1.44932	-2.52731	-0.171594	-1.42342	-1.85165	-4.05942	1.39466	-2.26858	-1.29513	-2.71755	-0.901744	-2.03618	-0.548095	-1.98651	0.553168	0.969934	1.79956	4.26138	-2.03457	1.46543	1.90157	1.18415	-0.925882	1.15248	0.142797	-0.0456114	0.404899	-2.64833	-1.05847	1.67576	0.175165	-0.754044	0.954361	-0.47774	3.60688	6.89035	1.99918
WNT10B	1.75069	-3.31479	-0.337095	-0.147472	-3.68128	-1.62764	-0.936405	-3.92042	-0.105183	-0.589936	0.11746	-0.463258	-1.47084	-0.320598	3.34321	-0.566605	-3.17703	-3.62898	-0.525514	4.30316	-1.01673	-1.15784	-1.76309	-0.126194	-2.05543	0.27462	-0.762968	10	-1.88455	-0.614404	-0.236426	-1.42248	-3.3492	-0.698942	-4.4791	-0.862855	0.542968
MIR147A	0	0	0	0	0	0	0	0	0	0	0	0	0	0	0	0	0	0	0	0	0	0	0	0	0	0	0	0	0	0	0	0	0	0	0	0	0
MIR1471	0	0	0	0	0	0	0	0	0	0	0	0	0	0	0	0	0	0	0	0	0	0	0	0	0	0	0	0	0	0	0	0	0	0	0	0	0
MIR1470	0	0	0	0	0	0	0	0	0	0	0	0	0	0	0	0	0	0	0	0	0	0	0	0	0	0	0	0	0	0	0	0	0	0	0	0	0
OR4A47	2.24886	-0.678209	-1.03088	0.449322	1.61837	10	2.30992	10	1.88954	4.32251	10	-0.412525	10	-10	-0.181963	-2.46999	-10	-10	-1.30255	0	-10	0	-10	-10	-0.528855	2.08675	0.684638	2.43021	10	-1.51689	2.29016	-0.876413	-3.54132	0.355185	-3.54358	-1.90685	-1.29217
HOGA1	3.53285	1.36686	-1.07372	-0.781155	1.94706	1.63751	-1.35311	1.52898	0.106051	3.69025	1.33616	2.05381	0.494247	-0.763171	0.705381	-0.420114	0.952056	-1.2859	-3.26553	0.671648	-0.127668	-1.52001	0.0151353	-2.16174	-0.740822	-2.05187	-0.360738	3.11751	1.77314	0.605866	0.498563	1.48859	-2.00451	-0.898625	0.257554	0.366034	-1.06652
LPP-AS2	0.0269122	-0.428503	-1.45796	-1.14492	1.58476	0.523627	-1.60465	-0.331707	-0.981315	1.24057	0.701502	-0.326058	-0.458535	-0.403849	1.253	1.64238	0.942634	0.595183	-0.710279	0.00339608	0.00613544	-0.710974	-0.928004	-0.745776	-1.0386	0.0449133	0.556769	0.59382	-0.151372	0.949577	0.113463	1.04784	-2.4699	-0.874448	0.580773	2.48041	1.13276
TM4SF18	1.87872	3.89446	2.96062	2.33513	2.67118	2.53459	5.19933	4.81901	3.47229	2.40547	0.200279	1.58139	1.12131	-0.831355	-2.22884	2.01156	-4.01121	-2.65513	-2.49606	-1.32611	-3.55925	3.54966	3.573	1.41172	3.87084	0.993238	-0.824018	3.14589	3.96321	-4.01818	0.880757	0.545363	-2.65565	1.35836	0.110881	1.48022	-2.30692
POU3F3	-0.190396	10	-0.600026	-10	0	0	0	-10	0	-10	2.37902	-0.869159	0	10	2.12788	0	-10	-1.2433	-1.89258	-10	0.226887	0	-10	10	0	1.90661	-0.166153	0.8712	-10	10	10	10	-1.69012	-0.608204	-0.480179	-10	0.367495
SNORD115-7	0	0	0	0	0	0	0	0	0	0	0	0	0	0	0	0	0	0	0	0	0	0	0	0	0	0	0	0	0	0	0	0	0	0	0	0	0
POU3F1	0.671851	-3.81795	-1.38896	-1.06593	-3.81414	-3.43122	1.35883	0.704	-1.8538	1.12194	1.96446	-0.510975	1.63553	-0.474967	1.95797	-1.56094	0.177075	3.72898	-3.26518	0.645102	-1.50766	2.39819	-10	-1.2853	-1.64386	-0.847626	1.08336	-2.31519	-2.1104	2.28329	1.52348	-2.15333	1.36863	-1.18804	-2.53542	1.93266	0.0381912
LAMB1	0.107431	-0.906361	-0.474517	0.825454	-0.256543	0.0422144	-0.188299	0.829234	1.15434	0.202439	0.267885	-0.0109905	0.192868	0.659059	-1.68426	3.99472	-2.19474	-0.350745	-0.530796	0.0402371	-0.50113	1.29543	3.99903	0.530757	1.01976	1.69433	0.550474	-1.35152	2.1129	-1.03468	-0.561925	0.843287	0.231077	2.25142	3.88131	3.8254	-0.239152
LAMB3	-3.28152	-4.18167	-1.68492	-2.33293	-1.04982	-3.70048	-2.52197	-2.98153	-2.61349	-1.49472	-0.398561	-2.46956	-0.692655	2.11285	0.779895	3.0162	1.91783	3.19196	3.29455	1.69468	2.75126	-3.22662	0.165839	-2.87981	-2.58365	-2.32175	2.1416	-5.38407	-2.06616	1.79018	-0.130716	2.75305	2.94469	1.19669	5.69493	9.89037	2.74891
LAMB2	0.252917	-0.45483	1.82248	1.15056	1.6168	0.623578	1.14442	2.10371	1.34344	0.97154	0.473173	0.806564	1.06307	-1.24944	-1.93402	2.66555	-1.6772	-1.28301	-0.890884	-0.742667	-3.13296	2.56285	1.45643	1.06401	2.04915	1.25956	0.0509791	0.923537	2.40455	-2.81939	0	0.732103	-0.656389	1.65311	2.28781	0	-1.13261
CYSLTR2	0.319613	1.07141	-0.555173	0.886919	-0.646906	0.548606	1.72107	2.26387	0.228821	0.363549	0.152112	0.208321	2.20161	-1.60649	-0.715435	0.1906	-1.35964	-0.885753	-2.02152	-0.483542	-1.10379	0.94309	-0.14396	0.0385634	0.259822	0.18461	0.454519	2.03191	-1.80869	-1.3838	-1.06304	-1.52487	-6.18179	-0.855134	-0.569478	-1.58706	-0.045042
LAMB4	3.45908	-0.960647	-0.514486	-0.419864	-1.77096	0.614484	1.74229	3.27986	0.529846	1.96209	2.33729	2.46073	3.68446	1.01692	-1.02111	-2.82093	-10	-0.387337	-3.84911	-0.367061	-10	3.14007	-0.0856129	-1.84552	4.96869	2.28968	0.233095	0.129076	10	-1.09603	1.94516	2.27542	-3.68422	-1.09638	-5.35254	-3.04549	-1.54285
ATP7B	1.68168	0.646088	1.05553	-1.63321	2.3679	1.29893	-1.29064	0.976708	2.63316	0.692045	0.901336	1.45611	-0.793177	0.317861	-1.603	0.509293	-4.25022	-1.43152	-0.64845	-1.13913	-2.37162	0.827999	0.478791	0.74186	0.229154	3.24885	0.28668	2.86765	2.76362	-1.83136	-0.376112	1.91031	-1.57312	1.63618	1.07999	2.00873	-0.0313302
MPHOSPH9	-0.404286	-0.0920403	-1.17774	-1.02327	-1.02773	-0.614425	-0.187076	-1.09398	-0.902249	-0.897662	-1.29628	-1.20536	-0.259462	0.43828	0.44867	1.13309	0.485155	0.338466	0.71571	0.554459	1.5902	-1.43812	-0.461288	-1.13389	-0.564096	-0.489417	0.412178	-0.532874	-0.979035	1.00066	-0.710791	-0.921441	-0.256193	0.75634	3.57425	1.19328	1.21445
MPHOSPH8	1.07415	1.3194	1.80144	0.743954	0.558312	0.0686919	0.351826	1.06293	0.721415	0.684919	-0.144792	0.985359	0.393805	-0.99958	-0.869673	2.43429	-0.321735	-1.66668	-0.371083	-0.427206	-1.41328	1.54805	0.23785	1.26487	1.05556	1.49005	-0.351336	2.04782	0.55841	-0.668897	-0.268236	0.292133	-0.722387	0.693467	2.91714	1.80328	0.726945
POU3F4	10	-10	-0.911664	10	10	0	1.44208	2.9554	0.839186	3.66538	1.43299	10	-0.25244	-2.32183	1.78004	0	-10	-10	-4.2418	0	-0.926278	-10	-0.0109449	10	10	10	10	10	10	10	2.51226	-10	-4.10812	1.11982	-10	-10	0.0571489
MPHOSPH6	-0.738172	-1.80099	-0.336633	-0.50615	-0.936386	-1.19571	-1.20243	-0.385883	-0.903977	0.207267	-0.775901	-0.379549	0.188485	-1.2431	-0.338932	2.77142	-0.182641	1.1994	0.126325	0.019548	-0.486769	-0.210179	-0.195664	-0.503334	0.735305	-1.48402	-0.358543	0.989872	0.00199877	1.63148	-0.64724	0.616444	1.39972	1.14221	6.49542	5.52276	1.58861
ASTN2	2.34337	-0.0277008	0.461065	0.430527	0.731979	0.932382	0.440345	2.60793	0.577224	2.5411	1.70865	0.457411	-0.69376	-1.0624	0.29776	-0.0846099	-1.84131	-1.7432	-1.50581	0.341591	-2.12603	2.46408	-1.92107	0.629752	0.800049	2.51979	-0.795912	1.88957	0.838171	-0.293277	1.06937	0.738593	-3.22649	-0.116588	-1.01806	-0.394613	0.0448957
ASTN1	4.0038	-0.289612	-0.711141	1.18062	1.71881	5.55377	3.59824	2.87464	2.62804	1.03631	2.01585	0.606784	2.8794	-4.2584	-2.06515	-3.65461	-10	-2.02199	-3.49343	-0.203917	-4.47905	2.59414	-3.02716	2.83748	10	3.04979	-0.600003	3.73673	4.75676	-3.25545	-0.499024	0.536149	-6.17962	-1.92133	-3.07704	-2.61007	-3.32261
RSPH9	3.45756	2.53724	2.512	1.81217	0.103743	1.4442	1.40567	1.94681	-1.02339	-2.64598	-3.4886	2.42898	1.16691	0.520917	2.77299	-1.36176	-2.86031	-2.33199	-0.986629	-0.146835	-10	10	0.823269	1.30017	2.25534	1.39765	0.335137	-0.336314	2.0302	-3.27451	-10	1.58646	-1.08046	-10	10	-0.828754	-2.05406
MIR933	0	0	0	0	0	0	0	0	0	0	0	0	0	0	0	0	0	0	0	0	0	0	0	0	0	0	0	0	0	0	0	0	0	0	0	0	0
MIR5583-2	0	0	0	0	0	0	0	0	0	0	0	0	0	3.05283	4.70778	0	0	4.50814	0	0	0	0	0	0	0	0	0	0	0	0	0	0	0	0	2.16619	0	0
MIR5583-1	0	0	0	0	0	0	0	0	0	0	0	0	0	0	10	0	0	-10	0	0	0	0	0	0	0	0	0	0	0	1.35085	0	0	0	0	1.94692	0	0
MIR938	0	0	0	0	0	0	0	0	0	0	0.90066	0.0868686	-1.10314	-0.56075	-0.211645	0	0.227244	0	0	0.581719	-0.621343	0	0	0	-1.12047	0.548541	-1.21401	0	0	-1.14956	-1.62267	2.51983	0	0	1.94594	0	2.35005
MGA	-0.289634	0.5303	0.350723	0.122824	0.108109	0.193689	-0.00844515	1.8431	-0.177793	-0.118161	-0.553667	0.268557	0.596965	0.0814532	0.0180152	2.47821	0.369369	0.12149	0.340885	-0.0235939	0.266041	-0.120276	-0.28957	-0.319474	0.480845	-0.042625	-0.51696	0.568791	-0.077398	0.506677	0.0198934	-0.454604	0.975887	0.398359	2.98028	3.34379	1.05169
LOC729159	0.163825	-2.84798	-1.12605	-0.637924	-0.0890844	-0.135451	-1.45094	0.948491	0.572671	1.16247	1.73652	-0.315295	-0.796431	0.631342	0.322403	-0.139207	-1.8957	-1.06315	0.0934873	0.969225	0.077234	3.49676	-4.85482	-0.11631	-1.8388	2.15231	2.27359	1.65633	-0.551502	0.262007	0.260477	1.00852	-2.1818	-1.69964	-1.37136	0.994357	-0.517106
MGP	1.87238	6.83931	6.19477	3.00574	2.92073	4.75541	5.32831	4.25412	4.07829	2.60463	-0.754259	1.68763	1.522	-3.33275	-2.50436	-1.95517	-2.59709	-4.50583	-2.90042	-0.893233	-6.49566	4.07858	6.48469	3.73206	4.15866	4.12557	-3.47287	3.25468	5.66976	-3.0376	-0.774419	1.39633	-3.43464	0.0141102	-2.68458	-1.92324	-5.53895
PCDHB12,PCDHB13,PCDHB14	0	0	0	0	0	0	0	0	0	0	0	0	0	0	0	0	0	0.194496	0	0	0	0	0	0	0	0	0	0	0	0	0	0	0	0	0	0	0
ADSS	-0.09928	0.492071	-0.816373	-1.22973	-0.613819	-1.40327	-0.471276	-0.773879	-1.36863	-0.208121	-1.17441	-0.410748	0.144579	1.29721	0.880927	4.17905	0.551493	0.911705	0.412076	0.0900322	1.71676	-1.28912	0.163994	-1.80948	-0.873782	-1.68689	0.483819	-0.915916	-0.425471	0.436382	-0.331543	0.0461319	1.58113	0.747521	5.85589	4.85071	1.22508
SAMD4A	1.96043	-0.656672	2.30523	1.43421	1.76095	0.996411	3.52896	2.04454	2.04093	1.47901	0.254098	1.1758	0.553747	-2.74021	-1.84676	2.48524	-1.85126	0.409896	-0.96846	-1.14399	-1.76754	1.74126	-0.776352	1.37908	1.44483	2.0138	-0.57121	-0.761877	1.31768	-2.41462	0.136604	1.57916	-2.4434	1.19568	0.841483	3.01552	0.274927
ADSL	-0.573201	-0.848315	-1.50274	-0.646114	-0.80206	-0.152217	-1.09464	-1.4336	-1.64442	-0.275226	-0.647208	-0.367102	0.110682	0.729895	0.77278	3.44827	0.870489	1.40731	-0.379259	-0.0713914	1.18514	-2.19833	-0.0753641	-1.61547	-0.811247	-2.48907	0.815364	-1.85176	-0.40605	0.844287	-0.141433	-0.810257	0.655009	-0.142815	5.26086	4.29226	1.19452
SAMD4B	-0.546859	-1.40042	-0.588653	-0.386971	-0.872139	-0.281216	-1.37513	-0.882799	-0.668757	-2.22496	-0.0777454	0.00637639	-0.0660875	2.0449	0.966844	2.2234	1.57858	1.28875	1.15187	0.824716	1.31163	-1.11884	-0.361257	-0.195548	-2.07859	-0.693696	0.419769	-0.962855	-1.38197	1.21479	-0.208635	0.84421	0.027462	0.583407	3.74608	4.6724	1.99111
CYorf17	0	-10	-0.930336	0	0	0	0	0	0	1.24357	0.946344	-10	0	-10	0	0	0	-10	0	0	-10	0	0	10	0	10	0	10	0	0	1.85038	0	-10	-10	-10	-10	-0.214467
GAS2L1	-1.8847	-0.331173	-2.3574	-0.71227	0.438643	0.124442	-1.06778	-0.720044	-0.94107	-0.10312	0.761402	-0.167461	-0.233268	1.06989	0.428959	2.67427	1.12183	0.288728	1.13245	0.319369	0.760347	-1.02065	0.221735	-1.11799	-0.670651	-2.57477	1.05782	-3.03629	-1.22258	0.413314	0.349848	1.52785	2.54861	2.00826	3.48588	5.37153	2.48729
GAS2L3	0.502586	1.13378	0.0872646	0.130419	1.13671	-0.202212	0.506871	1.13247	-0.000963957	0.950322	0.155695	0.827293	-0.543819	-2.54335	-1.68506	2.33296	-0.382339	-2.1027	-1.33979	-1.75753	-1.20714	0.331261	-1.15062	-0.357234	0.59449	1.48197	-1.2019	-0.0229659	-0.10598	-0.908813	-0.704565	1.21441	-0.543356	-0.315803	1.54655	1.77447	0.83378
GAS2L2	2.3377	2.02862	0.193909	2.10072	2.00379	-2.22781	2.55918	1.68023	1.27211	-0.709125	-2.48293	3.05293	0.220899	-10	2.68212	-4.82286	-10	-10	-2.88768	-3.38179	-5.33444	10	-4.20077	1.28286	4.60663	2.34047	0.144945	-2.71138	5.12384	1.01553	10	1.63345	-4.75839	0.663006	-2.78343	-0.214663	-0.818242
FAM53C	-0.124814	-0.540229	-0.180174	0.168735	-0.135657	0.153417	0.696328	-0.0863492	0.0111148	-0.0521551	-0.466063	0.417022	0.611024	-0.0520867	-0.00894225	1.61018	0.341012	0.205163	-0.985018	-0.620791	0.35204	-0.563954	-0.388241	-0.0956411	-0.185038	-0.606271	-0.0875431	-0.496214	-0.539081	0.024956	-0.333698	0.750623	0.746419	-0.172469	3.83853	3.39295	-0.296178
MIR3689A,MIR3689E	0	0	0	0	0	0	0	0	0	0	0	0	0	0	0	0	0	0	0	0	0	0	0	0	0	0	0	0	0	0	0	0	0	0	0	0	0
XRRA1	-0.067543	0.286838	0.286384	0.160046	0.589361	0.331443	0.0526851	0.205028	0.0170858	-0.109956	-0.519489	0.0146704	0.388524	-0.0916074	0.0769896	2.59894	-0.280636	-0.132057	0.0933296	0.107104	-0.109125	-1.25615	-0.105972	0.261822	0.140887	0.399121	-0.158193	-0.213784	-0.22856	-0.505724	-0.299189	-0.111148	1.60313	0.533043	2.35406	3.76651	0.901991
HN1L	-1.64457	-0.887084	-0.683691	-0.873228	-1.85002	-1.72413	-2.35154	-1.90946	-1.09377	-1.13894	-2.62808	-0.923331	-0.585587	1.78751	0.585937	3.62246	1.83692	1.75898	2.25227	-0.466178	1.92325	-2.13203	0.514383	-1.40452	-1.43343	-2.47815	1.06137	-1.8937	-0.171374	1.60732	-0.184285	-0.184765	1.83561	0.526238	0	0	2.23215
ZW10	-0.683523	-0.460927	-0.116617	-0.350989	-0.237647	-0.768584	-1.09055	0.762443	-0.829733	-0.708856	-0.199436	-0.620847	0.243007	1.41506	0.969217	3.15657	-0.165377	0.510925	0.312112	-0.239023	0.927949	-0.888441	-0.407705	-2.85418	-0.238931	-0.773747	0.451929	-0.865003	-0.21852	0.356075	0.266241	-0.348409	-0.238765	0.38373	4.33112	2.42458	1.35964
RSRC1	-1.4972	0.0906644	-1.60534	-1.07492	-0.856338	-1.34069	-0.707908	-0.711115	-1.60848	-0.263193	-0.630172	-1.03268	0.394672	1.56378	0.0689201	4.16104	1.30959	0.438184	0.648148	-0.0415328	1.33747	-1.47441	-0.453984	-2.14367	0.506959	-0.372943	1.10136	-0.305955	-0.624135	1.70298	-0.0651689	-0.358111	1.14041	0.430178	5.23205	4.51502	2.72066
RSRC2	0.124834	-0.0771911	0.1735	0.13878	-0.223376	-0.373735	-0.821318	0.114629	-0.0922175	0.144838	-0.182617	0.55278	0.0352217	-0.110218	-0.432447	3.36834	-0.819282	-0.583024	-0.522619	0.0201968	-1.03155	0.351742	-0.397094	-0.335335	0.717753	0.0659222	0.0783084	0.866313	0.241941	-0.0267437	-0.0903078	0.328973	1.4035	0.545431	3.8541	2.98158	1.46489
CPN2	0.768	-0.513975	-1.92436	0.687444	1.68596	0.664523	-0.168154	3.96723	-0.119062	4.49358	1.62333	0.426735	-1.22903	-10	2.39834	-2.03985	-2.25808	-1.23873	-2.37283	0.0464389	-10	0.386576	-10	-1.35212	10	1.7463	-1.38127	2.07935	0	1.46709	1.17328	-0.622961	-10	0.0858839	-5.16023	-0.948169	-0.744245
CPN1	3.22009	-1.11837	-0.267008	10	-10	0	-10	-10	10	3.64111	3.2421	-10	-2.22192	-2.36377	0	-10	10	10	-10	0	-10	10	0	0	10	10	-10	0	0	0.62827	1.87698	-0.0840605	-2.67371	0.579499	-10	-1.98063	0.527451
TP73-AS1	-0.0305667	0.314416	0.751144	0.663157	1.20416	1.58919	0.650035	-0.290243	0.52741	0.402062	0.185509	-0.350665	0.241651	-1.49916	-0.827773	0.466296	-0.989286	-1.8547	0.340328	-1.07888	-2.94337	2.19084	-0.0335683	1.37499	1.61065	0.728143	-0.557986	1.04973	0.961016	-0.0908354	0.0326291	0.154407	0.794554	0.468652	1.63274	-0.00290607	-0.0417397
PYY2	-10	-0.480547	-2.88354	0.7731	10	-0.479518	-10	0.249373	0.282633	0.372315	2.32396	-1.25752	-1.65802	-10	3.9116	0.614862	0.747155	3.22328	-1.30895	2.02225	10	0.314559	0.0882308	0.756272	-2.87661	2.08731	-0.169723	-10	0.180954	-10	2.57234	10	-2.06624	10	0.603234	1.54726	0.673115
CDADC1	1.04638	1.3068	1.94133	0.689715	0.69027	0.164719	0.84988	2.06414	0.515037	1.25651	-0.69848	1.62417	0.976086	-0.889976	-1.01587	1.08424	-0.587813	-0.612573	-0.258945	-0.914292	-0.840214	0.890493	-0.15399	0.917641	1.81904	1.86734	-0.583877	1.44899	1.0439	-0.902829	-0.261659	0.879596	-1.09936	1.42642	2.11584	1.03975	-0.733739
GABBR1	0	0	0	0	0	0	0	0	0	0	0	0	0	0	0	0	0	0	0	0	0	0	0	0	0	0	0	0	0	0	0	0	0	0	0	0	0
PHACTR1	2.16532	1.69928	1.0837	1.6655	2.84424	1.92481	2.51631	2.31581	1.67512	0.87417	0.916203	2.69035	1.37817	-3.26349	-2.71687	-0.0339685	-3.82423	-5.23343	-1.93372	-2.19868	-3.56299	2.78256	-1.94609	1.60788	2.70283	0.973926	-2.23989	3.6391	2.22694	-2.88599	-0.578825	0.395771	-2.06223	1.26946	0.42868	0.295225	-1.05264
NLGN3	1.78198	1.96726	-0.309083	1.47794	-0.67655	2.48233	-0.0417046	1.13179	1.55276	1.04054	0.342901	-0.338587	-0.740199	-1.54626	-0.398985	-1.28239	0.983078	-2.60189	-2.68523	-0.082644	-0.421693	-0.212405	-1.43861	-0.399492	-0.689354	2.12966	-0.586541	3.68472	-0.798135	-1.50916	0.265019	0.626189	-2.47309	1.60103	-0.593051	-1.119	-0.695201
ARHGAP44	2.19036	4.37744	3.09674	3.11339	3.73702	4.21375	1.53684	1.60999	3.73002	1.4344	0.241323	3.29102	1.48996	-2.10873	-2.34492	0.682061	-4.87959	-4.11446	-1.0526	-2.30064	-5.86686	4.1362	1.72617	1.52403	1.98497	1.92478	-2.76168	4.50296	1.93799	-4.43641	-0.841211	2.95234	-3.48553	1.33516	-0.0593623	-0.702179	-2.65744
ZNF733P	2.86913	-2.55459	-1.51502	-0.537995	10	10	1.68612	10	10	0.337083	2.83403	0	-10	-10	10	-1.89668	-2.96297	10	0.617532	10	-10	0	-10	10	0.358586	0.980445	0.769292	10	10	2.37394	10	-0.909846	-6.08225	-2.26901	-4.44582	-3.66445	-1.8628
CASQ1	0.356368	2.77944	0.056288	-1.28533	0.991637	1.71614	0.977464	-0.120888	-0.796174	2.71863	1.60774	-0.0646433	-0.588839	-1.90104	-0.44812	-2.61958	-0.562051	-1.55245	-3.50871	-1.40218	-1.88235	1.25274	-3.93456	-0.396057	-0.10404	3.74707	0.0649113	1.22782	0.855956	-0.805034	-0.919086	-0.974675	-5.3997	-1.86976	-2.35659	-2.01543	-0.063745
ARHGAP40	-2.345	-2.62944	-1.53411	-0.779245	-2.49972	1.70879	-1.2344	5.73489	1.63788	2.30206	0.813403	1.38227	-0.97309	-1.1943	1.34248	-3.47908	-1.35417	-4.3352	0.501112	0.0358885	-8.19757	-0.251541	-3.75441	-0.0604098	3.19875	3.75958	-0.447513	-1.18622	0.653379	0.924004	1.72898	0.908081	-3.4886	-1.60451	-2.35899	0.605181	0.854868
ARHGAP42	0	0	0	0	0	0	0	0	0	0	0	0	0	0	0	0	0	0	-0.00805099	0	0	0	2.42614	0	0	0	0	0	0	0	0	0	-2.02028	0	1.182	0.723716	0
PHACTR2	1.92724	2.21977	2.70792	2.16695	2.1599	2.57678	1.0624	2.70954	2.28778	1.86422	-0.0266968	1.84263	2.14814	-0.940937	-1.75323	2.13027	-2.79931	-2.05341	-1.39492	-1.29618	-3.47788	1.63112	1.04007	1.95013	2.39749	0.629308	-1.04036	3.25252	1.81045	-2.96733	-0.462767	1.30452	-2.60841	1.52577	2.2536	2.42876	-1.37675
PCBP1-AS1	0	0	0	0	0	0	0	0	0	0	0	-0.753398	0	0	0	0	0	0	0	0	0	0	0	0	0	0	0	0	0	0	0	0	0	0	0	0	0
TNNT1	-0.202984	-2.86548	-5.75867	-0.915414	-0.497233	0.652072	-3.45397	-2.06301	-4.72791	0.898017	1.50355	1.6894	-2.79242	3.53108	-2.15877	3.85844	-0.0999291	-1.57182	1.76495	4.12946	3.01932	-1.41536	-0.89853	-2.03684	-1.08438	-1.91863	2.29627	-5.24702	-1.35723	1.36983	3.07281	10	-4.06578	-0.704568	0.276592	9.05708	2.26258
CDC42EP3	1.00819	-0.525197	1.18386	0.356958	-0.732194	0.418473	-0.297239	0.810719	0.593084	-0.364382	-0.358232	0.254754	0.839284	-2.78927	-1.12624	2.98007	-1.78296	-1.03232	0.839593	-1.2031	-1.32024	1.89773	-0.546552	1.09026	1.33028	2.01048	-0.739613	0.466009	1.40747	-1.21567	-0.368766	0.81726	0.800718	0.750204	2.29085	4.15569	0.284664
CDC42EP2	0.840983	1.63834	0.433556	1.90762	-0.125302	1.56147	0.708141	0.881301	-0.173706	0.985501	0.40485	1.62706	0.950032	-0.651097	-0.902481	0.200532	-0.770471	-0.154624	-0.473086	-0.855499	-1.12943	0.415142	0.443208	1.01783	0.301493	-0.604164	-1.13688	0.148961	0.444826	-1.47462	0.585799	1.84275	-0.138522	0.5312	3.41963	4.32613	-0.462801
CDC42EP1	-0.089229	-0.822085	-0.233083	0.230141	0.457245	-0.175561	-1.91572	-1.73214	-0.332696	-0.1843	0.152091	1.02801	-1.36226	0.15333	-0.0740096	0.824537	-0.599709	0.170866	0.510083	0.238296	-0.867378	-0.953356	0.906118	-0.50968	-0.818164	-2.21288	-0.671668	-1.91045	-0.107977	0.107618	-0.0102474	0.603356	2.48498	0.568624	5.29893	6.95465	2.235
CDC42EP5	-1.8386	-1.62022	2.00113	-0.591224	-1.67139	1.10368	3.89277	-1.07132	1.12325	1.63622	-1.07925	-0.655215	-0.202349	0.107782	-1.85733	-1.47169	-3.1362	-0.0860074	0.164866	-0.541218	-1.33382	0.744135	2.51575	1.40963	1.78225	-0.227787	0.0224329	0.372057	1.21851	-1.76199	0.546726	-0.177897	-0.518813	0.396005	-0.108245	8.29707	-0.309862
CDC42EP4	-1.85497	-0.74578	0.092198	0.185501	-2.4498	-1.46749	0.522355	-3.60009	-0.654847	-2.59259	-0.00435734	-0.0186515	-0.544733	1.15234	-0.279317	2.15097	0.299535	1.40801	0.92719	0.586303	1.06827	-1.13754	1.01274	-0.678811	-0.458801	-2.38435	-1.04814	-0.0264941	0.407948	-0.560453	0.0891568	0.348977	1.45121	0.80231	4.62596	5.04926	2.55967
HEIH	0.686251	0.780455	0.710785	0.414555	0.473354	0.600682	2.51462	-0.406039	0.479656	0.0934711	-0.749022	-0.237155	0.870798	-0.705583	0.349738	0.0388005	-1.2853	-0.88473	-0.16021	-0.727519	-0.620228	0.844152	-0.316668	0.995023	1.77568	-0.397697	-0.448622	0.350132	0.63232	-0.225018	-0.506104	-0.447397	-0.848035	0.250546	2.47241	5.08075	-1.00463
GPRC6A	10	-2.69608	-1.3565	-0.526119	10	10	10	10	10	2.44283	3.55266	1.56988	2.10649	-10	-1.15506	-10	-10	-0.31784	-2.18516	-0.975153	0	-0.293436	-2.79008	0	10	1.1116	1.68099	10	0	-1.07452	10	-10	-10	-1.17841	-3.58218	-3.01271	-2.02365
TBKBP1	0.97509	-1.04665	-0.38445	0.473569	0.866232	0.0750424	-0.475923	0.36861	0.764536	-0.15523	0.957256	1.20842	0.756147	0.0898779	0.286699	-3.10644	-0.429006	0.431982	-0.726611	-0.691105	-0.218438	1.46948	0.0171048	1.19094	-0.0562113	0.274827	-0.107515	0.955284	0.584151	0.326419	0.91785	0.0135931	-2.57572	0.642756	1.16606	3.38495	0.677561
ABI2	1.77349	1.55533	1.45355	1.12014	1.30869	1.409	-0.983614	1.8452	1.67993	0.565417	-0.539856	0.849282	0.785425	-1.57414	0.109223	3.14159	-1.50212	-1.5387	-0.74263	-0.566028	-1.98913	1.23599	1.31498	0.693918	1.17799	1.35364	-0.63058	0.926551	0.835814	-0.388274	-0.75159	1.05522	-0.981979	1.4781	3.62113	1.99008	-0.596284
ABI3	-0.165265	1.27066	0.67744	0.134973	-0.403692	0.689195	2.65944	-1.31127	0.91769	-1.4612	0.434679	-0.561736	0.291324	-1.07603	-0.783192	-0.672921	-0.0409367	-2.6285	0.894655	-0.95795	-0.514543	0.0491451	-0.268738	1.30083	0.935628	0.783431	-0.0269651	0.207303	-1.57349	-2.22927	-0.037449	-1.8134	-3.66619	-0.787286	-0.0405205	-0.253361	-1.03076
ABI1	0.049106	-0.28219	-0.281958	-0.284888	-0.374501	0.0312321	-0.0102352	0.529846	0.220751	-0.0565227	-1.10469	0.0566087	-0.111913	0.0935422	-0.312551	3.86666	0.705695	1.16526	0.197359	-0.520255	0.683088	-0.351008	-0.419903	-0.974616	0.012023	-1.45531	-0.314945	0.843358	-0.178236	-0.521223	-0.587237	-0.494344	0.502268	0.840835	5.9054	5.44621	1.66036
TESC	0.600172	3.81347	0.222997	-1.11262	1.31802	2.71952	2.86967	-4.12545	2.4352	0.524386	0.586353	2.53623	-1.90835	-4.7562	-1.92864	-10	-2.91127	-3.89932	0.691082	-0.984465	-3.40517	2.05119	0.756124	1.51991	3.57081	1.99659	-0.174966	2.88422	0.207928	-2.72785	0.413318	-1.32335	-0.619952	0.29139	10	-2.70012	-0.956202
OTP	3.16994	-1.94616	-0.2744	1.94925	10	10	-10	10	10	3.52475	1.31386	-0.0697688	10	-10	0.931883	-10	-10	-10	-3.99715	-10	-10	1.40991	-10	10	10	2.95251	0.791022	10	10	-0.414114	1.54059	10	-10	0.852903	-2.31267	-0.450911	-2.27919
ARHGAP30,PVRL4	0	0	0	0	0	0	0	0	0	0	0	0	0	0	1.30941	0	0	0	0	0	0	0	0	0	0	0	0	0	0	0	0	0	0	0	0	0	0
PITPNC1	0.750799	0.804578	0.0399712	0.449979	-0.915134	0.81805	0.675627	0.135692	1.17757	-0.535798	-0.1525	1.33833	0.325012	-1.14728	-1.14317	1.64647	-3.50262	0.738294	0.512793	-0.146508	-1.16561	1.81081	0.374573	1.214	0.155561	0.93226	-1.43451	0.2831	0.310997	-2.14685	1.2	-0.653436	-0.721368	0.826371	1.54	1.94305	0.36397
KRT39	1.96534	0.748667	-2.0302	-2.39665	10	10	-10	2.70213	1.32315	2.90049	-0.246013	-4.68458	-2.16473	0	-10	-2.30483	10	0.149222	-0.385042	10	-1.99484	0	-10	-10	10	10	-0.24178	0	-10	-1.03361	0.667885	0	0	-10	-10	-1.54705	-2.84269
KRT38	1.55209	-0.858879	-1.25155	10	-3.78126	10	10	0.145642	10	2.65774	0.26348	-0.565084	-2.16784	1.14981	-0.919736	-3.29411	-10	-0.474712	-5.06678	-10	0.0236801	-10	-10	10	0.425101	0.718813	0.207924	1.14591	10	-1.02126	-0.258991	-10	-3.27229	-0.886082	-3.73051	-2.23087	-1.82392
KRT31	-10	-2.02691	-3.55362	-10	0	1.11961	-10	10	-10	0	1.48028	0.411102	0	5.87487	10	-3.74567	2.704	3.17016	-10	3.00766	2.85517	-10	-7.20217	10	-10	-1.86792	0.780713	-0.909033	-10	0.550528	2.87669	0	-0.591384	10	1.65096	-0.445624	-0.687209
KRT32	-10	-2.62332	-1.32591	-10	-4.39278	0.127886	-10	-1.39528	-10	-2.00555	3.10962	-0.617796	-10	3.31268	2.97867	-3.49244	2.27739	10	-10	0.03844	10	-10	-2.81937	0	-2.47239	-10	-10	-2.395	10	2.19429	0	-10	-2.70634	0.496082	-2.71075	-1.72288	1.10395
KRT35	10	10	-1.35989	-10	0.0599196	0	0	2.79811	0	10	1.91256	10	0	10	0	-10	-10	-1.20235	0	0	-0.886369	0	-10	0	10	10	-0.171122	0	0	0.189199	10	10	-10	-10	-4.94888	0.592891	-1.23041
KRT34	-2.00759	-3.00576	-2.76876	10	10	0.116927	0.325178	1.80294	10	1.94627	1.86979	-0.546322	-10	4.48542	10	1.2681	0.0645425	10	-3.61261	10	1.3934	-10	-10	-1.63278	-10	-3.22846	-10	10	10	10	1.30289	-1.66139	-2.12802	-0.454927	-2.52163	-0.109108	-10
KRT37	0.909587	0	-3.20013	0.372254	-10	0	0.95809	0.618116	10	2.32833	3.47857	10	0	2.69949	-0.81141	-10	-0.175237	-1.78884	-10	0	0.712587	0	-10	-0.120052	0	-0.441334	-2.18492	10	10	-10	0	10	-1.26478	-0.130887	-2.24299	-0.879307	-1.7595
KRT36	-0.0499842	-0.606235	-10	-2.61563	-10	10	0.975704	-10	-0.673033	-2.36207	1.31611	-0.595052	-10	-1.35132	10	-2.62804	10	10	-10	-0.999751	0	-10	-2.55908	10	0.467196	-10	0	10	-1.09778	10	1.81773	-0.141232	-10	-1.54364	0	-2.1846	1.07566
IL21	-10	0	0	-10	0	0	-10	-1.50501	0	-10	-10	-10	-10	0	10	0	-10	0	0	1.61799	0	0	0	0	-10	0	0	0.29189	-4.63042	-10	10	-10	-10	-0.601172	0	0	0
IL20	-10	2.75686	-10	0	0	10	10	10	0.279857	4.57935	-10	-10	10	-0.600288	-1.07654	-3.82344	-10	0	-10	-10	0	10	-2.43229	10	0	10	-0.226991	-10	10	10	0	10	-10	-1.30177	-10	-1.38662	0.514256
IL22	10	-1.85136	-10	-10	-10	0	10	-10	-3.41741	2.40273	0.151827	-10	0.817205	0	10	-10	-10	0	-10	10	-10	0	-10	10	0	10	-1.84497	0	10	-10	10	1.11368	-4.18086	-0.256516	-1.65565	-4.14871	-3.69514
IL25	2.61025	0.262323	-0.351736	10	0	0	0.850818	10	0.251483	10	0.514842	10	0.0972111	-0.273275	10	-1.49826	-10	-1.90345	-3.40187	0	0	10	-10	-1.1572	10	0.858341	-1.99759	10	-0.10948	10	10	-1.13775	-2.89671	-10	-10	-1.08344	-10
IL24	-2.51644	-1.83864	-10	10	-0.755956	-1.61774	10	1.90604	1.25958	-10	1.20959	1.10632	-0.601823	-10	2.94632	10	0	-10	0.0857253	1.0278	2.6008	10	-0.0798265	-3.85158	-10	0.609879	-1.75404	2.00084	-10	-1.42272	1.14207	-2.47074	-5.35469	-0.341554	-1.49621	0.186915	3.73037
IL27	-10	10	0.262272	-1.22365	-1.53284	-10	10	2.31843	1.76876	1.67572	0.534884	-1.60081	10	-10	0.149439	-2.6443	-0.526346	0	-4.79837	-10	10	-10	-2.32645	10	0.00394784	3.86466	-0.146315	1.31941	-2.39852	1.16701	10	-0.149874	-5.26203	-2.14603	-3.81697	-1.25137	-1.1647
IL26	10	-0.260792	0.71462	0	-0.390992	-0.794294	-0.448176	1.58317	1.76993	0.430895	-0.166638	10	-10	10	2.17077	-10	-0.482461	10	-2.10166	2.08149	10	0.786324	0.141386	-1.02273	10	0	2.02308	0	-2.45487	-10	-10	-10	-10	-0.77946	-10	-0.32822	0.458963
TIMP1	-1.69534	0.523007	0.830734	-1.16571	-2.0686	-1.07065	-0.0865364	-1.41008	0.0389201	-0.945831	-1.19268	-2.68441	-1.37371	-0.678223	0.66612	2.14604	-1.03891	-3.44092	1.70149	0.912797	1.56632	1.44937	0.202055	-1.48064	-0.906257	-1.38602	0.115947	-4.17875	-0.719856	0.315329	-0.907098	-0.823381	1.68128	0.717144	2.75453	6.62839	1.78059
SMARCB1	-1.04699	-1.55581	-1.90569	-0.969767	-0.794812	-0.557563	-1.68722	-2.07305	-1.55028	-0.710072	-2.01187	-0.644733	0.0615169	1.89726	0.896946	1.41146	0.930159	1.67306	-0.170612	0.842334	1.16342	-1.73387	-0.0441697	-1.38248	-1.08107	-2.62227	0.529081	-1.94482	-0.96877	1.64628	-0.10444	-1.11765	0.349117	-0.0590067	5.33766	5.97588	2.39184
CLINT1	-0.0023863	0.87667	0.116674	-0.74629	0.127038	-0.240471	0.127676	-0.179038	-0.0199425	-0.447955	-1.42285	0.0784999	-0.48736	0.613685	-0.0291696	3.13589	0.104001	-0.478806	-0.552519	-0.194237	0.93613	-0.275379	-0.0514281	-0.242913	0.197197	0.113821	-0.641809	0.186834	-0.948315	-0.366881	-0.747985	-0.185233	0.675171	1.05305	6.09511	4.73719	1.44855
LOC389023	0	10	-5.52115	-1.14948	0	10	-0.76474	10	-10	-1.21421	2.01132	0.394737	-2.22341	-10	1.0662	10	0	0.375369	0	10	10	-5.59831	-10	-10	-1.40118	10	-10	0	-4.33608	-10	0	-10	0	-0.478237	10	-10	-1.88481
SNHG1,SNORD22,SNORD25,SNORD26,SNORD27,SNORD28,SNORD29,SNORD30,SNORD31	0	0	-5.52644	0	0	0	0	0	-0.50758	0	-4.0144	0	0	8.06905	3.8641	2.07261	0	0	0	0	0	0	0	0	0	0	0	0	0	2.06403	0	-5.91616	5.2783	0	0	0	0
ADCY4	0.469137	2.28352	1.73933	2.27875	2.86908	3.09099	2.8745	2.27225	2.77013	1.78015	0.48997	0.998952	0.0550118	-2.97324	-1.67386	-1.0699	-3.97965	-2.30886	-1.20451	-0.328373	-4.52978	3.46729	1.81973	0.908723	2.45124	2.14937	-1.98572	2.4501	2.19666	-4.07624	0.957219	-0.345411	-1.55112	0.770905	2.32711	0.849152	-1.93294
ADCY5	0.0260496	1.62666	-0.409627	2.25283	-0.731541	0.0211127	0.277006	1.19281	0.869627	0.907963	0.689899	2.03529	0.434006	-1.63241	-0.645772	-3.08878	-0.338836	-1.5953	-1.79886	-1.31443	-0.893839	3.55818	0.624829	2.19296	1.32186	0.134517	-2.89372	2.62819	-0.323759	-0.523405	0.711644	-0.302534	-2.33248	0.991732	1.86854	-2.31752	-3.26538
ADCY6	-0.200735	0.257631	1.52928	0.619503	1.47071	-0.0555171	0.936705	-0.18312	1.27469	-0.289161	0.054169	0.181773	-0.532746	-0.598702	-1.38692	0.687959	-1.27118	0.173209	1.73886	-0.949811	-1.87171	2.10874	1.2065	0.470484	-0.0663934	1.07637	-0.827798	1.36026	2.1072	-1.94279	-0.172309	0.270944	0.433007	0.966258	0.792559	3.0177	-0.44059
ADCY7	0.133728	-0.666524	0.637215	0.120058	0.120978	0.507084	0.983641	0.759608	-0.0308358	0.0307709	-0.284126	-0.207333	-0.310532	-0.38932	-1.21701	2.58446	0.403512	-1.88201	0.0452283	-0.639779	-0.0109573	1.02812	-0.904653	1.61902	-0.302954	0.341719	-0.103067	-0.573989	-0.686433	-0.274937	-0.916262	-0.243918	-0.532925	-0.188942	3.58726	3.108	0.135276
ADCY1	1.79357	-0.645243	0.316351	-0.525107	1.38956	1.84184	0.959635	1.48436	1.76947	1.66844	0.730821	-3.67656	-0.367299	0.474114	-0.339459	0.198399	-2.6106	-1.54781	-1.77623	0.108198	-0.49984	-0.442279	-0.100275	0.760667	1.46782	2.50422	0.659502	1.60382	0.16143	1.15538	0.350242	0.172577	-3.01841	0.54542	0.590215	-0.461296	0.0582141
ADCY2	2.92174	-3.41712	-2.62525	1.52762	2.24012	3.24523	1.04404	-0.177089	0.602567	2.24924	-1.54614	1.0494	0.777472	0.235917	1.22899	1.21184	-2.63707	-0.999169	-2.66961	-3.11265	-3.79015	3.48302	-2.3444	-2.72537	0.674945	3.24506	2.62254	10	3.6102	-0.633292	2.27675	1.92764	-7.87524	-0.637607	-3.86486	-1.26129	1.21057
ADCY3	-1.40434	0.777226	-1.16033	-1.39853	-0.304957	0.390207	-1.10683	-0.295979	-0.833465	-1.11999	0.465639	0.0698673	0.00523452	0.958419	0.420127	4.00678	0.782296	0.0984768	0.998624	-0.853925	1.85932	-1.78326	-0.575396	-0.823669	-2.83113	-1.93887	-0.538429	-0.692181	-1.11785	1.83286	-0.169729	-0.101293	2.25104	0.861181	6.48254	4.76591	0.926058
DAZ3,DAZ4	0	0	0	0	0	0	0	0	0	0	0	0	0	0	0	0	0	0	0	0	0	0	0	0	0	0	0	0	0	0	0	0	0	0	0	0	0
ADCY8	3.15351	2.4327	-1.28742	2.73794	5.53739	5.10189	-5.07861	10	-1.30599	5.37924	4.33524	4.7306	2.75837	3.37138	-10	-6.06349	-3.59613	-10	-4.42749	-2.88597	-5.91131	4.59688	-1.48827	-2.63563	1.88471	-1.21447	2.28964	6.72702	1.28961	-3.20446	0.0137475	3.93029	-4.35231	1.64938	-0.659929	-2.46219	-3.43496
ADCY9	0.623649	1.71743	1.49435	2.06809	1.67478	1.26625	0.471901	1.59028	1.19752	1.76381	0.693161	2.20085	1.53986	-1.01043	-1.6663	0.971041	-1.33341	-0.544928	-0.0451099	-0.719493	-1.82869	1.40825	1.07866	2.15888	1.29649	1.1786	-0.386609	1.40321	1.58717	-1.64984	-0.0287288	1.97937	-0.495194	1.38578	1.48169	4.29378	-0.311882
NUCKS1	0.60229	0.420192	0.279922	-0.553764	-0.0593118	-1.17483	-0.205868	-0.590411	-0.626183	-0.172887	-0.554284	0.174969	1.01008	0.628664	-0.357393	3.07486	0.60095	0.519484	-0.804785	-0.33706	1.71231	-0.281584	0.834303	-1.10107	0.0349203	-0.30311	0.484474	-0.228058	-0.175016	-0.209538	-0.896828	0.342872	1.06416	1.0673	4.93182	4.20821	0.697702
DDI1	2.05135	1.00595	-0.8201	0.430722	0.970116	10	10	3.44423	2.00081	3.57929	-0.120238	0.806682	-0.226282	1.6945	-1.23638	0.328924	-10	-1.39239	1.58093	0.373817	-4.2476	4.74557	-2.87481	4.61682	1.82691	1.0941	-1.49542	1.57383	0.321861	0.160043	-0.527189	-1.54334	-2.8206	-0.147374	-1.36769	-3.41203	-2.66939
XAGE1D,XAGE1E	0	0	0	0	0	0	0	0	0	0	0	0	0	0	0	0	0	0	0	0	0	0	0	0	0	0	0	0	0	0	0	0	0	0	0	0	0
C1orf204,VSIG8	-0.435954	-2.03578	-0.640264	-1.16215	-0.967059	-1.29222	0.985386	1.29996	-0.764723	0.357174	0.222099	-0.564251	0.618781	0.508169	0.305352	1.22134	0.749628	1.45512	-1.85426	-0.851643	1.01499	0.32086	-2.16038	-0.295719	-0.26117	-1.33492	0.580506	-1.38926	0.206838	-0.604959	1.42769	0.119915	-0.528728	-0.520412	2.56436	0.726488	0.584624
XRCC1	-1.27937	-0.0700366	-0.484877	-0.405808	-0.465737	-0.302209	-0.409164	-1.64973	-0.0509314	-1.03628	-0.17826	0.419328	0.674903	0.18665	0.0969804	-0.156879	-0.422615	-0.00748075	0.216269	-0.271626	0.37049	0.786897	-0.103854	0.101776	-0.066072	-0.298359	0.163123	-0.679827	-0.862844	-3.03207	0.49827	-0.555421	-0.0186928	0.546832	3.18666	2.17707	1.33223
HOXB-AS3	1.87383	-0.189016	1.7899	2.54965	1.83107	0.38326	0.36596	3.44504	1.77307	3.01852	-0.204049	0.579546	-0.615427	-0.404021	-0.646683	-0.157816	-1.49217	-3.15123	-0.433575	1.66083	-2.62174	3.41624	0.821944	0.95984	3.63096	0.70282	0.438456	1.46665	3.26584	0.256585	0.4404	4.14726	-2.63669	-0.257967	-0.0671583	-10	-2.98751
XRCC3	-0.83431	-0.377613	-1.6189	-0.361418	-0.059493	-0.533899	-1.43511	-1.21623	-0.834009	-0.274037	-0.0362441	-0.411738	-0.291305	1.57757	-0.112239	3.09016	0.266605	1.73431	0.0386224	0.904517	1.12622	-0.990769	-0.652437	-0.539933	-0.741796	0.823054	0.878607	-2.00278	-0.566994	0.539889	0.0990732	-0.237615	1.8153	0.923037	6.56081	1.98494	2.34959
HOXB-AS1	0.813054	-1.24055	-0.206078	-1.54879	0.724955	-1.57201	1.29794	2.7071	-1.85647	0.0226654	-1.15784	0.353514	-0.378825	-0.0484494	-2.41269	0.793587	2.23393	-4.30665	-0.343671	0.634626	-10	1.32122	0.0809026	0.765563	3.9185	0.219992	1.24816	-1.26843	4.1317	0.0566732	0.366338	0.0180256	10	10	0	-0.795444	1.17841
XRCC5	-0.416886	0.024609	-0.319669	0.127909	-0.462886	0.146626	-0.79009	-0.306205	-0.118516	-0.814775	-0.981949	-0.184437	0.558354	0.0870252	-0.360227	3.05661	0.113596	0.539075	0.0271096	-0.312025	0.813396	-0.24094	0.255161	-0.546354	0.350768	-1.6355	0.356849	0.482784	0.250661	0.8129	-0.595484	-0.578368	1.08768	0.541418	5.20319	4.94652	0.62404
XRCC4	-0.0136069	-0.312308	0.212782	-0.186676	-1.02091	-1.26578	0.820229	0.582455	-0.111837	0.23239	-1.02019	-1.58297	-0.25053	0.555129	-0.133192	2.87807	0.868498	-0.913755	1.35134	0.0603108	0.950267	-0.44215	-0.246643	-0.820815	0.560055	0.155049	-0.0493946	-0.376276	0.0917894	-0.153853	-0.228968	-0.407459	1.45798	-0.415568	3.55998	5.3481	1.02861
XRCC6	-0.483629	-0.595144	-1.13113	-0.741499	-0.668335	-0.191713	-0.65412	-1.04662	-1.84132	-0.659393	-1.12693	0.70331	0.736651	0.52857	0.519354	3.57227	0.670233	0.988457	-0.293104	-0.0584063	1.39067	-1.82215	0.285608	-1.85968	-0.164286	-2.64268	0.707236	-1.40181	-0.0799557	0.701336	-0.60488	-0.527759	1.53151	0.356378	4.69788	5.01585	1.72484
SNHG17,SNORA71B	0	0	0	0	-2.54457	0	1.70899	0	0	0	0	-0.81443	0	6.80562	0.47181	0	0	1.9393	0	0	0.483806	0	-5.27639	0	-3.2215	0	3.25604	0	0	1.0921	0	0	0	0	6.8801	0	1.86414
MEIS3	-0.421014	-1.7136	-0.799886	0.406132	-0.616925	-0.994946	2.801	0.168733	-0.78707	1.58847	1.2708	-1.79613	-1.29592	-0.168484	-1.06644	-0.040588	-1.57656	-0.275324	-1.65183	-0.00241975	-1.00465	0.67618	1.57792	0.369401	1.09233	2.32789	0.632836	-0.929171	0.830416	-0.274251	0.666228	-0.405456	-2.48109	-0.203378	-1.49836	1.48288	-0.0597197
MEIS2	1.51624	0.437798	1.46129	1.56951	0.97851	1.58131	0.46111	0.613767	2.12799	0.863521	0.0186451	0.362033	0.995984	-1.31459	-0.859328	2.25029	-0.757455	-1.22688	-0.994939	0.0482674	-1.82188	2.12796	3.43396	1.36538	1.75991	1.54726	-1.22603	2.51627	3.95602	-1.23077	-0.0319621	1.4878	-1.77025	0.75683	0.84619	2.76343	0.43415
MEIS1	-0.116878	1.1708	2.57657	1.65401	2.11679	-0.175006	1.78318	2.46281	2.31309	1.7069	0.329894	1.99359	1.41418	-2.36548	-2.06073	2.24841	-2.38161	-0.201613	-1.67972	-0.314059	-1.60499	2.71813	3.59026	2.36972	2.34846	2.18965	-0.791929	2.88116	3.01099	-1.04263	-0.382023	1.74443	1.41783	1.99842	0.551517	1.47014	-0.60979
CTLA4	-0.600706	2.48472	0.325641	-4.0192	-2.45302	-2.35482	1.76154	0.369029	-0.186494	-2.31342	-1.91825	-1.51284	-1.03406	-2.70289	0.990228	-0.268237	0.114762	-0.50609	1.93289	1.46944	1.10686	-0.245404	-0.799897	-0.955767	-1.44325	2.91187	0.395979	-0.67511	-3.90634	-0.511451	-0.222345	-1.36606	-1.90894	-1.29852	1.03157	3.19652	0.261457
KIAA1199	-2.55857	-3.4047	-1.72666	-2.962	-1.87394	-1.94399	-0.641274	0.740345	-1.18442	-1.07442	0.0160164	-3.31636	-0.964575	0.870741	-0.829507	1.23296	-0.912334	1.73321	0.0791084	3.69743	-0.538829	2.2695	-1.04409	-1.99408	-1.50187	-2.40634	1.90898	-0.206833	-1.83738	0.183926	0.490924	-2.70777	0.327414	-0.221945	1.82221	5.44711	2.22096
ESPNL	0.546684	-0.758824	-3.65326	-0.591786	1.05255	1.90954	2.14568	-0.616575	-0.515763	0.568471	0.642826	-0.764733	-0.756801	-0.559531	-0.939455	-5.63679	1.46218	-2.36725	-0.950975	-0.401028	1.48338	-0.192803	-0.778886	1.52218	0.358081	-0.844367	0.223663	-1.82649	-0.41673	2.59796	0.68367	-1.24192	-2.01467	-1.22347	-3.34395	0.284005	-1.90918
HLA-DPA1	0	0	0	0	0	0	0	0	0	0	0	0	0	0	0	0	0	0	0	0	0	0	0	0	0	0	0	0	0	0	0	0	0	0	0	0	0
USP32P2	0.451627	-0.192354	-0.633833	-0.277581	0.680016	-0.35557	-0.75703	2.99413	-0.416774	1.04521	1.24495	0.0594454	-1.19758	-2.52033	0.500977	0.733632	0.927403	0.305387	-0.19463	0.843403	-1.89543	0.492698	-1.72685	0.987129	-0.377112	2.42846	-0.113978	1.49175	-0.434138	-1.49108	0.799677	0.14033	-0.597079	1.26658	1.11737	-1.00197	-1.31115
ESPNP	-0.388578	-10	-1.29437	-10	0	0	-10	3.58191	1.59195	3.90225	1.82129	0.186799	-3.68534	-3.57656	10	-4.31935	-10	-0.175014	-2.63543	1.69968	-1.37936	0	-10	-10	10	0.512605	-0.499511	3.14585	-10	0.932135	1.47259	-0.0998181	-2.168	-1.1263	-4.0708	-2.39418	0.228853
LOC100996669	0.558133	-2.88311	-0.110772	2.39262	0.560616	1.09519	1.82527	4.80805	2.83862	3.12045	1.50895	0.687828	-1.43359	-0.431873	1.84665	-2.38856	-2.23556	0.118752	-1.74757	2.23492	-4.0185	10	-4.15724	0.231868	-0.869105	3.54552	-0.49148	10	10	3.0142	2.23959	-0.0498728	-4.51453	-0.0302571	-5.03801	-3.18036	-2.12838
DDX60	0.660794	2.13457	2.81067	1.62697	0.129082	0.411752	2.33497	-0.185091	0.801704	-1.20608	-0.837572	-1.57206	-0.297461	-2.02127	-0.260723	2.92281	1.40188	-1.62936	0.728385	-0.282457	-0.148183	-1.74752	0.261941	0.276116	2.19833	0.526147	-0.0406809	-0.298597	-0.931433	-2.18448	-0.397596	0.243342	-0.867126	1.1182	2.51957	4.98554	-0.0524558
LOC100144602	0	-10	-2.83813	-10	0	10	-10	10	-10	1.37083	10	0	0	0	10	0	-10	0	0	-10	0	0	-10	0	10	-10	0	-10	-10	-10	-10	0	0	0	-10	0.645684	-10
MLIP-IT1	-10	-10	-10	-10	10	-10	-1.30185	-10	-10	-10	-10	-10	-0.170698	10	10	10	1.24561	0	0	10	10	-10	-10	-3.10312	-1.16327	-10	0.755401	0	-10	10	10	0	-10	10	0.8859	2.03562	-10
H2AFY2	-1.18709	-0.415505	-2.13729	-0.862787	-1.25917	-1.81282	-2.76308	-4.01067	-0.917773	-0.513548	-0.442755	-0.903095	-1.82239	1.40893	1.21552	2.51991	2.22932	2.75381	-0.898315	-1.12434	2.54393	-3.41517	-0.324792	-1.47381	-1.89055	-1.54701	0.986401	-0.360093	-1.61208	2.24467	0.190838	-0.442444	2.31761	-0.0336199	3.91951	5.1762	3.21343
LOC100129858	1.47544	0.801055	-0.461498	-0.126379	1.10032	0.159763	1.47731	-0.733198	0.8827	1.70236	1.16944	-0.247434	1.59909	0.964854	-0.579519	-3.63994	-10	-3.20436	-1.96643	-1.78537	-1.4458	2.55413	-0.57076	2.35457	2.72764	1.55972	-2.26543	1.67122	0.398202	0.763659	-0.963817	0.777151	-10	-1.48464	-3.32474	1.07029	-2.73157
ADCY10	3.01052	-0.399113	-1.97438	-0.7981	0.981155	-0.416809	-0.239492	-0.534055	-5.22139	0.226863	3.4042	-0.473163	-2.45333	0.67102	3.95955	-2.27403	0.182733	-2.11335	-1.14219	-0.477599	2.80078	-0.949896	-2.99982	-2.01824	-3.46731	3.65088	1.6702	10	-0.772043	1.28557	1.6182	-0.886868	-4.82284	-4.01771	0.833077	-2.56809	-4.11478
KCNA6	1.1158	-0.484023	-1.19752	1.17857	2.09225	2.18855	0.535724	0.840292	1.24942	2.35912	1.29037	-0.503783	1.50771	-2.90869	0.511998	-1.015	-3.84076	-1.91434	-1.81854	0.675016	-2.42614	2.02843	-0.736201	2.48041	3.84462	4.49199	-0.829014	4.70673	0.0150177	0.530553	1.63044	-0.939459	-2.48348	-0.23434	-3.90831	-2.56792	-1.16404
KCNA7	1.59591	-1.48556	-1.08148	0.193328	1.21046	1.02719	-1.10335	3.64623	1.29217	2.41808	1.74105	0.494809	-1.28482	-2.29809	1.71213	-1.47194	-3.56563	-2.06998	-3.20723	-0.514126	-1.39726	1.28953	-2.40537	-0.622371	1.46914	2.86273	0.262202	-0.312168	3.04045	1.85046	1.98554	0.33934	-4.63704	-1.30842	-4.37477	-1.76538	-0.0984435
KCNA4	3.91376	2.00506	0.192098	3.46329	10	10	2.36435	3.50087	4.63508	6.92062	2.30138	3.60212	4.55587	-3.1952	-2.33472	-1.80793	-3.9093	-3.93932	-2.74489	-3.75251	-4.99398	10	-1.94711	-1.09204	3.30131	4.21144	-0.203883	5.58924	6.10264	-3.48676	-1.84792	3.61364	-5.06014	-0.172848	-0.495078	-1.23626	-3.15518
KCNA5	2.40173	1.42696	1.01136	1.25252	4.21974	10	2.21413	4.18857	2.71799	3.24265	-0.826012	4.05644	2.32937	-4.36446	-1.15802	-5.10826	-4.23673	-4.25507	-3.49236	-0.388891	-4.54374	1.9252	0.38288	5.02269	3.73641	5.96725	-1.16069	10	2.91189	-1.05706	1.39267	-0.586123	-3.8815	-0.34634	-2.44114	-1.48655	-3.41414
KCNA2	0.451661	0.0389123	-1.02638	-0.633723	0.0594689	-0.721931	2.29528	0.505785	0.959948	1.4145	-0.988096	-0.481345	0.19276	-4.81529	-0.807155	-2.73807	-10	-1.03178	-1.67856	-0.288698	-5.056	2.20184	-1.755	2.17047	-0.287744	0.615031	-0.877753	10	-0.595005	-0.167873	2.14085	-1.63583	-3.20449	0.329919	-1.45403	-3.28562	-3.50386
KCNA3	1.17855	3.05752	1.72886	-0.467064	0.38732	0.341328	2.39933	1.55197	0.319774	0.468172	-1.79961	2.00527	0.374677	-5.02024	-0.954294	-1.02799	-3.55669	-4.49761	-0.978105	0.399105	-2.52473	3.81265	0.526241	3.53449	0.955657	4.98042	-1.03118	5.78006	-1.48805	-2.20408	-0.923268	-0.70682	-3.54807	-0.759138	-1.21481	-0.771673	-3.8671
KCNA1	2.73307	-1.81719	-1.82463	1.24704	1.80871	2.47196	2.2169	2.75302	0.505727	3.09888	0.159318	1.81007	-0.471804	-2.86401	-0.74401	-1.05387	-10	-1.42062	-1.81605	-0.940139	-2.13665	1.14917	-2.31926	-1.04352	2.50334	4.98005	-0.516593	10	2.56808	-1.34499	0.656513	-1.33611	-5.27147	-1.42669	-3.7917	-2.39329	0.461144
OPTN	-0.255022	-0.512636	0.407691	0.921211	-0.171524	-0.495386	0.662507	-0.285399	1.14083	0.183649	-0.643101	-0.790595	0.255947	-1.24749	-1.14202	2.56193	0.34996	-0.44726	0.644607	-0.665238	-0.963642	-0.632547	0.476796	0.309842	1.34802	-0.524166	0.176638	-0.179835	-0.229248	-1.81543	-0.381875	0.294524	-0.941408	0.905384	3.19438	5.42062	0.328436
BHMT	-0.747926	-1.77546	-0.772357	-1.87864	-2.60788	10	-1.70346	2.65597	-1.50413	1.73722	-0.39585	-5.83399	-2.36266	0.786061	2.00975	0.53472	-1.32497	0.619411	-10	0.803869	0.565648	-1.85156	-1.84541	-1.47199	0.126142	1.16406	-2.3646	1.85726	2.66515	-1.97255	0.704356	0.0188233	-10	0.673866	-0.345182	-2.92052	-2.30647
OPTC	10	-10	-4.17672	0	-10	0	0	10	0	10	10	-10	-0.185698	0	10	-2.85579	0	-10	-10	-10	0	10	-10	0	10	10	-10	10	0	10	10	0	-3.75836	0	-10	-1.26863	-2.26955
FTL	0.316226	-0.904116	-0.378941	-1.38367	-0.127027	0.635962	1.71833	-0.50243	-0.185239	0.469987	-0.480762	0.409411	0.0291004	-3.05888	-1.06514	-1.17844	-0.0629591	-1.75665	-1.87004	-2.38133	0.975545	0.221957	-1.4339	-1.10265	1.4327	0.616124	0.368294	-1.10723	-1.60843	0.60728	-0.0181577	0.953404	-2.52054	-0.725991	2.63691	1.70276	-2.39853
FTO	0.939457	0.0683255	1.4522	0.538165	0.109957	0.124088	0.802937	0.934674	0.733263	0.959945	-0.464668	0.570146	0.398278	-0.502137	-1.40427	2.19973	-1.1703	-0.651524	-0.708022	-0.486867	-0.621695	1.53711	0.516905	1.02623	0.973553	1.1308	-0.2011	0.649816	0.895026	-0.617259	-0.414694	0.420637	0.817203	0.981582	2.9908	3.16248	-0.602214
ACACA	-0.0477613	0.762903	-1.04271	-0.71663	-0.778365	0.0869589	-1.83548	0.0372556	-0.378337	-0.743725	-0.130841	0.281255	-0.751626	1.2175	0.485301	2.88155	0.646544	1.14749	0.525793	0.291555	0.837118	-0.96353	0.535882	-0.033236	-1.61719	-1.13443	-0.68414	-0.0488738	-0.109485	1.34243	-0.90472	1.18284	2.70417	0.279945	5.82745	5.15506	2.04409
ACACB	1.48208	2.33576	2.81665	1.21781	2.75381	2.64818	1.83606	2.96382	2.39165	1.96712	0.568274	1.80824	0.957849	-2.81327	-2.01008	1.00089	-3.76172	-2.95934	-2.02694	-1.17766	-3.05969	2.1867	0.0501393	3.68377	2.12508	3.41378	-1.58748	3.43257	2.05964	-1.77653	0.531775	1.48547	-2.40766	1.03834	-2.39543	-0.870583	-1.10848
TNK1	-1.01306	-1.25345	-2.58473	-0.195604	-0.659331	-1.59715	-2.12676	0.318214	-1.39153	-0.393478	1.60799	-0.105415	0.213287	1.85403	1.35076	0.199444	1.05442	1.93246	0.388463	2.87137	1.48839	-0.991151	0.902459	-1.13481	-1.50733	0.494336	1.7737	-2.09104	-0.765477	-0.108518	0.593289	-0.274398	2.02896	-0.294972	1.26236	3.81499	2.0651
PLA2G2A	2.17539	10	10	3.72436	0.376077	7.80103	10	2.69863	3.29983	2.86468	-1.32191	1.54939	1.06981	-10	-10	-4.44638	1.9486	-3.39276	-0.569057	0.92304	-10	10	1.10369	10	10	10	-8.70249	10	10	-10	-2.66977	-4.78304	-4.96915	-10	-10	-10	-1.28218
PLA2G2C	0	0	0	-10	-10	0	0	0	-10	0	10	-10	-10	0	0	0	0	0	10	0	0	0	-0.818737	0	0	0	-10	0	0	0	-10	10	0	0	0	-10	0
PLA2G2E	0	0	0	0	10	0	0	0	0	0	10	10	0	0	0	0	0	0	0	0	0	0	0	0	0	4.32409	0	0	0	0	0	0	0	0	0	-10	-10
PLA2G2D	-1.47394	0.201934	-2.85926	-3.27708	-5.47967	-0.51975	-1.41052	-3.33925	-0.942427	-3.09536	-2.53306	-0.0364087	-0.964385	-5.28499	4.00433	-10	-1.06265	-3.43203	-0.6832	1.19205	1.15697	-2.35546	-0.841017	2.64262	-1.65727	1.4406	0.045997	10	-7.69662	2.79144	0.15025	-7.0753	-5.31138	-0.750343	-4.68364	-2.19249	-1.79946
PLA2G2F	-1.25235	-3.84199	-0.215743	1.6761	10	-3.36871	1.96119	2.45357	0.25932	2.99424	1.34085	-2.36848	-10	-1.78879	1.83492	-4.31557	-10	-2.66769	-4.87157	-10	-2.09623	10	-10	-0.761322	0.303051	3.41256	-2.36961	10	-2.47249	2.53937	2.50304	0.799373	-5.29916	-0.851084	-2.99906	-2.77466	-0.223945
SLC22A9	1.42023	0.750837	-1.41756	0.42319	10	-0.869243	0.801015	3.69458	2.09392	1.76897	3.11979	-2.3123	0.398853	10	3.79318	1.11891	1.10687	-2.5389	1.26344	3.4931	1.22173	-2.61142	-1.83428	-0.879597	-1.59203	1.87766	0.765786	10	-1.65471	1.12784	1.6852	-0.966758	-2.78251	0.418356	0.756334	-3.16375	-0.91689
SPATA8-AS1	-10	10	-3.09513	-10	10	0	0	0	0	0	10	0	0	-10	0	0	-10	0	-10	-10	0	0	-10	0	10	0	10	10	10	0	-10	0	0	10	0	-10	0
OR8J1	2.26044	-10	-2.43164	1.46413	1.32889	0	0	10	0	10	10	0.597301	-10	0	0	-10	2.19704	-10	-1.24572	-10	-10	0	-10	10	10	1.15515	10	10	10	0.474202	10	10	-4.05339	0.385819	-10	-10	-0.193447
AATK-AS1	-0.783822	10	-10	0.342903	10	0	-10	10	-10	10	0.829352	-0.836994	-2.24615	0.875937	1.9377	-10	-1.0386	-10	10	1.71336	10	10	-10	0	-10	10	10	10	10	-0.241271	10	0	0	0	10	-0.881924	10
CYFIP1	-0.751269	0.184633	0.143098	0.0339641	-0.227819	-0.0341633	-0.102525	-0.631749	-0.280968	-0.679935	-0.664319	-0.384334	0.639578	0.513471	0.281467	3.60746	0.128815	0.706233	-0.178564	-0.709811	-0.220183	-0.51303	-0.775586	-0.339931	-0.2664	-1.13191	0.0533651	-0.275031	-0.475319	0.20664	-0.376322	0.620018	1.06977	0.929796	4.47407	5.17397	1.19287
CYFIP2	0.988646	3.14721	2.34324	0.46347	0.129177	1.83593	0.109673	-1.02298	2.01803	-0.631177	-1.28307	1.38457	0.141933	-3.07342	-0.570223	-1.01873	-1.93071	-3.42745	0.729094	-0.270137	-2.1862	2.61634	0.0956241	1.93988	0.791493	3.56671	-1.71134	2.924	-0.929207	-1.99223	-0.430418	-1.81555	-0.776778	-0.766456	2.63072	0.675799	-1.01393
GUSBP5	3.34841	-0.47284	1.22688	0.842801	2.86002	0.837069	-0.807398	3.42547	0.844818	2.68147	3.70786	1.20801	-0.702961	-1.02117	-3.63036	-2.15083	-2.60577	0.00754757	-1.04815	-0.947284	-3.18826	1.97072	-0.841285	0.799968	3.34543	1.6892	-1.45137	2.02051	0.730322	-1.60505	0.526257	0.463358	-3.59841	-0.378431	-1.43018	0.670895	-2.35153
GUSBP4	1.0149	0.259013	-0.733584	0.369159	0.354565	0.50624	-0.117563	0.0868393	0.444872	0.246967	-0.0535284	0.362432	0.174116	0.608779	-0.978003	-0.659149	-0.171809	0.310502	-1.01239	0.69183	-0.0463222	1.55656	-0.997166	0.747524	-0.0349059	1.05265	-1.01179	0.728675	-0.275864	0.439996	0.71586	-0.0249294	-0.535919	-0.152211	0.374807	2.40444	-0.906586
GUSBP1	-0.443485	-1.2562	-0.451176	-0.149033	0.577214	-0.795715	0.347331	0.0700872	0.421995	0.209156	-0.200374	-0.195651	-0.523587	0.663246	0.0230969	0.827802	-0.0769753	0.422615	1.37741	-0.0127685	-0.426817	0.401043	-0.879022	0.110541	-0.534736	0.209198	-0.349528	-1.00467	0.191688	-0.3319	0.0535268	0.2938	1.39339	1.28111	1.97092	2.54617	1.6308
GUSBP3	0.755219	-0.813089	0.317108	0.37609	1.65119	0.166978	-0.081772	2.17867	1.34891	1.27579	1.21579	0.244935	-0.348164	-0.877703	0.101339	0.444415	-1.60079	-1.30709	-1.61807	0.535464	-0.786726	3.04614	-0.848089	1.09413	0.757621	3.19495	-0.812974	1.94575	0.195741	0.711593	0.0262462	-0.214708	-2.19469	0.579905	-0.698836	-0.476021	0.80456
GUSBP2	-0.558248	-0.597781	-0.262662	1.29591	0.518844	-1.50309	0.178069	-0.574901	0.166561	0.661084	0.289881	0.187547	0.0174737	-0.735132	0.423691	10	-0.12545	0.915392	0.783282	0.637426	-0.6032	0.707329	-1.25673	0.292243	-0.327618	1.29184	-0.745601	0.942307	0.245325	0.367398	1.07431	0.585916	10	0.216934	10	2.60253	0.937523
GUSBP9	-1.57348	1.65224	0.626761	0.0711861	1.16554	1.96135	1.0052	1.22898	2.12767	-1.30125	-0.0184323	0.416748	-1.20857	-0.670302	-0.902802	2.31236	-0.925683	-0.147658	0.0515356	0.319669	-1.0071	10	-1.0676	2.15006	-0.852613	0.884349	-0.192912	1.29354	0.164497	-1.39323	-0.580318	-0.364905	0.457314	0.818961	10	1.42719	-1.36689
KRTAP29-1	1.47129	-10	0.406055	1.42652	0.249372	10	10	10	-0.750002	10	0.0661449	-10	-1.16454	1.38622	0.912117	-10	-10	-0.450193	-1.64881	-10	-2.28208	0	-10	0	0	2.03685	-2.71803	1.99811	0.392553	-10	10	0.0906559	-3.71221	-10	-1.96701	-1.21129	-1.36147
DDI2,RSC1A1	0.380787	0.393454	0.218207	0.00290211	-0.207615	0.307664	-0.725402	0.218989	0.0799475	0.705007	-0.938952	-0.0303109	-0.138361	0.00973107	0.254213	2.76974	0.387334	0.321175	-0.00402832	-0.25471	0.540913	0.174212	-1.02216	0.024384	-0.544545	-0.73712	-0.848941	0.848778	-1.53095	0.0775033	0.051347	0.1188	1.21849	0.516948	3.40204	2.81559	0.218985
LHPP	-1.63087	-0.973932	-0.835733	-0.783052	-0.387144	-0.527982	-0.670159	-0.731334	0.130987	0.0384144	-0.397962	-0.91736	-0.171253	0.476288	-0.624311	1.36184	1.2192	0.244031	0.815319	0.87549	1.56166	-0.47354	-0.0671786	-0.183505	0.454018	-1.26633	-0.352556	0.249239	-0.267321	0.531062	0.294065	-1.39651	1.1277	-1.9585	2.12023	4.87057	1.39238
NUP188	-1.16343	0.187499	-1.04046	0.0695008	-0.411761	-0.269701	-1.81652	-0.346023	-0.619029	-1.22118	-0.618328	0.0424119	-0.459365	1.7707	0.524941	0.0045347	0.505102	0.804698	0.751236	0.486625	1.87846	-1.289	-0.316284	-1.41534	-0.672888	-2.35304	0.0454152	-0.464911	-1.24914	1.0107	-0.301223	-0.557865	1.90962	0.55366	-1.90092	6.253	1.39549
SETMAR	0.474419	0.795501	1.24653	0.189769	0.762571	-0.00950004	0.0233488	0.668864	1.11431	0.808808	-0.453668	0.254929	0.487934	-1.30929	-0.690797	1.48234	-0.825205	-0.121811	-0.31873	-1.03709	-1.09244	0.884006	0.334426	1.63412	0.925377	1.60925	-0.87738	1.43849	0.704434	-1.63879	-0.840974	1.19611	0.687204	0.488097	3.60428	1.74578	0.100005
GLT8D2	0.85394	-1.67888	1.69628	0.837122	-0.26109	0.607382	3.99252	3.46324	0.349612	2.59194	-0.0897921	-1.08518	1.34917	-0.69711	-2.13038	2.99936	-0.260634	-1.483	-0.283716	-0.0785681	-3.5281	3.52986	3.53625	1.00242	2.2649	0.647017	1.10322	-1.03821	2.3555	-0.819394	-1.00026	0.591987	-2.51917	0.0364422	0.835699	0.0979275	-0.737298
GLT8D1	0.200807	-0.56365	0.602394	0.569005	0.1392	-0.175848	0.0725702	0.623157	0.479537	0.231503	-1.08298	-0.12839	0.274941	-0.128799	-0.472113	3.14515	0.251355	0.486719	1.1606	-0.173418	-0.0913397	-0.110239	0.174787	-0.308572	0.399222	0.212556	0.408084	-0.286793	0.337097	-1.01706	-0.815109	-0.22797	1.5908	0.474175	3.37605	4.7368	-0.0178459
OR2C3	3.08346	0.626487	-2.77529	-1.9611	0.220741	10	10	-0.0547737	0.639264	3.77246	5.05187	-1.75069	-1.34369	-2.01312	0.969829	-1.60752	-2.95181	-1.13063	-1.74318	-3.04873	-10	-0.12491	-1.2212	0.638185	10	1.68782	-0.177318	10	1.03057	-1.69954	1.0829	-0.97982	-5.14239	-1.37158	-4.25255	-0.904027	-2.76507
OR2C1	1.17711	10	-10	1.40157	1.96098	10	10	10	1.30695	10	0.987935	10	-0.166753	-0.463575	0.0429834	-10	10	10	-10	-2.34219	-10	0	-0.750448	0.00881868	10	0	-1.22864	0	10	1.1296	-10	-1.02324	-2.68436	-10	-10	-1.71756	-1.17961
OR51A2	10	0.108821	-10	10	10	0	10	0	0	0	10	10	10	0	10	-10	0	0	-10	0	0	0	0	10	0	10	0	0	0	0	10	-10	-10	10	-10	-0.601365	-10
REG1A	10	-0.309799	-10	0	-10	0	-10	-10	0	0.796102	10	0	0	0	10	-1.65261	-10	0	0	-10	0	-10	-10	-1.94296	10	-10	-0.215977	10	-10	10	0	0	10	0	4.10119	-10	1.73657
REG1B	0	-0.227062	0	0	10	10	0	10	0.310343	10	10	0	10	0	0	0	0	0	-10	0	-10	10	0	0	0	0	0	0	0	0	0	0	-10	0.896735	-10	0	-2.08146
MRGPRD	0.233598	-2.17066	-0.0983465	1.98776	1.72468	0	1.83303	0.25858	10	2.50305	10	-10	0.824631	0.535601	0	-3.95089	-10	10	10	-10	-0.185681	0	-10	-1.61489	10	10	-0.295413	-10	0	-10	10	-1.02518	-1.84042	0.620122	-1.08673	-10	0.671736
OSR1	2.05791	4.10984	3.624	3.42684	4.87216	3.57006	2.40838	4.44135	2.20409	3.32148	0.141642	2.26708	0.495369	-1.44583	-3.48004	-2.11191	-1.77	-2.9048	-2.5231	-3.14388	-3.23998	5.40196	3.61712	3.28703	3.96509	1.36587	-4.51371	0.596567	6.68541	-3.15143	0.141319	3.63526	-3.12033	0.804344	-1.07239	3.60654	-2.64326
OSR2	-0.683135	-1.56012	-1.01056	1.51416	-0.0258708	0.0889843	0.804624	0.444973	-0.00491012	2.34488	0.442186	-0.112763	-0.8115	1.8243	0.704326	1.88098	1.07194	1.21545	-1.14698	-0.16345	1.38238	-0.387582	-0.67617	-0.830703	0.486743	-0.96504	-0.502767	0.352103	-2.12638	0.244338	0.121477	-0.905154	0.257105	0.973891	1.80458	3.16252	0.413196
MRGPRG	10	-10	1.92886	-10	10	10	10	1.40966	10	1.06046	0.141984	0	10	-10	0	-2.90985	-10	-10	0	-10	0	10	-10	0	0	10	1.23867	10	-10	-0.644607	10	-0.0472103	-3.01444	10	-2.30034	1.01545	-1.01359
REG1P	3.32705	-3.69846	-0.396003	-1.13545	10	1.12814	0.376062	1.69271	10	2.73446	4.16586	-0.0764328	-0.173597	-10	-0.123549	-2.5271	-4.5292	-10	-0.239127	0.00260507	-3.18296	10	-2.40302	2.52381	10	10	-0.0178398	10	10	-1.1872	10	0	-10	-1.3045	-2.64108	-2.5988	-4.61838
HES1	-1.35531	-0.199701	-1.6972	-0.247294	-0.589955	-2.77708	2.15525	-1.46823	-0.964094	0.187483	-0.75606	0.881482	-0.0623564	1.48876	0.564479	2.94533	-0.135604	1.70823	-1.92462	1.96076	1.50667	0.0198308	0.550301	-2.42857	-1.30052	-2.96155	0.66208	-1.36837	-1.66706	1.62771	1.24167	1.51453	2.22044	0.744352	4.14675	5.43676	3.63553
HES2	-3.3262	-6.35114	-3.74423	-1.62105	-0.380911	-6.05214	-3.30694	-1.78722	-2.24288	-0.517078	1.45905	-3.15025	-1.49528	2.50049	2.11433	2.36465	3.8797	3.66822	0.923004	-0.78962	3.60634	-2.22868	-1.75985	-4.45242	-0.951119	-4.13837	0.954942	-2.9426	-3.07024	3.12462	1.26593	0.751442	-1.02216	-0.42463	1.28813	3.79577	3.87012
BPNT1	-0.175756	0.573246	-0.622785	-1.07375	0.0994969	-1.1314	0.924864	-1.26087	-0.707563	-0.314963	-0.179694	-0.103677	-0.652476	1.26935	0.358192	2.8253	0.944394	0.403843	0.222756	-0.39138	1.42353	-0.933857	0.245072	-0.817746	-0.147566	-1.86867	-0.118921	-0.725434	0.0154597	0.0138827	-0.135652	-0.933317	-0.335265	0.410495	5.01175	4.27681	0.812866
C1orf141	7.17714	3.43825	2.72819	1.51537	10	10	10	10	-0.83824	0.408659	-4.14747	4.02539	-10	0	1.3482	-10	-10	-10	-1.62304	-10	-10	10	-10	10	10	10	10	10	5.00633	-0.409874	1.54451	10	-4.33617	-0.335667	-4.20586	-4.11158	-4.96125
BCL9	0.775449	0.317611	0.602243	-0.633526	-0.421839	-0.424251	-1.98039	-0.0272641	-0.557819	0.162771	-0.259293	-0.591485	-0.404012	-0.0340012	0.0262204	1.44333	0.351886	0.22646	0.63121	0.302105	0.577374	-0.178235	-0.229608	0.402726	-1.25756	1.64871	0.2455	-0.187692	0.285249	-0.0490969	-0.0103403	0.52857	-0.396282	0.677764	2.17548	2.07617	1.65215
BCL6	0.316831	0.578552	0.0474965	-0.0439915	1.8025	-0.0733566	-1.13921	2.02702	-0.319069	0.799128	-0.791017	1.70749	-0.00203454	-0.107108	0.437887	2.99865	0.756368	-0.161814	-0.423824	0.550625	0.960668	-0.142157	-0.86426	-0.342233	-0.666677	-0.522263	-0.894811	2.47047	0.326219	0.606699	-0.423639	1.15147	-0.00958947	1.58389	4.67029	2.39539	0.930891
BCL3	-0.597141	-1.24745	-0.730801	-2.18404	-2.48207	-0.851346	0.32637	-1.1145	-0.185517	-0.0232933	0.329494	0.552651	-0.964679	0.35699	0.946964	1.47052	1.35626	1.93184	0.127138	2.6573	1.22293	-0.677492	-0.80922	-1.66159	-1.89089	-0.391434	0.144043	-1.83186	-2.82523	1.3381	0.210183	0.907557	1.09328	-0.946703	1.84172	3.57671	3.37147
BCL2	0.499537	1.7669	0.320245	-0.588489	-1.89315	0.836979	-0.458291	-2.12889	1.32503	-0.767521	-1.04678	0.704093	0.700058	-1.16949	0.347219	2.42453	-1.47475	0.0444611	0.00611184	0.45746	-0.67203	-0.366218	-0.0969227	1.08025	-0.818885	1.01227	-0.985663	2.69197	-1.04777	0.665652	0.384518	-1.14503	2.97095	-1.01305	1.71458	0.520701	-1.52633
SPAG11A,SPAG11B	0	-1.54446	-10	10	0	0	10	0	0	10	0	0	0	0	0	-3.16988	0	0	-10	0	-10	10	-10	0	10	0	-0.190966	0	0	0	10	0	0	10	-10	0	-10
CLMN	0.922124	1.03822	1.05724	-1.06865	0.106535	-1.1117	0.423392	2.48197	1.39675	0.7617	-1.21554	0.612131	-1.79309	-1.32694	-0.891109	0.627513	-0.955637	-0.417895	0.998361	-1.22635	-0.748871	1.46136	-0.617494	1.44881	0.945264	2.51743	-1.12129	-0.339581	0.583278	-1.02455	0.267422	0.525587	-0.445603	0.992309	2.31632	2.85824	0.850106
CLMP	0.582129	-1.64323	1.73104	-0.104243	-0.212441	-0.53084	3.4442	1.77508	0.612801	1.37956	-0.360662	-0.719262	0.880593	-1.42444	-2.00818	1.67767	-2.0913	-1.81244	0.676814	-0.0645664	-2.2968	4.11974	1.61295	1.2746	2.24695	1.12888	0.364372	-2.63207	0.895652	-0.55421	-1.43643	0.369567	-2.42615	0.710904	-0.584394	3.64268	-0.0680483
MTM1	1.05289	1.38228	1.25621	0.511554	0.573223	1.19028	0.732392	1.92528	0.637292	1.0106	-0.671921	0.766883	0.139554	-1.28615	-1.21732	3.0066	-1.49184	0.302476	-0.37792	-0.55349	-1.04244	0.846023	0.0528159	0.198163	0.128703	0.823853	-0.835264	1.65862	0.618357	-1.34658	-0.395054	0.0753184	-0.0417655	1.61677	3.9563	3.64438	-0.338666
CSNK1G2	-1.16696	-0.493091	-2.06317	0.142067	-1.21085	-0.548466	-0.412417	-2.20124	-1.34878	-1.5598	-0.843081	-0.06096	-0.69811	0.981311	0.0411173	2.14284	0.71414	0.949337	0.904064	0.185147	0.0385388	-1.64519	-0.418322	-0.141448	-1.30161	-1.37282	0.868774	-0.959537	-1.01009	0.538441	0.541348	-0.749503	2.44481	0.0538039	6.44196	5.40468	1.67324
SERPINB8	-0.545159	-0.304908	1.45094	-0.959087	0.471378	-0.874621	1.32722	0.507043	-0.806684	-0.340465	0.0440835	0.170195	0.758859	-0.274917	0.617236	4.02085	-0.885266	-1.50448	-0.115011	-0.0408155	-0.360813	-0.19967	-1.0942	-0.59375	0.00634918	-0.387986	-0.623958	0.278424	-0.677254	0.270872	0.0667049	0.0526892	0.576913	-0.0817607	3.36935	2.78171	2.23266
CSNK1G1	-0.0662012	-0.233059	-0.956472	-0.15059	-0.290132	-0.543738	-0.931259	-0.0560326	-0.96942	-0.725962	-0.635856	-0.136471	-0.451674	0.569948	0.754235	2.65945	-0.00243748	0.689222	-0.00963292	0.36547	0.606036	-0.809899	-0.800048	-0.713427	-0.597915	-1.86438	-0.163316	0.108986	0.0663503	0.121947	-0.676106	-0.085401	1.25335	1.22669	3.65669	3.04341	1.30327
SERPINB1	-0.671572	1.31561	-0.0532707	0.0294654	0.881687	-0.448095	1.47777	1.52689	-0.953099	0.0146657	-1.29938	0.244977	0.555921	-0.402134	-1.47805	1.24126	-0.362911	-1.35045	0.283324	-1.24401	1.40208	0.699241	-0.479257	-0.797468	0.797375	0.34747	-0.366521	-1.18776	0.0760239	-1.25996	-0.770777	0.306251	0.541076	0.662366	5.32625	6.36258	0.669295
SERPINB3	-10.36	-2.9195	-3.17225	-9.6995	0.274189	-13.2254	-6.02358	0	-10	-2.46621	-9.45572	-0.854284	0.21971	5.92565	8.79728	3.04228	2.74317	8.12149	3.81899	7.15729	8.02519	-5.41823	-9.45152	-11.621	-4.257	-10	10	-8.78623	0.936922	10	10	-0.314414	0.296852	2.30046	7.39842	4.70727	6.02657
SERPINB2	-4.81366	-3.20826	-4.96644	-6.08795	0.847707	-5.30935	0.531975	-3.20042	-6.07803	-0.3596	-0.423897	-1.41479	0.368439	6.50872	9.01738	3.61072	3.62325	6.36978	-10	6.80261	10	-3.20245	-8.4955	-7.77947	-6.98122	-8.33607	2.00576	0.338184	-6.27993	5.22282	-1.65474	0.106035	-2.60605	10	7.93225	8.2586	2.3349
SERPINB5	-7.74366	-8.17607	-7.5813	-8.82363	-4.97874	-8.16786	-8.65836	-5.45698	-9.06968	-2.22878	-1.08819	-8.18006	-5.41932	7.56389	9.96003	4.88956	3.51505	8.39891	0.528022	6.09417	8.65397	-7.40518	-8.53549	-11.5054	-7.94871	-8.13781	8.09202	-8.16564	-7.47468	7.65575	4.06174	-0.861924	1.04797	-0.495021	7.53643	5.8933	5.27031
SERPINB4	-9.52136	-0.93781	-4.94495	-10	10	-12.6673	-0.890962	10	-5.00932	-1.60271	-3.50356	-4.02765	-1.19028	4.2877	10	-0.270659	0.899699	4.91666	2.88629	8.22143	10	-10	-7.48073	-11.8845	-5.35767	-10	6.76205	-7.19333	-1.55908	-2.01788	10	0	1.68263	-0.279911	7.45163	1.12948	6.75165
SERPINB7	-6.07542	-7.03809	-4.65674	-5.5445	2.63916	-6.09657	-1.25383	2.06628	-10	-0.280003	-3.25214	-10	0.802314	6.27014	10	1.45034	10	10	-1.96393	1.60208	1.55472	-1.24081	-5.34786	-10	-10	-0.927522	0.92059	-7.11086	-5.0242	10	2.20702	0	-0.401244	-2.19803	10	3.80045	2.55653
SERPINB6	0.771145	0.981043	1.80341	0.621866	1.96686	0.0553396	1.65738	2.49962	1.01525	0.949249	-0.627222	0.706055	1.03981	-1.8435	-2.06102	1.31859	-1.02898	-2.94112	-0.292891	-1.87966	-0.736858	1.28947	0.17712	0.955028	1.77243	1.4269	-0.186833	-0.427636	0.928379	-1.24586	0.707673	0.746079	-1.79424	0.917468	2.7998	4.23124	-1.22516
FAM76B	0.27289	-0.361328	-0.184587	0.194978	0.25411	-0.168002	-0.146781	1.11631	0.138818	-0.15985	-0.149121	-0.237988	0.650702	0.118612	0.0457397	3.67339	-0.859293	-0.0148095	0.609413	-0.487015	-0.381148	0.288051	0.325825	-0.908955	0.49258	0.28914	-0.414037	0.683978	0.117369	-0.0637968	-0.132182	-0.716688	1.24351	1.30984	5.41771	3.3084	0.999576
FAM76A	0.475032	0.442041	0.927044	0.604385	0.79276	0.457574	1.03897	1.24322	1.24086	1.33254	0.181937	0.470743	0.115473	-1.43626	-1.59726	1.63645	-0.428009	-0.644768	-0.15407	-0.92578	-1.28216	0.992867	0.17204	0.465374	1.36223	-0.497087	-0.841613	1.01932	0.799703	-1.04807	-0.299519	0.71039	-0.830697	1.0217	2.3118	3.29322	0.228139
EXD3	-0.529463	-0.0603035	-0.505596	0.652464	0.416953	0.176666	1.6828	0.740581	0.948588	0.265106	0.548337	2.4996	-0.233429	-1.69016	-0.790224	-0.977953	-1.3856	-3.25669	-0.820599	-0.95893	-1.39939	0.736374	-0.803278	2.45094	1.00519	0.441377	-1.2833	2.82522	1.73507	-1.00387	1.01298	0.493701	-0.343496	0.698258	2.93729	2.03031	-0.59931
EXD2	-0.31335	-0.218633	0.681917	0.261134	1.12611	0.0158254	-0.597534	-0.0232424	-0.0789633	0.347706	-0.423492	0.468928	0.164188	0.607079	-0.895663	1.69895	0.281106	0.0954733	0.0969672	-0.00678359	-0.611686	1.36718	0.377162	0.0226735	0.942238	1.05416	-0.19791	-0.974792	-0.0713748	-1.31282	-0.14767	0.25067	0.569253	0.71067	2.52923	2.73044	1.07709
EXD1	2.76448	1.02807	0.78204	-10	1.87524	10	-0.248374	3.29493	0.259182	2.54235	2.61901	1.04755	-3.63502	-1.64394	3.69494	-0.974939	-10	-3.82913	-2.14012	-1.57017	-1.54324	10	-2.63283	-2.60136	0.796941	4.28933	-0.671214	3.4483	0	0.966278	2.20763	0.519503	-5.15882	-0.256703	-10	-2.24345	-1.12573
ELP6	-0.614235	0.104429	-0.4185	-0.0566372	-0.099261	-0.551207	-0.276176	-0.497708	0.0797468	0.269816	0.346103	0.0749139	-0.0321239	0.190763	0.337338	0.717974	0.879709	0.0997179	-0.0716933	-0.261582	1.35657	-0.82201	0.304182	-0.0719527	-0.239236	-0.561853	0.0171914	-0.862174	-0.067492	-0.470467	-0.0539677	-0.800804	0.674711	0.13654	2.26557	3.99594	0.19793
ELP5	-0.443789	0.0545825	-0.795994	-0.250469	-0.22415	-0.302689	0.574387	-1.10163	-0.542952	-0.202006	-0.392947	0.0872086	0.955657	-0.057385	0.142907	0.978325	0.161045	-0.260122	0.0803115	-0.258497	0.490461	-0.749005	0.0228048	-1.52713	-0.309532	-0.497192	0.0706671	-1.14689	0.0318911	-0.771501	0.0392196	-0.599681	1.15409	-0.000267078	3.02073	3.10775	0.172574
ELP4	-0.403559	-0.210852	0.165669	0.470395	0.515472	0.296852	0.305091	0.208657	0.414123	0.185004	-0.359681	0.210321	0.670373	0.666248	-0.974824	2.6756	-0.625212	-0.491985	0.491122	-0.331332	0.157981	-1.01424	0.167103	0.389214	0.413093	0.0334315	-0.269063	0.762247	0.664658	-0.840524	-0.00291242	-0.226621	0.597257	0.239276	4.86079	5.9512	1.04504
ELP3	0.362827	0.396718	0.206804	0.359448	-0.0130075	0.1377	0.861849	0.18977	0.144921	-0.15579	-0.717156	0.526602	0.890661	-0.521629	0.348331	2.51108	-0.419218	-0.512911	-0.803696	-0.812559	0.251848	-0.683259	0.330982	0.0437106	1.22307	0.0141265	-0.373062	0.663384	0.656603	-0.990857	-0.442179	-0.167088	0.718304	0.408603	3.07988	3.01634	0.0468202
ELP2	0.250816	-0.431091	-0.586698	0.359513	-0.302823	0.0238194	-0.892046	-0.51284	0.0325738	-0.850696	-0.847692	0.0335071	0.894689	0.722914	0.40606	2.42218	0.272297	2.48528	0.371279	-0.0153772	0.737406	-0.82829	0.416634	-0.222514	-0.117129	-0.525992	0.41799	0.52917	0.271526	0.0168897	-0.0327195	-0.349549	1.7583	0.120156	5.29002	3.26942	-0.232104
SPRYD3	0.0196366	-0.077018	-0.473748	0.224018	0.450712	0.117012	0.858548	-0.614166	-0.0236637	-0.256311	-0.271062	-0.250324	0.581703	0.622084	-0.793872	1.5259	-1.00967	0.559353	0.553244	-0.3117	-0.187759	0.0830116	0.158282	0.587398	-0.135467	-0.000559487	0.258282	-0.272484	0.259107	-0.640087	-0.145807	0.303368	0.521414	0.687138	3.17627	5.69544	0.60766
SPRYD4	-0.787036	-0.0691894	-1.47454	-0.455955	0.372672	-0.98204	-1.15213	-0.623368	-0.999003	0.0468939	0.205354	-1.80722	-0.0253195	1.33283	0.823026	1.63958	1.0876	1.03193	-0.810244	0.458612	1.75986	-1.14093	-0.649776	-1.45733	-0.880726	-2.2411	0.00936553	-0.0958956	-0.102389	0.569494	-0.347258	-0.587171	0.78993	-0.704463	2.38104	2.72365	1.53378
FAM214B,STOML2	0	0	0	0	0	0	0	0	0	0	0	0	0	0	0	0	0	0	0	0	0	0	0	0	0	0	0	0	0	0	0	0	0	0	0	5.64645	0
SPRYD7	2.3175	1.74166	0.810413	1.7817	1.89325	0.929318	-1.24929	2.07968	0.119557	2.13563	0.672542	1.6415	2.14328	-0.337161	-1.62278	1.48624	-0.35519	-1.95449	-0.09772	-1.24675	-2.14295	1.28462	0.858212	0.769454	0.988717	0.646554	0.16126	1.38869	2.50635	-0.686322	-0.879624	2.03758	-2.80459	1.26431	4.61208	0.816673	-0.470586
KLHDC4	-0.549239	-0.289831	-0.571643	-0.688446	-0.159168	-0.443796	0.578942	-1.7085	-0.198345	-0.359638	-0.309611	-0.519364	-0.705847	-1.14306	0.0690662	1.74618	-0.0880385	-0.291062	0.86766	0.500853	0.200455	-0.537362	-0.156337	0.836124	-0.427102	1.35625	-0.0890803	-0.76845	-0.416424	0.431838	0.867053	-0.715849	1.38733	-0.345167	2.82628	4.3161	0.506635
KLHDC2	0.475778	-0.181802	0.695798	0.177873	0.920671	0.385684	0.601777	0.290933	0.300347	0.91885	-0.987063	0.348891	0.652946	-0.0831768	-0.967713	2.05331	-0.131914	-0.0198831	-0.317675	-0.28753	0.558928	0.149399	0.923766	0.463579	1.33826	0.304746	-0.274805	-0.218653	0.388105	-1.50027	-0.129821	0.266312	1.56845	0.712733	3.08636	4.64214	-0.216159
KLHDC3	-0.571495	-0.650465	-1.2709	0	-0.231843	-0.0232911	0	-1.74341	-0.0807121	-0.038635	-1.20681	0.0212259	0.899102	2.08006	-0.400378	1.16825	1.062	0.307853	-0.0231405	-0.417826	1.20075	-1.02696	0.187078	-1.89149	-0.286035	-1.66668	0.727053	0.282255	0.421713	0.246331	-0.321895	-0.233682	0.769345	0.151139	0	3.93138	0
KLHDC1	2.80693	1.17351	3.18888	1.01433	0.808942	1.20531	2.73772	3.86711	1.28153	2.44091	-0.110401	1.24819	1.24839	-3.32422	-2.17913	0.932798	-2.81207	-2.43845	-2.39365	-0.761126	-2.34884	3.55174	0.895599	2.975	3.18918	4.95226	-1.27368	2.26347	2.2207	-2.82327	0.135134	0.679374	-4.44472	1.68887	0.278026	0.865276	-1.89014
ASXL1	-0.189452	-0.575993	-0.407124	0.704923	-0.242003	0.250963	0.977416	1.29184	0.107172	0.623523	-0.36721	0.478776	0.220375	-0.097511	-0.297632	1.19964	-0.292401	-0.284995	0.294462	0.319015	0.177105	0.123039	0.0958002	0.0794885	-0.424586	0.475815	0.199806	-0.703137	-0.349969	0.44099	0.133977	0.0134083	2.05273	0.662901	2.91325	3.63652	0.126246
TRIM51	3.75828	0.198156	-1.61203	-1.87469	2.47274	10	2.81897	2.96251	2.28629	4.5257	2.70172	-0.24746	0.877466	-10	-0.0271059	-2.97045	-10	-10	-4.10109	10	-10	1.49937	-10	-10	10	0.841801	0.0397568	10	10	-0.568977	1.38496	0.0456788	-3.91255	-1.23136	-4.99557	-4.85074	-2.05013
ASXL3	2.56795	1.73269	1.41964	1.36608	2.1123	1.30146	3.55045	2.83935	1.77928	3.07033	0.707786	0.967562	1.1656	-2.79431	-1.91803	-2.37935	-4.6016	-4.30298	-1.43687	-1.01003	-10	5.629	0.452702	2.28905	3.96431	5.2773	-0.627467	4.11828	2.81682	-1.68029	0.90663	0.671915	-3.04432	0.263416	-2.95507	-4.05286	-1.74207
ASXL2	0.29032	0.252207	0.00503123	-0.414454	0.0536222	0.0140013	-1.64484	0.899893	-0.0685329	-0.00143944	-0.853616	0.376031	0.0259958	0.193542	-0.366558	3.49254	0.46918	0.150431	0.327681	0.131338	0.914297	0.484401	-0.0581231	-0.315377	-0.94804	0.0424129	-0.419358	0.816763	-0.977564	0.556267	-0.541789	-0.180036	0.733489	0.520774	3.94419	3.93475	1.34558
HDDC2	-0.0759791	-0.287939	-0.805417	-0.435699	-0.0266579	0.419356	-1.16878	-0.313401	-0.626496	-0.143824	-0.394287	-0.8139	1.1958	1.39523	0.298746	2.04478	0.475731	0.906875	-0.0572421	-0.619376	1.46854	-1.69968	-0.123528	-1.44804	-0.263441	-2.64125	0.673731	-0.478816	-0.28059	1.49989	-0.635501	-0.300014	0.696386	0.0232718	4.63544	2.48971	1.37456
HDDC3	-0.273094	-0.474283	-1.14466	-1.13642	-0.579495	-0.647657	0.0501299	-1.01915	-1.14645	0.461465	-1.37174	-0.628738	0.626722	0.0667748	0.83494	0.882496	0.773442	-0.0993214	0.65228	-1.11926	1.42011	-0.392223	0.234439	-1.07706	-0.108144	-1.22735	0.303113	-1.20538	0.780715	0.309593	-0.0723473	-0.464471	0.864499	0.957488	3.39576	4.11492	-0.0140251
ZNF252P-AS1	0.730928	-0.769544	-1.26214	3.51861	0.0966837	0.581344	0.0869469	1.20687	0.446788	1.30446	2.00269	-1.24526	-0.792278	-0.100156	0.866443	-1.55044	-0.279847	-1.98267	-3.31689	0.237213	-1.11811	1.88227	-0.543275	1.99396	0.82513	2.54219	-1.70357	2.49769	1.24139	-1.52414	1.43993	-0.0720494	-2.64422	-1.84704	-1.1383	-0.482524	-1.06247
DONSON	-1.71084	-0.366404	-0.553826	-0.735258	-0.82874	0	0	-1.59846	-0.641818	-1.67734	0.151107	-0.971353	0	0.837019	0.593045	2.83474	0.258408	0.889539	-0.630552	-0.162254	1.43618	-1.98469	-0.616103	-1.50176	-1.11704	-2.32355	0.874102	-0.822072	-1.27257	0.773385	-0.168771	-0.318894	0.296868	0.339453	4.79645	4.41887	1.78136
SPATA13	1.42096	1.17573	2.03921	0.524365	0.050033	1.48312	0.26276	1.05149	0.889844	0.144457	-0.918364	1.30448	-0.103116	-2.08221	-1.61612	1.46818	-1.91156	-2.56398	0.00875114	-0.668459	-2.3058	1.95743	-0.182826	0.953556	1.34569	3.73473	-0.277957	1.68214	-0.297568	-2.03735	-0.338791	0.0467607	0.604642	1.16008	3.08938	0.51461	-1.36625
SPATA12	0.0921574	-2.50136	-0.564298	-1.50993	-1.17364	-1.26937	-2.06335	0.216537	-2.19844	1.57312	0.247307	-4.11387	-2.88112	0.392728	1.08432	0.0495127	1.09629	1.49226	0.963405	-1.02866	0.883739	0.914214	-1.70604	-0.559798	-0.187479	-0.215542	-0.251292	0.0238588	0.103356	-0.463631	0.0832342	-1.54606	-1.48698	-0.349788	-0.297405	-1.0985	-0.0789971
SPATA17	4.69923	1.51252	3.14139	-1.44881	-1.05159	0.639172	-1.8617	0.165828	-2.65221	-1.65889	-6.82531	1.82251	-2.05566	0.77959	-0.180111	3.16239	0.0923165	-3.58769	-2.4385	-1.53084	0.32574	0.337121	-0.587683	0.245067	1.96267	2.64392	-0.478344	2.20491	3.06375	-1.1395	-0.755803	2.05622	2.2782	0.665987	-2.09924	1.94224	-0.182878
SPATA16	3.82696	0.924129	-1.12654	0.462716	10	10	0.717738	-0.927439	0.252614	0.364103	2.12696	2.45195	0	-1.62145	10	-1.4703	-10	10	-10	0	-10	0	-3.1605	-10	0	0.321568	10	10	0	1.92331	10	0	-4.83241	0.244598	-10	-1.90233	-2.01439
COL18A1-AS2	1.09769	-0.446066	2.62739	0	-0.295397	1.37481	10	0.972661	1.45025	-10	0.887773	1.29474	-1.48224	-2.42715	-10	0.488012	-2.97157	-1.98698	10	1.42668	-4.1236	4.08025	0.249762	10	-10	0	-0.315369	-0.1559	-10	-10	-0.498026	0.913066	1.05566	0	-1.15011	-10	0.59147
COL18A1-AS1	1.62453	-0.151658	1.24828	0.747171	-0.751347	0.369748	3.44828	1.32407	0.0930355	-0.812988	0.471149	0.965307	-1.8475	-2.33207	-2.28643	-0.161218	-1.05871	-2.2082	-2.65175	0.813699	-3.96799	2.55106	0.879942	2.58906	-0.868996	2.80647	-0.212964	-0.439792	0.934008	-0.286037	-0.038114	0.794079	-0.0593345	0.755106	-1.37509	-0.809646	0.211572
SPATA18	2.24086	1.57019	0.734247	0.0696	1.44927	-0.610787	-0.606382	1.65222	1.04281	1.24949	-2.8097	1.77917	-1.34786	-1.53989	1.09989	0.138168	-1.74305	-2.58299	-3.27642	-1.63527	-1.91625	0.666175	-0.0752451	1.67014	2.461	2.53893	-1.49207	0.463636	3.70937	-1.45549	0.271497	2.44965	0.306523	-0.439026	1.30385	1.77942	0.532116
VCP	-1.16668	-0.533454	-1.08747	-0.527901	-0.639696	-0.488639	-1.0403	-1.69933	-0.436233	-1.47355	-1.2495	-0.486288	0.405155	1.44803	1.09514	3.05935	1.6743	0.43936	0.466793	0.619065	1.64607	-0.886607	-0.124824	-3.93946	-1.69339	-1.00565	1.90262	-0.691115	-1.85751	-0.0549459	-0.0770649	-0.997264	1.90846	0.379312	5.24069	5.2251	1.38934
CEP170P1	0.902071	-10	-0.16735	-0.569193	-0.790465	1.15356	0	-10	10	-10	10	10	-10	-1.5519	1.32322	10	10	0	0	10	0	-10	-10	10	10	0.818301	0.785156	0.260926	-10	-10	0	10	-10	-10	-1.70942	-2.1942	10
TRIM53AP	10	10	-10	10	10	0	10	1.0752	10	1.32857	1.18215	0.453306	-0.177846	-10	-0.0392748	10	-10	0	0	0	-10	10	-10	0	0	10	-10	0	10	-10	10	0.0607212	-10	-0.721702	-10	-10	-1.88923
HLA-J	0	0	0	0	0	0	0	0	0	0	0	0	0	0	0	0	0	0	0	0	0	0	0	0	0	0	0	0	0	0	0	0	0	0	0	0	0
RINL	-0.628552	0.194754	-1.02407	-1.04974	-0.408248	0.360243	0.904286	-0.648978	0.051526	-0.687411	-0.27215	-0.372906	0.617618	-0.631005	0.837942	-1.16952	0.961839	-0.100709	0.320509	0.350634	-1.54235	1.45037	0.464915	1.07335	1.30325	0.313543	0.0507096	-1.3956	-0.982265	-0.36035	0.284233	-1.94731	-0.680638	-1.00762	0.0781637	-0.461118	-1.3849
HFE	-0.213949	0.458683	-1.37857	-0.99956	-0.0493082	-0.162685	1.08783	-1.7317	-0.147381	-0.0281458	0.339345	-2.24942	0.101997	-1.3317	-0.298557	1.27906	0.722914	0.359359	0.480458	-1.64125	1.52232	-0.397487	-0.917046	-0.955321	0.305796	-0.571591	-0.125706	-0.627192	-0.272557	0.367248	0.146137	0.244013	0.419791	0.918752	1.64959	3.56666	0.326797
GPR146	0.95928	1.75852	0.307164	2.30963	2.74079	2.50019	1.60775	0.662661	3.25823	1.05226	-0.0661281	1.73618	1.4289	-2.54475	-1.17352	1.16242	-1.27098	-2.11129	-1.14885	-1.90718	-1.57826	3.14532	1.21479	4.42831	0.967913	1.43194	-0.6162	1.50099	1.45468	-1.35202	0.502549	-0.19196	-0.320595	0.231907	0.926438	2.36767	-0.553422
LOC154449	10	1.07195	-1.88513	0	10	10	-0.141088	3.15317	10	2.34679	0	1.41923	0	-10	2.10669	-10	10	-10	-10	-10	-10	0	-10	0	10	2.2903	-10	10	10	10	10	0	-10	-10	0.704599	-1.47187	-2.78581
GPR141	0.868107	1.44527	1.3673	-1.45886	-0.688254	0.64902	1.43071	0.398814	0.988877	-1.94756	-0.708859	-1.80875	0.367422	-1.73785	-0.495529	-2.60384	2.01953	-0.602144	-0.755513	0.523023	0.99516	0.0873967	0.273674	0.577659	0.919488	1.7554	-0.328507	-1.99432	-1.80895	-10	-10	-1.29775	-3.00822	-0.846539	-1.98014	-0.941067	-3.67076
GPR142	-0.00665603	-0.80072	0.0467637	10	0.0222891	10	-10	10	-1.32953	1.331	3.46799	-10	10	10	-10	-2.6564	10	-10	-3.14157	10	10	0.341918	-10	-10	0	-10	0	10	0.176538	10	-10	-0.548328	-10	10	-10	-0.701203	0.447844
GPR143	-1.50017	0.977813	-2.36811	-1.63378	-1.01901	-2.13417	-2.34281	-0.938084	0.000102777	-1.07225	-0.0542626	-2.64579	-0.703584	-0.514568	0.881267	2.86188	1.90369	2.1216	-1.50858	1.04746	-2.09099	-1.02225	0.0381008	0.482917	-1.19953	-2.04836	-10	2.17615	-1.6266	2.0295	-1.45635	0.360876	10	10	2.66001	0.861329	0.722572
ZNF212	-0.184926	-0.830874	-1.28412	0.0134202	-0.176476	-0.894405	-1.2229	-0.532089	-0.312512	-0.91264	0.914989	0.0468675	-0.788747	1.62528	0.54038	0.445349	0.49204	1.14409	1.08219	0.209948	0.475659	-0.949231	-0.768109	0.805833	-1.2434	0.0804738	-0.197294	-0.743882	-0.456009	-0.305056	0.426872	-0.308388	1.06051	0.551836	2.9749	2.40463	0.726846
GPR148	0.540772	-0.67617	-0.513874	0.347013	0.673395	0.101687	-10	10	-10	2.33288	2.00129	0	-0.79451	-0.384611	10	-10	0	-1.28087	-0.92404	0	-10	0	-10	-0.0704287	10	0.729926	-1.23002	0.0732766	-10	0.782954	2.77103	0	-4.66345	-2.28774	-4.01064	-1.91664	-2.32651
GPR149	2.57135	-0.759655	-4.54958	0.106672	2.52366	-10	-2.9181	10	-1.86129	1.36915	3.39077	0.447687	1.35345	4.25981	2.33349	-2.43255	0.910673	-2.20677	-3.9191	10	-1.0824	-1.51932	-10	-0.501123	10	-2.49303	0.990373	10	0	3.21147	1.71495	0.0473423	-3.89556	0.32243	4.02262	-1.13093	-0.833784
HLA-C	0	0	0	0	0	0	0	0	0	0	0	0	0	0	0	0	0	0	0	0	0	0	0	0	0	0	0	0	0	0	0	0	0	0	0	0	0
ARMCX5,ARMCX5-GPRASP2,GPRASP2	0.644786	0.315887	0.243899	0.226858	0.59604	0.871914	-0.106535	0.806966	0.232063	0.415486	-0.5677	0.284041	0.983583	-0.0286372	-0.461716	2.34033	-0.596602	1.31204	-1.17822	-0.490569	-0.460338	-0.967867	0.993469	0.305267	-0.167505	0.431544	-0.376568	0.934976	0.884757	-0.868569	0.0135011	0.213791	-0.114042	0.418602	3.12365	3.60909	-0.0816841
TRAK2	1.55237	0.901727	1.43566	0.684375	1.26366	1.4852	0.513168	2.1449	1.96407	1.31944	-0.0641681	1.0914	1.31011	-1.85086	-0.702299	1.38617	-1.77831	-1.35285	-1.09614	-1.09057	-1.94628	1.24875	-0.0417849	0.9194	2.11427	1.50564	-0.821891	0.469279	1.06437	-1.73954	-0.609744	0.837588	-1.59723	0.884585	2.33021	2.11436	-1.41378
LOC728175	1.51753	0.0955515	0.286726	0.432011	-3.78661	-10	1.46941	2.65171	0.264673	2.92313	0.411726	0.0139598	-2.21809	-0.964293	0.704567	-0.532195	-3.06278	-1.60865	-1.26761	1.96992	-0.488104	0.476513	-1.85979	1.1202	0.379388	3.469	0.766839	1.264	0.675137	-0.410181	0.106928	-2.26996	-2.58202	-0.300757	-1.02345	-1.5776	-3.00409
CITED1	10	0.95032	-0.829113	-0.361288	0.498254	0.099718	0.606548	1.14957	-0.718506	10	0.957919	0.574659	-1.12646	-3.26681	0.0372342	-2.25098	0	10	-4.06105	-0.219689	-0.160634	-10	-0.911872	-0.39779	-0.969458	-0.370965	-2.97539	1.73255	0.521957	-10	1.28636	0.158889	10	0.120562	10	-1.10664	-10
SLC7A4	-10	-3.09062	0.409667	-2.7695	-0.951505	-1.9926	-2.31774	0.233534	-3.19054	1.90162	2.19021	0.00542729	-0.762588	3.33981	2.22364	-0.84983	0.704602	0.91354	-1.67486	-1.95951	-1.09124	0.604127	-0.84559	1.87538	-2.23526	-4.49092	-0.817128	2.36738	3.77722	0.268834	0.570749	1.46681	-3.44296	-0.632608	3.02004	3.40333	1.65927
CITED4	-0.92974	0.0015296	-3.59108	-0.856736	-1.66766	-1.91276	-2.08352	1.83726	-0.460537	0.217917	-0.897199	-1.75187	-1.11505	2.70344	0.679348	0.392603	1.0882	2.03961	1.23655	-0.85706	1.23703	-1.55524	-0.773534	0.483473	-1.38921	-1.86732	-0.216506	-1.0302	2.06759	-0.433099	1.61452	0.567213	1.06109	-0.890534	1.37578	12.1765	2.54887
DAGLA	-0.387586	1.8134	-0.84641	-0.255654	0.89091	1.17212	0.421694	1.05443	0.56782	2.74594	1.2944	-0.125789	-0.905097	-1.58653	-1.39277	-2.84198	-0.797856	0.86485	0.580996	-0.166825	0.462116	0.944515	-0.781657	1.57416	-0.34114	0.742819	-0.637517	-0.558863	0.15491	-0.932487	0.0294398	1.18141	-2.26394	0.0030388	0.0564706	2.27574	-0.643113
DAGLB	-0.134308	-0.81365	-0.395306	0.371907	0.0780551	-0.344003	-0.278436	-0.498635	-0.0508477	-0.553314	0.135594	0.14331	-0.54791	0.237657	-0.656211	2.09661	0.317755	0.0579828	0.228081	-0.381384	0.0596869	-0.0430629	-0.649404	0.596448	-0.37965	0.485622	-0.0459032	-0.843163	-0.267191	-0.249042	-0.0425894	-0.136819	0.977462	0.256744	1.89938	4.10862	0.592695
PHF21A	0.727096	-0.230438	-0.0235166	1.05745	-0.283086	-0.550251	0.103876	0.341937	1.09976	0.173855	-0.167019	-0.258448	0.199701	-1.09465	-0.438286	1.61707	-0.315711	-0.214921	-0.868408	0.537092	-0.527594	0.957681	-0.503071	0.273161	0.321494	1.80338	-0.382984	1.6949	-0.634787	0.0320439	-0.231842	-0.164595	-0.45228	0.393546	2.06857	2.75868	0.72475
SLC7A3	3.61524	10	-10	10	0.799155	10	-10	1.80596	-0.291749	10	1.03786	0	-0.156756	0	10	0	0	10	-10	0	-10	0	-10	-10	10	10	-0.317304	0	10	10	10	0.0442648	0	0.661639	-10	-2.02566	0.827586
SLC7A1	-1.45076	-1.40656	-1.1102	-1.76336	-1.86963	-2.90825	-3.44028	-0.447463	-2.07488	-0.820145	-0.774326	-1.7413	-1.0262	1.67079	2.42768	2.88023	2.1875	2.08328	0.979249	0.530837	2.58431	-2.44961	-0.397577	-1.61112	-2.60772	-2.64752	0.545952	-2.38572	-2.01697	3.16128	0.0379482	-0.686999	3.0941	0.082359	5.6945	6.04721	2.57602
CSNK1A1L	2.55363	-10	0.59315	1.45138	10	1.77697	10	3.65258	3.57281	4.15006	3.12221	-10	-2.25642	-10	0.00175472	-10	-10	-1.18203	-1.54517	0.0876044	-2.08537	0	-2.0983	1.1377	10	3.22692	-10	1.30362	0	-1.38871	0.724002	0.656526	-10	-0.845825	-0.619347	-10	-1.09951
HIRA	-0.164074	-0.707515	-0.462538	-0.19175	-0.357889	0.0764305	-0.967031	-0.869299	-0.826033	-0.889983	0.158092	0.0357305	-0.575268	0.927693	0.143396	1.75926	-0.0246744	0.595416	-0.504518	-0.0433695	-0.0774757	-0.921693	-0.379846	-0.112294	-0.998394	-0.488972	-0.171864	-0.812635	-0.911255	0.325089	-0.321157	-0.211901	1.58166	-0.020025	3.09354	5.1793	1.34325
GM140	0	0	0	0	0	0	0	0	0	0	0	0	0	0	0	0	0	0	0	0	0	0	0	10	0	0	0	0	0	0	0	0	0	0	0	0	0
RIN1	-1.66864	-2.65574	-3.04634	-1.26406	-1.4422	-2.64875	-0.729554	-2.42871	-1.75818	0.283143	0.895578	-3.31905	-0.355785	1.86799	0.0178208	1.76629	1.6115	1.59183	-0.478312	1.13194	2.73049	-2.33455	0.249748	-1.89627	-1.21107	-2.50487	-0.0884805	-4.30633	-0.791792	1.67476	0.842814	0.192183	3.71572	0.135558	3.6229	7.22398	3.58532
RIN3	0.177746	0.884629	1.49441	0.449588	0.452371	0.134556	0.677376	1.08179	1.08113	0.279457	0.0236244	-0.435128	-0.232313	-1.10794	-0.935919	-1.00655	-1.45425	-2.59333	0.447232	-1.11728	-2.03429	1.16247	-1.12389	1.58197	0.723755	2.80365	-0.499305	0.784665	0.450664	-1.63654	0.345758	0.326847	-0.413974	0.472153	2.61204	3.22815	0.598364
RIN2	-0.17426	-0.983879	-0.185482	0.7846	1.02018	0.0199687	1.98439	1.8742	0.553127	0.66033	0.13364	0.127195	1.02037	0.715546	-1.52073	2.52475	-0.0623271	-0.301427	-0.266169	-0.787489	0.202305	0.897454	-0.160133	-0.544929	0.613375	-0.19636	0.768771	0.714877	0.89271	-0.409821	-0.122086	1.43099	0.058912	1.31043	3.36507	3.74171	-0.029001
WWOX	-0.441807	-0.372682	0.380447	-0.281509	-0.536747	0.5081	-0.793392	-1.431	-0.0643534	0.342462	-0.594166	0.982916	-0.117509	-1.80867	-0.407874	1.35301	-0.456465	-0.205181	-0.88797	0.1477	-1.01383	1.2619	-0.296141	0.269219	-0.553892	1.47977	-0.306515	1.8508	0.0741414	0.509819	0.171967	0.376778	0.530161	1.93797	3.2682	2.7485	0.837527
LNX1-AS1	0	0	-10	0	0	0	-10	0	0	0	-10	10	0	0	10	0	-10	0	0	0	0	-10	0	0	0	-0.958033	0	0	0	1.5968	0	0	0	0	0	1.11273	2.52793
LNX1-AS2	2.43292	0.287217	-2.65222	2.03857	1.58311	1.18584	1.69191	10	10	4.63367	0.995968	0.405177	-1.2343	-10	-0.847416	-10	-10	-1.18578	-1.70523	0.0910413	-3.31943	10	-3.1598	3.98907	10	4.01414	-10	10	10	-1.75824	-0.164032	2.63765	-10	0.665004	-3.07366	-10	-3.10004
RIPK1	0.213998	0.269197	0.529738	0.113234	0.313186	0.192599	1.07052	0.73244	-0.0656839	0.476169	-0.276498	0.712605	0.450326	-0.967959	-0.910608	2.33117	-0.110708	-0.371781	0.368477	-0.726583	-0.670703	0.497892	-0.211532	0.742477	0.482948	0.525849	-0.234362	0.0566465	-0.196908	-0.803804	-0.318127	0.137101	0.45118	1.08455	2.44022	3.19647	-0.229115
RIPK3	-0.397152	1.22526	0.544475	0.131664	0.356842	-0.0511058	0.503725	1.07325	1.07174	-0.21683	-0.114169	0.129233	-1.46775	-1.35628	-0.796626	0.0602288	0.318482	-1.64877	0.646528	-1.09493	-1.48677	1.38515	-0.881917	-1.27775	1.5395	0.606761	-0.850647	0.421589	-0.496765	-1.51176	0.451654	-1.35926	1.15408	0.892143	0.0270105	0.318431	0.72941
RIPK2	0.71824	0.411245	0.388887	-0.214159	-0.374066	-0.285698	0.0704349	0.467553	0.792811	-0.585388	-0.604068	0.573611	0.213968	-0.67985	-0.464832	1.83798	-0.66619	-1.65964	0.544378	-0.893348	-0.904731	0.730132	-0.918877	1.24109	0.529608	0.371649	-0.622393	-0.844413	-0.958854	-0.962073	-0.637656	0.483443	-0.136678	0.475843	3.08769	4.44345	-0.13514
RIPK4	-2.25717	-2.51537	-1.75519	0.170548	-1.56959	-3.51198	-3.65575	-0.575796	-1.59911	-1.2927	-2.02752	-0.128566	-0.930338	1.96035	0.954214	1.79756	2.42973	4.41466	1.60671	1.09063	2.45859	-3.4242	0.477468	-1.53695	-1.46015	-2.18933	0.408168	-1.50688	-1.91235	1.03009	0.919387	3.60382	2.41097	1.2558	4.09141	8.1977	2.52393
IGFBP7-AS1	10	-0.411192	-0.737049	1.48008	0.0361417	0.18586	10	10	10	10	0.430646	-10	-0.756659	-1.26925	-0.53937	-0.824591	-2.43823	-1.3803	-1.28751	-2.30923	-1.26168	3.31991	0.18254	2.22717	2.29984	1.02057	1.2988	0.504798	10	-2.47228	0.703189	-10	-4.55111	0.484568	-10	1.06717	0.167181
SRCIN1	0.664908	0.153856	-1.94021	0.187865	0.220212	3.21097	-3.07385	1.31054	1.09756	0.516948	0.638443	1.09626	-4.27733	-0.268543	1.44206	-5.66562	-1.54813	-3.04839	-1.57144	-1.04723	-0.325624	-1.03782	-4.00176	-1.07211	-1.10454	1.70301	-1.09753	2.49664	1.76808	0.70391	2.94465	-1.07516	-2.55796	-0.339548	-1.92883	0.162969	0.775255
LOC339666	1.82159	-1.74342	-2.37577	0.416617	0.740482	0.855932	0.123698	1.26548	-0.533598	0.681814	1.95765	1.94471	10	-0.0277225	0.609339	-0.129346	-3.57111	1.16774	-2.5579	0.0610266	-1.24515	-10	-1.8495	0.526058	-2.15186	0.452714	-1.7526	0.124076	-2.00498	-2.35531	-10	-0.0124208	-4.71611	-1.69785	2.60503	-0.974182	-1.42425
TUBG1	-1.76799	-0.737386	-2.01372	-1.16347	-1.35502	-1.06477	-2.67878	-2.22685	-0.980635	-1.68388	-1.20279	-1.65225	-1.29463	2.40063	1.35126	0.742249	1.47142	1.4918	1.93995	-0.112633	2.02521	-2.33465	0.188548	-2.60858	-1.82322	-3.14996	-0.146675	-1.76833	-1.09691	1.1759	0.303032	-0.573635	3.76663	-0.478405	5.90549	6.64545	2.59977
C2orf27A	-1.67433	-2.38798	0.120738	-0.405324	-1.96196	-1.67259	-0.282217	-0.981443	-0.823112	-0.454869	-2.42517	-3.28692	-0.868481	-0.145323	0.52389	3.51765	1.13589	-0.206722	1.84909	0.68717	0.762267	0.997499	0.440759	-0.456704	-0.550606	0.213374	1.57019	-0.595359	-1.83223	3.14567	-1.88305	-1.32647	1.09067	10	10	3.46888	1.04239
CRABP1	10	10	-1.84261	-10	-10	-10	-4.30006	2.17927	1.27933	-10	-0.737189	10	-10	0	10	10	-10	10	-10	-10	-10	10	-10	-0.0819544	10	-4.24701	-0.608522	10	0	10	0.867462	-10	-10	10	-2.79978	-10	0.770384
CRABP2	-4.31883	-4.47874	-0.925626	0.270735	-2.01901	-7.27027	3.40847	-1.22364	-3.2525	-1.07716	-0.698348	-3.26342	-5.66353	1.43794	0.224854	3.8588	3.06808	6.12312	-0.774289	-0.393619	3.8189	0.668666	-0.278995	-2.58774	0.35844	-5.20771	1.79732	-7.13991	3.04402	1.07909	-3.94683	0.992178	-0.521021	-0.030213	2.17941	8.10097	6.27226
C2orf27B	0.962832	-10	-2.36803	-10	0	0	0	0	0	-10	0.898115	0	0	-10	10	-10	0	10	-10	0	0	0	-10	0	0	10	-1.75337	10	0	-10	0	-10	-10	0	-10	-10	0
C7orf73	1.12779	-0.495303	-0.297361	-0.0303433	0.0596965	-0.431619	-1.75734	0.368542	-1.02561	0.211412	-0.456254	-0.291854	-0.130017	0.52753	0.396232	2.18344	1.10053	0.675425	0.734191	-0.360117	0.0436673	-0.690842	-0.246707	0.0586329	-1.06759	-0.686887	0.0617825	-1.03628	-0.222274	0.407988	-0.731444	0.50334	1.16412	0.797683	4.33521	3.33476	1.28897
C7orf72	10	0	-2.10573	0	10	0	10	0	10	10	2.2243	0.433092	-10	0	10	-1.54977	10	-10	-10	0	0	0	-0.847198	0	10	0	0	10	10	-0.39657	0.658004	-10	-4.2371	1.05238	-10	-1.25113	-2.68097
C7orf71	1.54784	-0.190204	1.19935	0.431509	1.57047	10	-0.809429	1.09885	0.291061	1.31768	1.13762	1.98657	-0.329153	-1.2594	0.145808	-1.0282	0.0116958	-2.77799	-0.554749	0.707937	-2.08093	2.86039	-0.954228	0.262454	1.6909	4.23707	0.63659	3.00191	1.36641	-1.19822	0.447629	0.449057	-0.829944	0.280341	-2.4444	-0.838522	-0.495552
C7orf76	0.930816	-1.93906	-2.9818	-10	2.62029	10	-2.69366	2.62121	0.242026	10	2.2607	2.06152	0	-0.663318	3.21884	-1.09558	-0.250196	10	-1.50745	0.0791029	1.07021	-10	-3.65866	2.25845	-1.24121	10	2.06565	10	-10	-0.412093	2.99347	0.125853	-5.38595	-0.218675	-0.598858	-2.21726	-1.44644
TUBG2	0.647198	-0.135852	-0.0071045	0.586761	0.190974	-0.409648	-1.17516	0.495743	-0.145598	0.739009	0.290518	-0.64949	-0.740105	0.765059	0.631857	0.34074	0.71792	-0.187534	0.245404	0.40442	0.0140581	0.346343	-0.0229052	-0.824281	-0.803578	0.0971712	-0.232024	0.77232	0.643796	0.157426	1.4193	0.346313	1.28559	0.388073	2.8572	2.50316	1.24122
ZNF419	1.13277	-1.12984	0.0407534	0.194531	-0.124251	0.564593	1.09221	0.715951	1.07974	-0.368014	-0.421313	-0.37288	0.344166	-0.522679	-0.55166	2.11902	-0.622444	0.657821	0.899971	-0.23502	0.154172	0.498788	0.433581	0.754998	1.04301	0.0514658	0.177035	-0.501721	0.0162784	0.59468	0.0222451	-0.848775	1.17897	0.836042	3.17492	2.26277	0.69065
ZNF418	1.54528	-0.922149	1.8712	1.375	1.41265	1.97778	3.32709	3.66817	2.16789	2.16985	0.479649	-0.0590284	-0.348966	-3.0922	-1.50904	0.652728	-0.147676	-3.34105	2.27147	-0.986483	-3.1941	3.25679	0.054349	3.27581	2.73582	3.60256	-1.15513	-0.261996	1.59941	-0.952644	1.6127	-0.182425	-2.71587	0.151147	-1.6887	-1.13391	-1.14146
ZNF417	0.00399533	-0.619009	0.247597	0.206671	0.226015	-0.0973266	0.904674	0.336172	0.665532	-0.397365	-0.258334	-0.292738	0.134349	-1.58533	-0.33389	3.63706	-0.556588	0.313766	1.22488	0.152093	-0.318375	0.998548	-0.0861447	0.531075	0.333507	1.39985	-0.0445022	0.146462	-0.0992261	-0.298397	-0.010519	-0.645778	0.751104	0.497885	2.80526	1.29358	1.01676
ZNF416	-0.207363	-1.60955	-0.562701	0.336272	-0.303748	-0.00788729	0.266492	0.366754	0.580697	-0.391537	-0.128969	-0.437619	1.01869	-0.368536	0.0078769	1.60073	-0.663794	1.52441	0.146719	0.0311774	0.237507	-0.39529	0.535058	0.652433	0.296493	-0.0442375	0.0701952	-0.455966	0.249578	0.641324	0.35064	-0.362952	1.03339	0.275962	3.32896	2.03702	0.993732
ZNF415	0.65564	-0.142437	2.12747	2.51247	2.11328	1.03798	2.92433	4.43847	1.9466	2.77884	0.0647334	0.480696	0.969857	-2.17124	-2.84567	0.581457	-2.43232	-0.880571	0.514041	-1.27285	-5.02634	3.46876	1.99891	3.06619	4.17103	3.91483	-1.33413	0.704979	2.95103	-0.169154	0.0848179	0.369235	-0.188079	0.637433	-3.30202	-1.45081	-2.93712
ZNF414	-1.20238	1.77511	0.78095	0.976045	-0.162728	-0.437173	-1.24711	-0.82167	-0.116374	-0.103232	1.44245	0.953447	-0.450309	1.23339	-0.671266	10	0.846449	0.255672	0.890422	-0.263771	-0.658365	0.109055	-0.872957	0.193795	-0.787449	-0.186385	0.0431509	0.185346	-0.0940432	-0.756685	1.52292	0.371072	1.69524	1.36782	2.53138	6.03996	0.943855
ZNF410	-0.451138	-1.43449	-0.231398	-0.319429	0.038773	-0.287142	0.41335	-0.0516267	-0.625537	-0.262177	-0.64754	-0.164607	-0.148783	0.943183	-0.0672351	2.83461	0.820748	1.01303	0.138491	0.0159299	0.75381	-1.03736	-0.468926	-1.5252	0	-0.975227	0	-1.57276	-0.85659	0	0.287417	-0.249789	1.13985	0.431032	3.787	5.13967	1.57333
AGBL1-AS1	1.48979	-1.68405	-0.170166	0.443805	4.86807	3.67397	10	4.91307	10	10	0	3.77369	-2.11336	-10	-3.23739	-0.914149	-10	-10	-2.65139	-10	-10	10	0	2.34145	10	10	-3.78477	10	10	-10	-0.41693	10	-10	1.72455	-10	-4.44957	-1.99428
LOXL1-AS1	-0.829467	-0.789942	-1.68975	0.636139	-1.04241	-1.07766	-2.22415	-1.46465	-2.51699	0.903353	-0.113954	-1.34585	-1.53765	-1.38057	2.27455	3.55467	1.31415	-0.807935	-0.712554	1.63022	-0.200149	-0.353654	-0.531725	-1.26651	-1.94482	-2.04173	0.417726	0.752949	-0.274933	1.34491	0.741288	-0.402826	-2.41967	-1.54434	0.243891	0.889478	-0.0246218
FAM71F2	1.92156	-0.0630013	-0.529056	0.396532	2.14859	-0.178082	0.648668	1.39562	1.70544	-0.650081	0.516029	0.294536	-4.90726	-0.662504	0.164998	-0.171325	0.566318	-1.05467	0.39512	0.0940661	-3.96127	1.79218	-2.56035	3.01358	0.715961	1.30806	1.47367	-10	-0.171275	-2.20794	3.89048	1.09387	-3.47405	1.59772	-0.30491	-1.83411	0.687132
SSSCA1	0.140639	-1.09491	-1.64425	-0.485577	-0.989176	-0.445117	0.331899	-3.31446	-1.17465	-1.49655	-1.0951	-1.92801	0.120523	0	0.314526	0	-0.00255242	1.76301	0	-0.441351	1.85394	-1.93515	0.364792	-1.84824	0	-1.41439	0	-2.64162	-0.446833	1.49657	0.319348	-0.432188	2.67044	-1.61985	7.00538	4.09462	0
POU4F1	-0.41536	-1.57471	-0.566231	-1.90472	3.14041	-4.04074	-0.251551	4.08983	-0.375094	-0.167674	3.1285	1.18132	-0.876614	0.0749247	1.34903	0.031827	-1.55714	0.783976	0.399873	0.108742	-1.03413	-1.13386	-4.43007	-1.63384	0.860948	-1.92577	0.263076	-1.85595	10	2.06383	2.46161	-0.419994	-10	-2.33761	-0.785154	-10	0.473912
POU4F2	2.21203	-0.813777	-1.22179	0.400283	10	10	1.7053	2.7043	10	10	10	-0.963372	-0.693275	-10	10	-3.79267	-10	-2.83914	-2.13214	1.05912	-10	0	-10	-10	10	10	-1.48026	10	1.25252	0.906838	2.43103	-0.976704	-2.60703	-1.53108	-10	-1.77232	-10
POU4F3	2.02562	-10	-0.389134	10	10	0	0	2.81102	-0.751302	2.36818	2.77386	-10	-10	10	-0.714079	-10	-10	10	-10	0	0	0	-10	1.35549	10	10	-0.812139	10	-10	-10	-10	-0.120267	0	-1.84625	0.367683	-10	-0.162779
FBF1	-1.3998	-0.470519	-1.79584	-0.196492	-1.07387	-1.42482	-1.39914	0.276348	-1.5045	-1.19893	0	-1.38749	-1.38842	1.20861	0.812532	-0.284551	1.23927	2.54422	1.2588	0.229988	1.3243	0.280433	0	-0.872141	-1.61201	-1.52966	0.795874	-1.22315	-0.72972	1.3262	0.960819	-0.568737	-0.432355	-0.11393	1.39582	2.67962	2.87264
RASA4	0.42686	0.370433	0.334772	1.25886	0.330186	1.2025	0.670935	0.965245	0.801097	0.8329	0.411348	1.13199	0.340748	-1.78588	-0.411204	-1.58998	-1.44465	-2.68154	-0.721399	-0.51458	-0.493439	1.57934	-0.206906	2.44262	1.28503	1.00632	-1.04822	1.2646	0.431893	-1.25593	0.855121	-0.657274	-1.08077	0.291381	-0.655968	1.20893	-0.406358
RASA1	1.26176	0.820606	1.90556	0.59367	0.719187	0.289394	2.0844	1.71507	1.07267	0.981551	-0.432237	0.599477	0.019612	-1.56814	-1.01211	3.3309	-2.5338	-1.11653	-1.77386	-0.793796	-1.15959	0.981332	-0.397435	1.47826	0.610153	0.02826	-0.943031	0.675108	0.652265	-1.33265	-0.774524	1.82527	0.276051	0.946657	3.10639	4.45679	0.33128
RASA2	0.586955	0.0618507	0.129577	0.321057	0.359191	0.161939	-0.0689831	1.51744	0.533165	0.465214	-0.495081	0.0263727	0.397699	-0.352711	0.143072	3.42345	0.270882	-0.2212	0.388	-0.315296	-0.371192	1.32595	-0.129758	0.20765	0.153612	0.640254	-0.506759	-0.14847	-0.423557	0.411717	0.0597945	-0.547108	0.693832	0.821513	5.05982	4.58858	1.38524
RASA3	0.484165	-0.293651	1.12839	0.257618	0.308689	0.753158	2.60072	0.985975	0.207955	-0.107115	-0.704416	-0.186611	0.635302	-1.77062	-0.922386	2.00046	-0.917092	-2.56114	-1.90875	-0.390237	-2.11194	1.32564	-0.58328	1.29041	1.14184	1.77466	-0.231556	-0.00676253	-0.338021	-0.448287	0.0873848	-0.9898	-2.11439	0.309847	-0.167464	2.81153	-0.382165
ACTN3	0.872265	-0.948412	-3.11611	2.0186	-0.0235645	1.14671	-0.0721588	10	0.369409	3.31435	1.55926	-0.626487	-10	-0.889644	10	-10	10	0	-1.51529	-0.963859	-1.86888	10	1.13906	-2.12169	2.69527	-1.43324	-1.12028	1.09673	10	-10	-0.203525	0.441711	-5.28281	1.79747	-2.69395	-2.48929	-2.76687
ACTN2	3.31841	4.43069	3.57882	4.58301	5.62735	5.62222	3.09554	3.24706	4.43397	3.59026	-0.140296	3.47893	2.13903	-3.7526	-2.50966	-2.74195	-3.20245	-5.06428	-3.17412	-3.45539	-10	4.94283	0.23052	5.73158	4.53707	5.35873	-0.599921	4.49346	6.58754	-3.43658	-0.620413	2.65141	-2.92423	-1.48698	-3.21643	-2.63024	-2.26943
ACTN1	-0.977377	-2.47689	0.356618	-0.0933239	-0.700496	-1.1218	-0.69721	0.237548	-0.523082	-0.345132	-0.588885	-1.94435	-0.760564	1.41974	-0.557688	3.78335	1.36939	0.700429	0.986816	-0.243343	1.14922	-0.23265	-0.676772	-0.769125	-0.231211	-0.454811	0.632574	-3.27595	-0.524207	-0.195515	-0.092832	-0.538375	1.21272	1.20845	5.2948	6.82091	2.3209
NGFRAP1	0.0779513	-0.130408	-0.816644	-0.387456	0.306314	-0.221189	0.311421	-0.0291481	-0.741162	0.187717	0.0804201	-0.338274	1.20149	0.828788	-0.689034	0.406413	0.119226	1.82373	-1.66381	-0.682544	0.986117	-1.48984	1.03382	-1.33504	-0.63899	-1.31334	0.952174	0.0232024	0.957119	0.38547	-0.396696	0.908132	0.0406983	0.839959	3.3334	5.7707	0.544132
ACTN4	-0.51302	-1.24687	-0.190744	-0.0433648	-0.0578494	0.303804	0.145117	-0.675655	-0.259783	-0.413063	-0.697629	0.100143	0.689701	2.18945	-0.271682	2.94988	1.25616	0.226357	0.87463	-0.131368	0.629313	-0.488014	0.916655	-0.516392	-0.324646	-1.85152	0.626378	-1.31746	0.251987	0.847897	-0.0318849	0.858174	1.23258	1.42754	4.72928	5.65203	1.97047
EZR	0.396611	0.801388	0.171489	1.08959	0.888252	1.84218	0.300337	0.253443	0.209257	0.344788	-1.50198	1.53132	1.37553	0.368784	-0.815131	1.93702	-0.470765	-0.376445	-0.120068	-0.793114	-1.60107	0.334749	0.0633449	0.101383	0.859332	-0.653772	-0.691903	-0.499475	1.06398	-0.063065	-0.390218	0.229353	0.159392	1.7558	3.43052	5.09668	1.15371
AMER1	-0.532335	-0.0371783	-0.842003	-0.249928	-0.653546	-0.626085	-1.95975	-1.47397	-0.544983	-0.974446	-0.121495	-0.392486	0.313833	1.91432	0.991629	3.49424	0.816073	1.98293	0.126391	0.758635	1.95134	-2.2034	0.400798	-0.835797	-1.7472	-0.518198	1.64392	1.08827	-1.00878	0.774922	-0.250757	0.506955	1.60827	0.535394	4.33338	3.48769	0.162235
MIR4269	0	0.416865	0	1.14886	1.4904	0	2.40428	1.54025	0	0	1.12701	0.412691	0	-0.109197	1.36582	0	-0.626727	-0.57556	0	1.45152	0	0	0	0	0	0	0	1.14171	0	1.95794	0	1.36298	0.894684	0	0	0	1.10906
MIR4268	0	0	0	0	0	0	0	0	0	0	0	0	0	0	0	0	0	0	0	0	0	0	0	0	0	0	0	0	0	0	0	0	0	0	0	0	0
MIR4263	0	0	0	0	0	0	0	0	0	0	0	0	0	0	0	0	0	0	0	0	0	0	-1.33713	0	0	0	0	0	0	0	0	0	0	0	0	0	0
MIR4262	0	0	0	0	0	0	0	0	0	0	0	0	0	0	0	0	0	0	0	0	0	0	0	0	0	0	0	0	0	0	0	0	0	0	0	0	0
MIR4261	0	0	0	0	0	0	0	0	0	0	0	0	0	0	0	0	0	0	0	0	0	0	0	0	0	0	0	0	0	0	0	0	0	0	0	0.815778	0
MIR4267	0	0	0	0	0	0	0	0	0	0	0	0	0	0	0	0	0	0	0	0	0	0	0	0	0	0	0	0	0	0	0	0	0	0	0	0	0
MIR4266	0	0	0	0	0	0	0	0	0	0	0.933009	0	-1.22591	0	-0.448915	0	0	0	0	0	0	0	0	0	0	3.34216	0	0	0	0	0	0	0	0	0	0	-3.18562
MIR4265	0	-0.56833	1.676	2.97747	0	0	2.41622	0	1.80114	0	0	0	0	-1.54297	0	1.45725	-5.36085	0	0	0	-3.78796	10	0	2.05782	1.9455	3.88424	-0.521363	1.40428	0	-0.786585	0.366066	0	0	0	0	0	-0.394498
MIR4264	0	0	0	0	0	0	0	0	0	0	0	0	0	0	0	0	0	0	0	0	0	0	0	0	0	0	0	0	0	0	0	0	0	0	0	0	0
N6AMT1	1.45273	0.298152	1.09685	0.580556	-0.0359636	-0.303526	0.447147	1.16837	1.11522	0.145185	-1.30939	0.726224	0.564518	0.176827	-0.546845	2.38633	-0.924141	-0.325967	0.45275	-0.43696	-1.19993	0.525094	0.772723	0.133869	0.70623	0.634307	0.5605	0.955497	1.21876	-0.910698	0.27683	-0.0122241	1.30824	0.409119	2.75016	3.03413	-0.549672
N6AMT2	1.02217	0.321877	1.46777	0.503254	0.0319532	-0.46685	2.3616	1.3921	0.285704	0.643064	-1.00938	2.22151	1.38507	-0.37322	-1.99488	-0.633388	-0.92246	-1.72112	-1.71826	-0.650279	-0.705002	0.768576	0.957588	-0.461032	1.64505	-0.520966	-0.278025	1.3401	1.61596	-0.21312	-0.924413	0.288671	-0.905586	0.145627	0.805608	1.76318	-1.40865
OR5J2	2.84105	-1.05931	-0.498104	1.44577	-10	0	10	0	10	-10	10	0	-1.18297	-10	0	-10	-10	0	0	0	-10	0	-10	0	10	10	10	0	10	-1.5428	-10	-10	0	10	-10	-10	-2.76784
FLJ31813	0.857965	0.0519663	-1.3053	2.06519	1.05157	1.44788	-0.429173	0.515702	1.71585	1.90032	1.16444	-0.768595	-1.38308	0.470001	-0.597963	-2.61616	-0.98974	-1.47587	-1.38877	0.923826	0.0481135	-0.0872359	-1.4793	-0.402946	-0.20871	1.36901	-1.43716	1.94359	-0.531127	-2.44931	2.10077	0.0361667	-3.68592	-1.53253	-1.94414	-0.233582	-1.86315
ABLIM1	0.448179	2.42248	1.34614	1.02763	1.73867	1.70497	-0.834601	1.50832	1.04933	1.53212	0.0337135	1.26967	1.69643	0.519504	-0.608814	3.11154	-0.630741	-0.680972	-0.39877	-0.421695	-1.66802	0.927017	2.4492	1.10678	0.0442839	-1.06166	-2.62753	2.29571	2.23682	-0.795678	-0.359725	0.674343	0.187026	1.68724	5.17075	3.54945	1.55736
ABLIM3	1.45651	2.59751	3.31753	3.10043	4.24986	2.14064	3.67092	4.19736	3.25643	2.9973	0.464528	0.821961	0.701352	-1.56352	-2.50676	-2.17868	-3.99269	-5.88954	-1.37511	-2.38736	-2.83159	4.00961	0.24192	2.0357	5.72979	3.71478	-1.60483	-0.4505	3.2565	-3.6426	-0.0261043	1.12451	-3.20805	0.99417	-0.444231	2.72391	-0.271422
ABLIM2	-1.61791	0.212397	-0.194742	1.08912	-2.76865	-1.91814	1.05741	-1.4623	-0.321479	-1.3381	0.545382	-0.765235	-0.508673	0.484053	0.528044	0.405473	1.1568	-3.08335	-0.0379092	0.525475	0.964209	1.09055	0.68376	0.668602	0.807708	-0.183214	-0.716438	-1.38926	4.22943	-1.04641	-0.200083	-0.403517	-0.608926	0.452445	0.946497	3.56	1.89234
UBXN6	-0.267447	-0.791488	-0.956233	0.0512996	-0.244294	-0.381426	0.291008	-1.47592	-0.855461	-0.277616	-0.374178	-0.214174	0.559718	0.558901	-0.582025	2.06064	0.27421	-0.0148692	0.139344	-0.263177	-0.106955	-1.17039	0.123981	0.264186	-0.24036	-1.90365	0.370243	-1.28095	-0.280971	0.80876	0.0325558	0.190715	1.2021	0.252721	3.59361	4.82826	0.469685
FAM172A	1.57748	0.437231	0.836417	0.734224	0.615286	-0.0649879	0.657033	1.54771	0.408694	1.21625	-0.977545	0.449687	0.798688	-0.808424	-0.585593	3.10788	-0.755037	-1.28565	-0.313233	-0.461452	-0.41679	1.79215	0.307362	0.520196	0.923082	1.15639	-0.491386	1.72862	1.42741	-0.839048	-0.567166	0.505904	-0.0866585	0.77244	4.19111	3.22076	0.336746
LINC00633	1.49403	-0.055479	10	0.461395	10	0	-10	10	0.227714	10	-10	0.356284	-10	-0.50781	-10	-2.94082	-10	-10	-2.18351	-0.572498	-10	0	-10	1.13374	0	0	-1.12475	0	10	0.717629	-10	10	-2.1374	10	-0.674905	-10	-10
LINC00630	0.47858	-0.169841	0.40126	-0.0229372	-0.294895	0.189437	0.364591	1.72229	-0.108531	0.535133	-0.0623178	-0.364641	-0.353004	0.127059	0.0186349	3.25919	-0.731886	0.840357	1.41676	0.0413502	0.233599	-0.381469	0.897246	0.462947	-2.04758	1.34593	0.485995	0.538041	-0.126727	-0.0491387	-0.646394	0.732928	0.827234	1.27371	3.91992	3.85084	0.722872
LINC00636	0.935486	2.43498	0.583651	1.41511	10	1.17044	0.695284	1.6964	10	10	2.58977	-0.218256	-10	0	-10	-3.66104	-10	-1.24398	-3.38518	10	-10	10	-10	10	10	10	1.36671	10	10	1.20782	-1.73713	1.26855	-10	10	-0.646949	-3.10577	-10
LINC00637	0.835944	-2.25602	-2.56475	1.36772	2.40254	0.512358	0.290965	2.68451	-0.314813	4.04566	1.84272	0.511758	-1.2283	-1.65119	2.11786	-4.28352	1.15306	-3.93582	-3.46864	1.42242	-0.108494	1.20971	-3.68134	0.941599	-0.909083	3.62	0.618521	1.9863	10	-0.890154	1.79738	1.89315	-2.73531	-2.02093	-2.65146	0.80633	-0.254843
LINC00634	-10	-0.845564	-10	-10	0.0222799	-10	-2.72172	-0.0286063	0.607171	-0.255264	0.797733	10	-10	-10	1.26025	-2.50344	-0.068382	-2.24846	-10	-10	-0.858115	0.242229	-1.52842	-0.21427	-10	0.416972	0.507255	10	-10	0.429525	-0.548248	-2.1723	-1.82655	0.402976	-2.53376	-0.369671	-0.837027
LINC00635	1.48463	-10	-10	-10	0	10	10	1.58847	0	0	10	0	-10	0	10	-10	-10	-10	-10	0	0	10	-10	-10	10	1.33455	-10	0	10	10	10	-10	0	-1.77647	-0.37772	-4.59959	-5.01742
LINC00638	1.79327	-2.03016	-2.06293	1.37751	1.30537	-0.58407	-1.26579	0.756204	-1.33216	1.79757	0.914996	-0.356757	-0.415258	1.8683	0.130717	-1.40188	3.15865	0.229466	-3.74479	1.93584	1.78454	-1.84756	-1.41036	0.253154	-0.346043	0.805406	1.41427	-1.81531	-1.05234	1.6176	0.839398	-0.0863986	-1.74971	-1.95505	0.831098	0.0225696	0.0356309
LINC00639	1.14073	2.18623	1.95652	1.90409	2.04404	3.70635	4.42431	-1.10116	0.962247	2.77752	1.55445	3.27321	0.573415	-2.77823	-1.16627	-2.49956	-2.18554	-5.53338	-5.36065	-2.75884	-2.12658	3.43007	-0.976011	4.47323	1.85526	2.61362	-0.9243	2.68384	3.41764	-2.87594	1.33322	1.97537	-3.9962	1.50958	-3.72214	-2.56893	-1.7322
PTGER4P2-CDK2AP2P2	1.56903	0.00653179	0.159469	-0.62303	3.40221	0.172264	0.069736	2.81071	1.59522	2.50366	1.74772	-0.311682	-0.0570219	-1.8611	-0.262523	-1.78955	-2.49415	-3.348	-3.10455	0.546518	-3.11233	1.17525	-4.46593	0.862984	1.22313	2.50978	-0.816509	2.86954	1.17154	0.119792	1.31683	-0.10996	-4.23508	-0.0934942	-2.66147	-1.65263	-2.21377
GSTZ1	-0.923719	-0.904101	-2.53281	-1.47685	-0.6671	-0.413339	-1.26066	-1.89176	-2.07662	-0.699488	-0.453027	-1.22738	-0.576987	1.08037	-0.00882296	1.10204	1.24459	0.557276	0.239505	-0.269059	1.62229	-1.61758	-0.751935	-2.12289	-0.386007	-0.977447	1.03117	-1.75986	-0.775411	1.20146	0.761644	-0.970821	0.504199	-0.00256391	2.85672	4.36707	0.989108
RAB6A	0.735213	0.266097	-0.160474	0.556847	1.00111	0.149121	-0.0607672	0.689771	0.226207	0.955729	-0.710425	-0.120252	0.954877	0.149904	-0.324626	3.37396	0.22229	-0.0647066	0.010441	-0.466487	0.145433	-1.30012	0.315996	-0.841053	0.809964	-0.869408	-0.405594	-0.206792	0.442875	0.0630191	-0.724961	0.569471	1.23896	1.51071	4.37266	4.46941	0.584398
RAB6B	1.06633	0.0992149	-4.29853	0.655996	0.728095	1.2767	-4.35626	0.788392	-3.49538	0.398062	-0.65399	0.104795	-1.37586	0.769457	3.47859	0.191023	2.68007	-1.48625	-1.22683	-0.00194053	0.427693	-1.12722	-0.0461843	-0.983481	-4.59071	-2.31943	1.25704	-0.478866	-2.57189	3.40942	0.666652	0.119125	-2.33575	0.837226	5.39915	-0.0653377	0.689407
RAB6C	2.26584	1.0207	-0.964207	-0.121812	10	10	-2.15306	3.0398	-0.802341	3.43176	3.84082	-10	0.769446	-2.20327	-1.65033	-1.32289	-10	-10	-1.72868	0	-1.13742	0	-10	0.200102	10	10	-10	10	1.98912	0.31901	10	-10	-5.62349	-1.23714	-0.549172	-3.04693	1.10498
CATSPER4,CNKSR1	0	0	0	0	0	0	0	0	0	0	0	0	0	0	0	0.659132	0	0	0	0	0	0	0	0	0	0	0	0	0	0	0	0	0	0	0	0	0
LOC100506368	2.43609	0.868353	-0.599327	-0.290329	2.26239	-1.84771	-1.63621	2.91292	1.84991	10	0.757447	-2.50729	0.18959	-0.617041	-0.519833	-10	-10	-10	0.316254	-10	-0.235673	0.613598	-1.39267	2.16988	10	2.33682	-1.6002	2.36009	10	-0.469817	0.665136	0.695854	-2.62452	0.717751	-2.70421	-2.21252	-3.71458
DAOA	1.50279	-0.203622	0	0.433805	10	10	0	0	0	10	10	10	-10	0	10	-10	-10	-2.10642	0	0	0	0	-10	0	10	0	-10	0	10	-10	-0.0825166	-10	-10	10	-10	-10	10
ERVV-1	3.6855	-1.99947	0.0741581	2.71418	-0.0952782	-0.286091	2.73536	4.92763	0.775988	1.39778	2.41342	0.228132	-1.80032	-2.54688	1.49117	-0.633981	-2.06617	-3.16995	-2.23073	-0.902084	-0.375459	0.939408	-2.70281	1.20803	1.8815	2.31599	-0.760498	1.00965	1.0145	1.02971	2.26705	0.378938	-3.6925	-1.5163	-3.08835	-2.36112	0.00165509
ERVV-2	2.44109	-1.8206	-2.18948	-0.588791	1.17209	10	10	10	0	1.7285	3.15518	0.145479	-1.85025	-0.519798	-1.61775	-1.13255	-10	-1.21217	1.56087	0	10	10	-10	10	10	10	-1.8032	10	10	0.907706	1.29362	-2.7571	-4.58823	0.685723	-2.31183	1.4274	-1.29716
KRTAP5-AS1	1.8881	-0.289019	-1.04421	2.66805	0.420656	10	0.0828395	0.186961	5.269	1.72892	1.64144	1.53705	-1.87242	0.872096	-1.37397	-1.36145	-10	-2.36986	1.27105	-1.28966	-1.74954	-0.856905	0.539383	0.993695	3.61855	0.210799	-0.581344	1.69757	0.107187	-0.852979	0.265955	0.985703	-2.55992	-0.501016	-2.51696	1.66717	0.0407415
GDI2	0.0102738	-0.245699	-0.0777867	-0.116864	-0.463029	-0.330139	0.398053	0.680956	0.603633	0.127674	-0.989784	-0.508384	0.300846	0.709694	-0.382811	2.88374	0.596017	0.837491	0.39518	-0.63362	1.54503	-1.30352	-0.133168	-0.910207	0.184345	-1.41769	0.00715922	-0.424913	-0.123001	-0.764026	-0.64596	-0.85392	1.14364	0.0862903	4.92986	5.03159	1.01524
GDI1	0.0289701	-0.287706	-0.810154	0.0146686	0.296797	0.219949	-0.510596	-0.135297	-0.627691	-0.647756	-0.674475	-0.0633705	-0.267407	0.405158	0.255231	3.87393	-0.0108988	0.871717	0.664727	-0.119178	0.353511	-1.00961	-0.226594	-0.0901597	-1.26768	-0.625679	0.438929	-0.419041	-0.0103384	0.120646	0.205486	0.125068	1.3961	0.804288	5.90771	6.31706	0.581663
TTC30A	1.00624	0.21663	-1.06454	-1.08102	-0.045154	1.35333	-2.58857	-0.384276	-0.680142	-0.256912	-2.38866	-0.303513	0.113504	1.41622	0.454467	2.99472	0.274386	-0.757307	0.48533	-0.295514	1.62509	-0.707224	0.988174	-1.6686	0.580976	-1.34608	0.355971	-0.566102	-0.24618	1.6121	0.0499484	-0.129512	0.25578	0.597304	3.75712	3.47888	0.402693
TTC30B	1.07115	0.697058	-0.558872	-0.421268	-0.185695	0.699892	-2.7972	-0.715096	-0.05397	-0.227484	-2.04697	-0.410349	-0.0302953	1.18381	0.113664	2.51707	0.59369	0.142639	0.541238	-0.350333	1.40758	-0.800195	0.699365	-1.41463	0.465128	-1.67081	0.180635	0.0477409	-0.241553	0.714694	0.0888871	-0.190636	-0.458143	0.334814	3.359	3.89759	0.333208
TFAP4	-1.36074	-0.396435	-1.88949	-0.251675	-1.30185	-0.634252	-2.01107	-2.23716	-1.29679	-0.103811	0.00576625	-0.655037	-0.0340264	2.45986	1.60242	1.7726	1.39967	2.79247	-0.18418	0.563198	2.26114	-2.27	0.381404	-0.502822	-2.18655	-1.76153	0.913888	-0.672468	-0.945312	1.53649	1.07936	-0.271014	1.87857	0.397374	3.74599	4.91157	1.55098
SPDL1	-1.86304	-0.143089	-0.580999	-0.190812	-0.625193	-0.958995	-1.61828	-1.23233	-0.534647	-0.658147	-0.209477	-1.10371	-0.580239	1.17687	0.323464	4.53826	0.717396	0.682928	0.787822	0.215511	1.0788	-1.03108	-0.434401	-0.806638	-0.564982	-0.172197	0.563968	-0.499559	-0.833463	1.52446	0.0645186	-1.11714	0.502721	0.576473	3.02915	3.01239	1.43289
CALM1	1.1669	0.856949	0.252935	0.441284	1.27813	0.849895	1.18739	1.48197	0.278676	0.90796	-0.909641	0.837029	0.734439	-0.118887	-1.28016	2.77421	-0.172348	-0.648892	-1.28904	-0.633831	0.345183	0.977185	0.392163	-0.0524979	1.8918	-0.142649	0.743486	-0.283952	1.374	-1.56572	-0.431953	0.684311	0.00306676	1.1502	3.57004	4.38615	0.395989
NAPEPLD	0.955829	0.282145	1.45997	0.906886	0.688692	0.303716	-0.582735	1.16126	0.249068	1.09822	-0.141792	0.93278	-0.933745	-0.524435	-0.92186	2.83653	0.122828	-0.374268	0.0317135	-0.251211	-0.0419182	0.92198	0.501434	0.972059	0.296779	0.799844	-0.714266	0.115708	0.63813	-1.20641	-0.515956	0.339853	0.8896	1.08848	3.7091	2.06003	0.813621
SPTA1	6.15079	0.815447	-3.63303	0.0941394	1.26527	10	3.30654	1.96613	-1.45663	2.92039	1.62298	-2.00762	-0.0931707	-2.56551	-0.855715	-4.86011	-2.39094	-10	-3.68464	-0.21988	3.53471	3.6556	-2.79509	-1.14541	4.38101	2.3756	0.495191	3.48721	6.40532	-1.32251	1.23505	-3.81717	-6.66483	-0.676909	-1.60595	-2.48183	-2.26544
HGSNAT	0.395513	-0.243986	0.527789	0.137825	0.397146	-0.191181	-1.35772	0.675778	0.0673971	0.158405	0.351446	0.716829	0.309728	1.02658	-0.452952	2.05659	-1.71269	0.819727	1.21516	-0.699156	0.578546	0.443471	-0.113053	0.309195	-1.34939	0.720259	0.0610845	0.165616	-0.427325	-1.44015	-0.00437961	0.792191	0.064019	1.04347	2.99992	4.7688	0.44877
CRYZL1	1.2671	0.642698	1.74732	1.03698	0.762575	0	0	1.17037	0.990637	0.803139	-0.0223774	0.196997	0	-1.03084	-1.0107	1.68688	-0.993545	-0.95116	0.345067	-0.784006	-1.42739	1.09564	0.243837	0.572142	1.16865	1.45593	-0.318891	1.70416	1.18302	-1.27619	0.336249	0.38178	-0.421216	0.526073	1.26775	2.66124	0.335168
OR4L1	1.15671	-1.63433	-10	-10	0	10	0.655059	0	10	10	10	0	0	-10	10	-10	-1.46908	-10	-0.329153	0	-10	0	-10	10	10	0	-0.765317	10	10	-10	10	0	-10	-2.50596	-10	-0.839405	-1.15535
NAV2-AS4	10	2.15528	1.93427	4.05117	0	3.30042	10	4.78306	3.33934	2.2655	0	2.18287	3.08028	-5.23083	-1.19274	0.94444	-10	-10	-4.26146	-0.65028	-4.67072	6.40654	0.45695	3.44035	4.6439	0	-1.93714	7.03997	3.7346	-2.36764	-0.437213	2.25419	-1.99837	-0.972022	-1.65741	-2.25265	-2.42323
NAV2-AS5	3.69167	1.83022	2.66146	2.86198	0	3.83287	3.48709	6.29524	3.57319	4.22215	0	2.41914	2.54041	-4.80825	-0.938223	2.60149	-10	-4.69321	-3.09007	-0.177292	-6.23996	10	2.69274	5.08212	2.95501	0	-1.9185	6.8058	3.07241	-3.63406	-0.169459	2.8963	-6.6224	-0.865528	-3.18285	-1.36348	-1.60156
NAT9	-0.800254	-1.3099	-1.15125	-0.43045	-1.21545	-0.471601	-0.266463	-1.41949	-0.746887	-1.19722	-0.64938	-0.947589	-0.792551	0.92861	0.982071	2.0227	0.874558	0.714663	2.27544	0.17551	1.3248	-1.66959	-0.301581	-0.501466	-1.80169	-1.72609	0.475268	-0.812798	-0.0458082	0.710247	1.56838	-0.880154	1.53968	-0.143538	4.93059	4.14665	2.08553
NAT8	3.33816	-10	-0.362656	0.978025	0.612749	2.44881	0.868232	0.567448	1.02241	-0.968546	0.248415	-0.335296	-1.17609	-0.419808	1.66318	-1.38909	10	1.73731	-0.420438	1.04391	-0.0563358	-1.61063	0.173083	-1.22216	-1.60374	3.05538	10	1.71032	-0.312093	-0.378842	-0.76033	10	-2.70745	-10	-2.91822	-10	-2.31912
NAT2	1.93208	2.99054	0.982738	0.648132	3.07867	10	10	1.04449	10	0.649045	10	1.48575	-10	0	-10	-10	0	-10	-10	-1.50906	0	10	-1.45363	10	10	1.03483	-0.828612	0.401314	10	-10	0.699533	0.101007	-4.74865	10	-2.18976	-10	-2.61367
NAT1	1.44457	1.31246	0.917018	-1.19396	-2.11643	-0.27852	0.548714	-1.17138	1.21058	-0.696537	-3.01596	1.11282	-0.18107	-1.57589	-0.685561	1.31521	-0.196712	-3.28482	-0.412928	-1.0788	-1.06942	-0.188758	0.0124207	-0.22146	1.61935	-0.778112	-0.93719	0.0923337	0.505607	-2.05919	-0.994314	-0.809802	-1.08235	-1.24316	0.0123585	1.50372	-1.82108
FAIM2	2.88895	2.35306	-0.955456	2.99056	2.41155	3.08148	3.24533	3.59945	1.48825	3.29144	2.48491	0.765224	0.445439	-10	-2.02958	-2.92569	-3.48394	-2.01574	-3.91484	-0.724756	-1.76525	4.25458	-0.596956	2.64324	2.72448	3.99531	-1.5458	-0.41188	4.0854	-0.60984	-0.434851	0.392041	-4.78682	-0.924867	-3.70585	-1.89487	-1.32783
FAIM3	-0.277556	2.44633	0.418563	-1.35115	-0.515486	0.589537	1.93771	-0.346895	2.02954	-0.474103	-1.89421	-0.435807	-0.252576	-3.50775	1.19445	-2.21179	-3.51838	-1.42559	0.582869	0.0448523	-2.47041	1.2628	-1.08502	0.31612	0.574467	3.996	-1.99827	1.91093	-2.73518	-1.24075	1.38997	-3.91916	-2.17693	-2.93916	-3.18613	-0.194539	-2.2869
CCBL1	-0.960325	-0.173487	0.295393	0.186879	-0.189124	-0.186813	-0.490917	-0.938855	-1.1559	-0.907941	-0.946468	0.129208	-0.802998	2.1632	0.762548	2.77185	2.26531	0.900353	-1.82079	1.40469	1.66381	-2.36574	-0.863414	-0.704474	0.353289	-2.72283	0.833875	0.137519	-0.40051	1.71056	-0.244267	-1.11346	1.36751	-0.480423	2.61642	3.50719	2.02255
COX5A	-1.34677	0.671409	-2.06732	-1.38156	-1.03014	-1.00313	-1.67952	-1.67819	-1.23717	-1.33908	-1.57396	-0.882769	-0.0833907	2.61171	1.78773	2.88293	1.71847	0.897992	1.04848	0.102605	2.65133	-2.30969	-0.316922	-2.03713	-2.0312	-4.04154	0.917047	-1.28678	-0.707644	2.0574	-0.00243378	-0.547934	1.97021	0.367818	5.45451	5.81166	1.70326
COX5B	-0.882573	-0.608948	-1.50486	-1.39868	-0.742722	-0.451191	-0.065231	-1.02045	-1.04144	-0.604953	-0.847021	-1.08527	0.712091	2.22978	1.28311	1.51225	1.64477	1.37321	0.590522	0.158897	3.04016	-2.54113	-0.355723	-2.75051	-0.850343	-2.51415	0.419221	-1.32332	-1.0168	1.74128	-0.448851	-0.632964	1.33912	-0.0282884	6.17852	5.74954	0.912201
TMEM258	-0.788461	-0.563157	-1.04499	-0.830381	-0.918669	-0.977551	0.894304	-0.206075	-0.871412	-1.12942	-1.21003	-1.26476	0.334124	1.5309	0.591584	1.04686	0.847459	1.98629	0.498976	0.223479	2.67565	-1.80058	-0.227334	-1.89747	-0.170722	-2.58969	0.987753	-1.78018	-0.397476	0.713065	-0.0215112	-1.09281	1.9866	-1.16679	5.09594	5.74028	-0.0766355
TMEM257	3.44941	0.839021	-1.39457	10	4.27766	1.16704	0	10	10	2.04706	2.87525	10	10	-10	-10	-10	-10	-10	-3.1127	0	0	0	-10	0	0.348193	0.830978	1.10498	2.11807	10	-10	1.20653	1.8275	-10	-0.621251	-1.83895	-10	-2.70521
TMEM254	-0.212137	-0.176512	-0.0828071	-0.820018	-0.603358	-1.52212	-1.41165	-0.564829	-0.623886	-0.236543	-1.92468	-0.92021	-1.01412	0.864617	1.34921	4.15556	2.26791	1.03514	0.863443	0.512183	1.29908	-1.26246	-0.199081	-0.732911	-0.803566	-1.30783	0.405755	0.139358	-0.567049	0.93631	-0.020087	-0.623615	1.09958	0.313328	5.57103	4.21848	3.14964
TMEM253	-0.573698	-0.700578	-4.30967	-1.19717	-0.176029	-3.51168	-1.70575	0.587809	0.609928	1.70829	1.68883	0.0585825	-0.393524	0.253995	1.00795	-1.01667	2.72539	0.513788	-10	1.8033	2.687	0.469907	-2.99258	-2.19253	-0.429322	-1.54548	0.259455	-0.278413	-1.28375	-0.944542	0.73992	-10	-1.48065	-1.24741	-3.59567	-2.33403	-0.834124
TMEM252	2.75122	2.27069	1.62807	0.367789	3.25614	10	3.66853	3.89274	2.42642	4.17785	1.37906	2.04512	1.77269	-10	-3.29722	-2.00203	-2.16558	-10	-10	-2.88416	-10	10	1.54277	10	10	10	-3.43791	10	10	-3.02466	1.80915	1.03639	-10	-1.80726	-10	-0.640234	-1.64088
GJB4,GJB5	0	0	0	0	0	0	0	-5.77166	0	0	0	0	0	0	0	0	0	0	0	0	0	0	0	0	0	-7.11515	0	0	0	0	0	0	0	0	0	0	0
SIPA1L1	0.10006	-0.67458	0.825119	0.120406	-0.12882	-0.397513	-1.24727	0.211073	0.150228	-0.101812	-0.493261	0.234394	-0.701904	0.428547	-0.560925	3.59958	0.362049	0.0750779	-0.104865	0.224588	0.0860535	0.568482	-0.476026	-0.0362388	0.13026	0.796323	0.0499643	-1.53303	-0.620065	-0.464329	0.0260805	0.179081	0.875943	0.954604	3.06037	4.48122	1.03155
SIPA1L3	-0.363838	-0.459025	-1.10641	-0.336787	-1.37555	-0.92345	-1.45615	-1.15437	-0.990633	-0.872667	0.586042	0.210049	-0.523745	2.04149	1.45092	1.62504	1.72625	1.51516	1.83935	0.676475	0.582437	-1.35464	0.135393	-0.284878	-2.38144	-2.42085	0.842241	-0.172916	-1.12893	1.56007	0.206595	-0.076836	1.75874	-0.10865	1.60526	3.37426	1.35525
SIPA1L2	0.398671	0.628118	-1.62575	-0.275697	0.852447	0.198336	-0.984503	0.760828	-1.12926	0.143522	0.1997	0.469462	0.44284	1.14081	0.759742	4.43993	0.905543	0.201501	-0.680561	0.625329	1.09997	-0.199201	-1.15039	-2.56279	-0.997128	-1.74707	0.541711	-0.748772	-2.14552	1.7582	0.132032	0.788723	-0.655806	1.21802	5.16584	3.61151	1.63333
PPFIA4	-1.77393	-2.8457	-2.12545	0.392217	-0.702742	-2.33031	-4.56466	-0.875208	-1.20737	-0.003116	1.73636	-1.97333	-2.20488	0.972557	2.40926	1.28079	2.18847	1.47336	0.403178	1.46657	2.61802	2.6822	-2.41113	-1.1221	-2.76719	2.59655	2.12687	-1.81889	0.938698	2.90693	-0.837713	0.66257	-0.437365	-0.695667	1.48547	0.296941	1.73239
SLC35F5	0.993779	-0.441338	-0.576505	-0.0312728	0.559334	0.889606	-0.243383	1.34868	-0.946052	0.900302	-0.969169	0.349631	0.45789	1.47421	0.85507	2.754	0.2552	-0.228143	-0.139069	-0.253739	2.06923	-0.189934	0.0754726	-0.907575	-0.0381306	-2.2153	-0.248619	0.0884346	-0.801499	0.0363326	-0.889799	0.413809	0.569354	1.00747	6.56247	4.79938	0.657813
SLC35F4	-10	-10	-0.0126268	0.472719	2.25933	0	0	0	0	10	1.69468	0.546383	-10	-1.22425	-0.0771994	0	-2.38558	10	-10	0.000938116	0	10	-10	-0.40556	10	0.971131	1.29193	0.404186	0	-0.474711	-10	-0.914464	-1.79206	0	-10	-10	-2.13135
SLC35F6	-0.448931	-0.233407	-0.767367	-0.818275	0.0705942	-0.0409002	-0.823341	-0.350551	-0.367511	-0.864239	0.279999	-0.645669	0.038997	-0.00812884	-0.621966	2.80252	0.481841	0.15115	0.700997	-1.26893	1.03077	-0.715435	-0.831958	-0.267898	-0.949037	-0.802908	-0.44288	-0.751441	-1.14237	0.810469	-0.277127	0.263614	0.933513	0.669611	3.61185	5.61738	0.871259
SLC35F1	1.68285	0.958533	0.753573	1.34934	3.52771	2.1678	1.70087	2.88069	1.69163	4.01857	1.95966	1.06399	1.11612	-2.22814	-1.66193	-1.06739	-3.27482	-2.06903	-4.74286	-0.585863	-6.18293	2.98249	-2.83757	1.384	3.62678	2.82722	-1.24276	3.48185	3.4524	0.942976	0.669696	2.21615	-5.23848	0.830185	-0.885932	-2.62969	-1.47711
SLC35F3	0.891878	-2.42707	-2.64218	-1.74203	2.10693	2.48212	-3.10736	-0.114496	-5.28092	-0.328146	0.135973	-1.21975	-1.86227	5.25597	3.9884	-0.341213	-10	-3.30955	1.78069	2.02568	-1.12039	-1.84908	-1.27671	-5.23435	-2.62973	-5.61497	3.20739	1.93291	-4.20021	3.14429	0.783662	-1.04592	-3.17493	-3.11825	2.65626	4.77488	0.0694222
SLC35F2	0.432089	-0.0842317	-0.260857	-0.724104	-1.10333	-0.0316115	-1.3673	-1.20489	-0.60361	-1.14647	0.330647	-1.70965	-0.292567	1.13832	-0.277759	1.75178	-2.37958	-0.406202	1.54051	-0.396845	0.929787	0.555229	2.15061	-1.42354	-0.821378	1.15456	-0.119779	-1.88846	0.625428	1.22164	-0.442028	-0.340054	1.59599	0.0023715	3.40176	2.12681	1.70354
SUPV3L1	-0.139662	-0.135909	-0.0837667	-0.0287042	-0.310909	-0.641407	-0.730658	-1.14128	-0.255541	0.0722001	0.288949	-0.17599	-0.478863	1.2172	0.457904	3.07518	0.474176	1.29848	-0.145939	0.655986	1.06773	-2.12204	-0.254261	-0.143296	-0.660373	-0.880408	-0.368881	0.0141496	-0.612423	1.38302	0.0153468	-0.0572755	0.975432	0.676146	3.45871	3.50508	0.841547
LMAN1L	10	0	-10	0	1.05318	-10	-10	-10	10	2.87804	2.84714	-10	-0.174354	-10	0	-1.23843	-10	-10	-10	-10	10	0	-10	10	-10	0	-10	10	10	0.527546	10	-10	-4.1879	0	-2.04589	-10	-10
LINC00486,LOC100271832	0	0	0	0	0	0	0	0	0	0	0	0	0	0	0	0	0	0	0	0	0	0	0	0	0	0	0	0	0	1.07229	0	0	0	0	-4.14838	-2.16394	0
TSPAN18	1.21181	1.65873	-0.287871	2.84017	2.99277	3.17502	-1.93739	2.19808	0.321996	0.304182	0.52309	0.779692	1.76672	-0.263634	0.332095	3.46642	-0.0592297	-0.802197	-0.13066	-0.750779	-3.17635	-1.081	2.14548	1.91279	-1.40665	-1.07734	-0.737327	2.83118	1.94594	-0.267695	-0.0464338	0.73892	-1.90205	1.43975	4.26036	0.413308	-0.230714
TSPAN19	6.51329	10	10	10	10	10	0	1.48148	-10	-10	-5.51647	4.82748	-0.25529	0	10	0	0	0	0	-10	10	0	-10	10	10	10	-10	0	4.90492	0	-10	0	0	0	-10	0	-5.7823
MPC2	0.376388	0.535666	-0.580762	-1.26261	0.0169397	-0.874711	0.790597	-1.0289	-1.48261	-0.545844	-1.40414	-0.295433	-0.172806	0.644635	0.350862	2.057	1.0474	-0.326171	-1.49135	-0.88727	1.49171	-0.160905	-0.0265503	-1.56104	-1.0873	-1.08887	1.10791	-0.941807	-0.516184	0.318775	-0.785747	-0.00527336	0.827851	0.535076	4.88515	3.79535	-0.304574
MPC1	1.06844	0.921539	1.24012	0.784872	0.385236	1.29168	1.61986	0.187686	0.719774	0.866634	-0.745777	0.32126	1.44598	-0.304758	-1.39424	1.31499	-0.916832	-0.435032	-0.76207	-0.572832	-0.987447	0.536717	0.0658247	0.484066	1.61415	-0.43627	-0.634462	1.60427	0.209569	-2.15467	-1.13004	-0.304539	0.518297	1.46763	3.66436	3.39295	-0.367987
TSPAN10	-1.3837	-1.85587	-1.73669	-1.83738	-0.476306	-10	-0.84549	-0.318586	1.23318	-0.267396	0.706882	-1.32687	-0.0420649	-2.65348	2.34767	-2.42968	0.25568	10	-0.992759	-1.57249	10	-1.15143	-2.89936	-10	1.35973	-2.77164	-1.7073	-2.6125	-3.00752	0.390388	1.81007	-0.802175	-1.13432	-0.458306	10	8.01035	-0.638325
TSPAN11	-1.08656	0.258967	-1.01841	0.663575	2.17296	-0.878062	0.842747	-0.988302	0.0840967	2.07005	0.778546	-3.19895	-1.30247	-0.943632	-0.500574	0.202067	-2.55396	0.565473	-0.53912	-0.509619	1.30434	3.76728	-0.234575	-2.47284	0.209879	-0.151206	0.164227	1.93948	-0.545941	-0.518526	0.745666	-0.34668	0.329495	-0.0960232	0.482483	0.577426	-0.419626
TSPAN12	2.83985	3.99302	2.01148	2.85594	4.46735	3.84926	1.46426	3.38015	3.42185	2.90925	0.14868	3.63914	2.13125	-3.63861	-4.13233	-1.17435	-4.04381	-4.64363	-2.64246	-1.95695	-3.17041	1.89339	4.16683	4.31174	3.98391	2.96406	-2.9081	1.8691	4.71304	-5.28144	-0.809261	1.62302	0.456447	2.29284	0.705041	0.00411356	-3.04273
TSPAN13	2.53694	0.625772	1.02658	1.53199	1.93554	1.91305	0.564653	1.91177	2.34329	1.24882	-0.475898	2.40375	1.17019	-2.24015	-3.0398	3.07224	-0.789652	-0.258797	0.818003	-1.9459	-1.35753	1.83989	2.5905	1.40888	3.48284	0.592411	-0.351039	-0.342754	2.6955	-2.42906	-0.989634	1.21372	0.0655937	1.93085	-0.644789	4.59768	-1.63338
TSPAN14	-0.812123	0.339347	-0.263536	-0.0342248	-0.00446968	0.365216	-0.498686	-0.93893	0.50328	-0.00393622	-0.127161	0.227911	0.167303	0.296419	0.762605	2.35653	1.15091	0.198144	0.34786	-0.18857	0.580565	-0.0948146	-0.678326	0.151356	-0.49451	-0.446663	0.0998659	0.486288	-1.34828	0.443899	-0.106138	0.324368	1.05962	1.02218	5.3675	3.97236	1.73863
TSPAN15	-0.274396	1.5823	0.859352	0.270352	0.607357	0.0565586	-0.282361	-1.16245	1.2792	-0.209181	-0.529295	1.51237	-1.88051	-0.139814	-1.04249	2.15096	0.546442	0.191122	1.19511	-0.984235	-0.0547792	0.542648	1.07877	0.595584	1.02197	0.149983	-0.733215	-0.77944	1.44755	-2.39169	-0.589336	0.253953	1.02735	0.579674	2.45278	4.13645	-0.634491
TSPAN16	0	-0.977419	-0.26385	0.45928	10	10	-1.15339	10	0.334364	-10	1.17059	0	-10	10	0.0512535	0	0.451125	10	-10	0	10	0	10	0	0	0.63504	0.864291	10	0	-10	10	0	-10	10	-1.31685	0	-0.32041
TSPAN17	-0.446958	0.00372315	-1.31716	-0.466207	-0.852193	-0.990933	-0.060506	-3.09724	-0.86992	-1.30569	-1.45568	-1.40478	-0.936755	0.658135	0.925147	1.2831	0.950322	0.0604521	1.50036	0.32777	1.23734	-0.848498	-0.220715	-0.843559	-1.19501	-1.02023	1.61603	-1.68752	-1.71137	1.72285	0.223342	-0.473232	2.24314	0.316528	3.02856	5.52212	1.73294
EAF1	0.114361	0.28852	-0.100395	0.029753	0.155016	-0.423675	-0.273867	0.471487	0.314626	-0.89632	-0.500125	0.20294	0.565824	-0.133589	-0.343119	0.999129	-0.406892	0.339469	0.369477	-1.03205	0.36489	-0.215553	-0.886338	0.398229	0.576636	-1.20074	-0.1385	-0.235465	0.144266	-0.383682	-0.829178	-0.0612146	0.347465	0.911983	3.97362	3.65264	0.316105
EAF2	-1.06973	1.70731	0.11861	-1.18461	-0.67436	-1.5123	2.30668	-0.290704	-0.229116	-0.43022	-2.21931	-0.646947	-0.691415	-0.0621564	0.527329	0.638013	0.0519153	0.397127	0.846207	0.558085	1.3992	1.27906	0.0431078	-0.851967	0.118821	-0.90878	-0.509478	0.998718	-1.9986	1.8837	0.427877	-3.29953	-1.62826	-2.49159	2.55791	1.76969	-0.677115
FOXF1	2.33114	4.29211	2.37292	3.32158	4.07419	3.95007	1.4614	1.70382	1.80283	0.665964	0.6558	2.6413	2.23544	-3.53943	-3.17827	2.08589	-10	-3.15646	-3.0299	-0.95609	-4.13663	3.99038	5.61811	2.3263	0.982286	4.23967	-2.09161	6.33913	1.87679	-4.5204	0.156176	1.31121	-1.56586	1.80693	0.0155924	-0.396475	-2.79081
FOXF2	1.676	3.93892	2.0227	2.18283	2.13166	0.255285	1.48733	1.76477	1.0999	2.15219	0.0486148	2.82906	3.0334	-1.04756	-2.52564	2.15321	-5.70694	-1.24577	-3.34712	-1.64774	0.134433	1.43055	1.5158	1.6753	0.882198	2.45457	0.0288017	4.53064	0.174765	-1.51422	0.158726	3.28233	-1.62203	1.55315	1.70605	5.80438	-1.36824
RBPJL	2.62339	-2.14956	-1.74335	-0.635483	0.0490727	10	-10	10	10	2.76824	1.32023	1.79436	-1.83092	-0.292243	1.79139	-4.09624	10	-4.08154	-2.9832	-0.938068	-10	10	-10	0.852917	0.378265	2.60521	0.236434	10	1.16698	-1.38091	1.81783	10	-4.51567	-1.01358	-4.21104	-0.675406	-1.75765
TMUB1	-0.831685	0	-1.66339	-0.758001	-0.393227	-1.05307	-1.3837	-1.97773	-0.801721	-0.720573	-1.38349	-0.281939	0.256651	0.978468	1.16578	0.0415352	0.94423	0.750866	1.22549	0.0805508	0.573775	-1.10928	-0.481244	-0.242134	-1.50819	-2.60455	0.406501	-1.8799	-0.736	0.96548	0.182892	-0.431401	2.28392	-0.243781	3.71907	4.69943	2.34828
TMUB2	-0.95443	-0.780361	-1.18126	-0.408769	-0.00795376	0.0330073	0.310735	-0.477593	-0.37694	-0.939409	-0.624865	-0.426808	-0.301772	0.677982	0.500341	1.14643	0.096542	0.388835	0.394922	-0.250418	1.18941	-0.785988	-0.399325	-0.749616	-0.191535	-0.402539	0.281939	-0.385976	-0.32684	0.292566	-0.611372	-0.306724	0.799138	0.218279	5.13657	6.35166	0.544111
SCGB1C1	0.851894	10	-1.27676	-10	0	0	-10	0	10	4.61113	1.26529	10	0	-10	0	-10	0	-0.592363	-3.81043	10	0	0	0	-10	0	0	10	0	10	-0.334834	0	0	-10	0	-0.831268	-1.93633	-0.773438
KIAA1644	-0.0737485	-3.97188	-1.30714	0.583984	0.196696	-0.828409	2.59623	2.24972	0.723594	2.24564	2.02885	-0.541109	-0.120971	-2.39143	-0.746909	-0.495776	-2.74278	-2.37094	-0.386254	-0.76094	-1.41729	3.26	-0.763129	0.728403	1.75186	1.66303	-0.757959	-3.79917	0.203816	-1.60529	-0.0573577	-0.436225	-3.5074	-0.828772	-2.96823	0.0563746	0.581558
CDRT4,TVP23C,TVP23C-CDRT4	0.075227	-0.162575	-1.05595	-0.188231	-0.468912	-0.802308	-0.0380815	-0.980721	-0.171717	-2.20078	-0.393945	0.0375561	0.184602	-0.681084	0.784303	1.4692	0.0293254	0.337332	-0.220976	1.21271	0.194017	0.464155	-0.420467	-0.820755	-0.15139	0.957347	0.215124	0.58252	-0.41292	0.434483	0.502094	0.0772586	-0.692422	0.112548	1.30767	2.3782	0.796569
SYNCRIP	0.280869	-0.208822	-0.495351	0.0868963	-0.199082	0.0497714	-0.674345	-0.123228	-0.393673	-0.202744	-0.602038	-0.039888	0.776059	1.06066	0.641084	3.72977	0.0296598	0.0617782	-0.415358	-0.113346	1.31081	-0.26286	-0.19441	-0.721904	-0.169341	-0.715897	0.26419	-0.0716551	-1.24459	0.46403	-0.392559	0.120279	1.78972	1.12743	5.51447	4.54207	1.84315
MMAA	0.324554	0.167871	1.3762	0.63772	-0.450414	-0.586042	0.763128	0.620985	0.356939	0.566904	-0.100096	0.716164	-0.0185625	-0.916394	-0.714048	2.42164	1.46247	-0.694775	0.265181	0.049445	-0.56683	0.58602	-0.039366	-0.102613	0.817481	0.617785	-0.171661	0.978819	0.381229	-0.0395404	-0.222988	1.25296	-1.30325	0.398156	1.07169	2.11093	-0.910107
MMAB	0.0299981	-0.228267	-1.22935	-0.696166	0.484003	0.281157	-1.33876	-0.418788	-1.19508	0.313573	-0.970157	0.21525	0.878345	1.29841	0.0642179	1.30695	-0.146867	1.37009	-0.62971	0.0181047	0.355139	-1.50848	0.422274	-0.73492	-0.0781296	-0.809847	0.0910821	-0.346927	1.52499	1.18005	-0.764234	0.412388	0.790449	-0.543815	1.58409	2.69308	1.02633
TYR	2.04122	1.84302	0.529836	-1.14627	0.222802	10	-10	3.08215	2.84435	2.60003	1.47096	2.05897	1.77743	1.02733	-0.0287553	-1.29879	-10	-1.24511	-10	0	-1.1113	0	-2.63872	0.131118	10	0.168871	0.337242	10	10	-1.42518	1.68745	10	-3.18257	-0.249092	-10	-2.9033	-1.67251
ALG8	0.232434	0.097541	-0.319283	-0.655958	-1.10654	-0.551266	-0.945738	-0.0542117	-0.895722	-0.874044	-1.01296	-1.66792	0.0972069	0.940786	0.349663	3.49858	1.03107	0.880183	0.645315	-0.219815	1.52966	-1.01385	-0.0221144	-1.45882	0.484776	-1.80854	0.317386	-2.38527	-0.0694951	0.0725975	0.269264	-0.851158	2.4889	-0.238477	3.10315	3.15704	0.523222
ALG9	0.767992	-0.0673748	0.479246	-0.215889	0.787204	0.316721	0.0329128	1.34173	0.154056	-0.361943	-0.231339	0.140089	0.710057	0.333336	-0.188912	1.62183	-0.905043	-0.18677	-0.235023	-0.0892326	0.0753848	0.982019	-0.193987	-0.618089	0.783457	0.484956	-0.110164	-0.397096	0.212427	0.300268	-0.525188	0.0300827	-0.402101	0.213984	3.33293	1.97809	0.32656
ALG2	0.49572	0.390548	-0.33305	-0.457866	-0.302885	0.259658	-0.245445	0.251867	-0.562889	-0.384549	-0.51344	0.460378	-0.33281	0.960554	0.0163058	3.23847	-0.512986	-0.842797	0.453949	-0.184552	0.938591	-0.511176	-0.0425035	-0.66319	-0.481931	-0.836701	-0.335215	-0.0199132	-0.0951313	-0.191315	-1.20661	-0.138804	0.3371	0.894831	4.99169	5.3814	0.510484
ALG3	-1.30013	-1.60494	-2.33625	-2.48431	-0.927723	-1.09673	-4.35048	-1.67649	-2.90159	-0.637123	-0.0994155	-1.66452	-0.284956	2.73802	2.77772	3.69321	2.04256	2.42222	1.16768	1.00287	3.04676	-3.31563	-0.386733	-3.46975	-4.38179	-3.48541	1.59763	-1.78857	-2.45789	2.5986	0.275431	-1.0601	3.21834	-0.0696644	6.21518	8.04866	3.37628
ALG1	-1.01063	-0.21932	-0.341153	-0.852852	-0.180752	-0.293172	-0.174919	-0.588463	-0.625149	-0.590491	0.445759	-0.713696	-0.460297	0.742591	-0.154445	0.122502	-0.277793	0.78185	1.00458	-0.0983826	0.839506	-0.99527	-0.233193	-0.0658263	-0.398327	-0.986501	0.327343	-1.8298	-0.51552	0.383737	0.216235	-0.993179	-0.636059	-0.101847	3.02857	2.71849	1.19413
ALG6	-0.926232	-0.0597675	-0.0252843	0.0720749	-0.460297	-1.2829	0.256156	-0.357528	-0.0150296	-0.032781	-0.721943	0.0246733	-0.238626	-0.146255	-0.058529	3.17165	-0.000184776	1.16047	0.668721	0.326537	-0.759026	0.225145	0.130019	-0.79321	-0.336867	0.22673	-0.286308	0.275922	-0.170871	0.751651	0.220708	-0.685291	0.457512	0.909172	4.52582	5.39571	0.524886
ALG5	0.352432	0.338903	0.399652	-0.00487923	-0.11668	-0.927792	0.854559	1.53707	-0.0521785	-0.0158183	-1.27773	0.21086	0.596628	0.0854334	-0.317513	2.09182	0.243424	-0.306427	0.286278	-0.136019	0.17392	-0.252537	0.358241	-0.192256	0.589438	0.630465	-0.116573	-0.83854	0.223412	-0.205781	-1.21504	-0.868425	0.511701	0.464811	3.85409	4.14347	-0.308072
WIF1	5.5665	7.73389	1.12949	10.5337	10.0406	10	6.19733	7.26258	9.29274	4.38756	2.92771	6.77731	5.22637	-9.46011	-5.66827	4.27073	-7.03691	-6.98267	-4.89421	-3.33245	-7.56222	1.22192	3.78924	7.77	10.9737	9.03658	-8.44104	9.38128	9.18823	-3.90198	-2.32342	9.30295	-5.65158	2.71037	-6.19566	-3.84054	-1.26081
PDXP	-0.57574	-0.705875	-3.294	-1.51562	-0.955284	-0.0700073	-1.55566	-2.18117	-2.3678	-1.37426	-1.14423	0.534889	-0.756441	0.731729	1.48734	2.62706	0.987303	1.31116	-0.307061	-0.102821	1.22561	-1.9657	-0.45449	-1.46415	-2.83848	-3.5752	0.110824	-1.86366	-1.25537	2.09917	-0.157156	-1.99183	3.06574	0.970744	3.24248	5.1608	1.62325
RNGTT	-0.247086	-0.0558713	-0.0394746	-0.32075	-0.742324	0.413985	-0.355037	-0.211276	-0.0874355	0.0943415	-0.41858	0.137709	-0.0286822	0.530526	0.32201	3.37801	-0.667323	-0.323121	0.0953806	0.0616935	-0.566273	-0.495941	-0.476671	-0.290622	-0.186611	-0.555545	0.0584567	0.296392	-0.337506	0.293435	-0.313995	-0.939496	1.03917	0.560402	5.06682	3.52026	0.968696
KIAA1324L	1.41494	4.21724	2.07436	2.59582	2.9138	3.02274	0.467026	2.30629	3.83358	1.34665	-0.0303668	2.13064	2.01391	-2.56653	-1.7241	1.50889	-1.91212	-1.67664	-1.35286	-1.3828	-2.27691	1.87636	3.16303	2.20691	3.00536	2.2742	-2.11349	4.9698	3.73756	-2.16867	-2.05177	1.8569	-0.540846	0.987135	2.02483	2.58177	0.414584
INSL5	10	0	10	10	10	0	10	10	10	2.44512	-10	0	0	0	-10	0	-10	0	0	0	0	0	0	0	0	0	10	0	10	0	0	10	0	0	-10	-10	-10
HAR1B	10	-1.9662	-1.21914	0.402156	10	0.121603	-10	1.06315	0.236842	-1.27189	1.04787	10	0.742997	-10	-10	-4.04895	0	-10	0.140984	0.0951848	-1.99007	-10	-10	10	0.332219	-10	0	0.221335	-2.5362	-1.96915	0	10	-10	-0.443534	0	-10	-1.33405
HAR1A	-0.566158	-0.257423	1.84013	-0.75373	10	0.122193	4.07396	4.53161	10	1.19414	0.482774	-0.0387971	0.261398	-0.602984	1.70988	-4.75158	-3.42365	-1.68201	-1.96071	0.495825	-1.32927	10	-1.95403	-1.25551	3.56993	-0.142127	-0.992058	0.963223	1.0001	-0.674935	0.44743	10	-4.85723	-2.46635	-2.8664	1.13587	-1.77047
INSL6	10	10	-1.11896	0	-10	1.17406	0	0	0	0.485032	10	-10	0	0	-10	0	-10	2.67769	-10	-10	-10	0	-0.911628	10	10	0	-10	0	0	-10	0.807527	10	-2.309	0	-10	-10	-2.48627
GALR1	1.44996	0.894471	-0.421426	0.874337	3.69783	10	10	1.55129	0.239744	4.26681	1.44049	-10	10	-10	-10	-2.94645	-10	-3.92001	-1.16448	0.0450802	-2.81491	10	-10	-0.877625	10	2.97061	-1.88646	10	10	-0.897098	0.167167	-10	-10	-1.99984	-10	-10	-1.95831
INSL3	0.522364	-2.95504	-1.8899	-0.621456	-10	1.12492	-10	1.27915	-10	-10	-0.133144	-1.19321	-3.038	0	1.18645	-10	-1.44971	-10	-1.08221	1.61617	-0.850379	-10	-10	10	10	0	-0.253683	-1.90869	-10	2.09823	10	-10	-1.6406	-0.440128	10	-2.09828	-2.1305
RAB8B	1.82449	1.02489	2.81748	1.07135	0.700612	0.841944	2.28506	2.27554	1.68939	0.708053	-0.586913	1.02544	1.24394	-2.0264	-1.83291	1.99256	-1.92338	-2.65142	-0.668709	-1.5336	-1.28877	1.43475	-0.267888	1.78464	2.67514	0.98012	-1.02225	1.69567	1.28242	-2.40513	-0.833521	-0.167556	-1.55588	0.468812	-0.42208	3.32831	-0.334314
RTN1	-0.022661	2.6434	2.09257	1.2602	0.137033	2.79386	3.08458	0.761508	1.84877	1.25577	-0.615326	1.07673	0.817173	-1.54975	-1.66837	2.27495	-3.06959	-4.05887	-2.37223	-1.14256	-0.590395	2.53133	0.63107	0.694521	1.63399	2.34068	-1.29209	2.70286	-0.288375	-4.39643	-1.58058	0.761365	-3.04967	-0.117741	2.20777	-2.7317	-2.06398
MIR4794	0	0	0	0	0	0	0	0	0	0	0	2.19129	-0.881426	0	0	0	-1.57687	0	0	0	0	0	0	0	0	0.78687	0	0	0	0	0	0	0	0	0	0	0
SNORD111B	0	0	0	0	0	0	0	0	0	0	0	0	0	0	0	0	0	0	0	0	0	0	0	0	0	0	0	0	0	0	0	0	0	0	0	0	0
C1QTNF5,MFRP	-0.888073	0.155661	0.264046	1.88751	0.501736	1.65166	2.92843	0.909988	0.901004	0.339625	-0.32315	-0.388383	0.346801	0.274973	-1.82214	1.31344	-2.46931	-1.2038	-1.51325	0.630197	-2.7671	2.0398	3.93512	0.37286	1.57908	-1.06208	0.745621	1.51019	2.22441	-1.18696	1.25663	-0.860499	0.723066	2.19448	1.9252	3.43924	-2.04082
RDM1	-0.536842	0.131975	-1.3141	-2.93831	-10	-1.50467	-10	-10	-10	-0.266093	1.37161	-10	-10	10	10	-1.8194	10	-10	-2.28332	10	10	-3.68497	10	-2.85577	-10	-0.182001	-0.918525	-0.847824	-10	1.40335	-0.131671	-1.29685	0.115148	10	-0.53209	-0.0428454	10
CAMTA2,SPAG7	0	0	0	0	0	0	0	0	0	0	-0.823445	0	0.58359	0	0	1.13272	-0.602719	0	0	0	0	0	0	0	0	0	0	0	0	0	0	0	0	0.0963124	0	0	0.148648
CLUL1	3.31948	1.80408	1.7924	2.19879	-0.262913	3.45738	0.593026	-0.320779	1.94922	-1.11377	1.15964	4.57142	0.387077	-10	-3.22481	-3.37172	-1.63819	1.50738	-1.44973	-1.96095	-5.12293	2.66674	0.176288	-0.599386	1.66347	10	-2.43598	1.83193	3.57342	-10	0.615499	2.2614	-1.68213	10	-3.22781	-1.12904	-2.36093
PDX1	2.69308	-1.01916	10	-0.354899	1.07806	1.71385	-10	2.92085	2.38413	3.27782	1.04528	0.501092	-1.85532	-10	2.78916	-3.20339	-3.20073	-3.87054	-3.33731	0.0683576	-10	1.41235	-1.96128	1.45081	1.80661	2.74324	-0.758911	10	0.183579	0.536558	3.29529	-0.665416	-2.92887	-1.58379	-2.69892	-1.90383	0.320298
LOC100131320	10	0.885464	-1.95015	-0.159104	2.56506	10	1.32648	2.08224	-0.0688912	2.08285	3.25016	1.82192	-1.80574	-10	-1.08867	-4.20361	-10	-2.25607	-3.20482	0.616102	-10	1.55906	-10	-0.8516	10	4.66399	-1.61099	10	2.36425	-0.866433	4.1001	0.082225	-5.46544	-1.53424	-3.8432	-3.52976	-0.421827
FECH	0.162925	0.761428	-0.257603	-1.674	0.43829	0.460736	-0.449162	-0.648995	-1.3608	-0.292902	-0.197152	0.333786	0.772008	0.456783	0.393902	0.396347	-0.332365	-0.824335	0.258776	-0.803978	1.69775	-0.663029	-0.706671	-2.12123	-0.536234	-0.379385	0.685341	1.27439	-0.200797	0.670936	-0.170971	-0.456066	0.401784	0.221497	1.66865	0.883322	-1.19182
ADAP1	0.108233	-0.862142	1.73589	-0.397754	0.907627	1.49491	-0.896082	-0.149873	-1.18378	0.0236846	-0.57457	0.274272	-0.999577	-0.00622822	-0.753583	-0.733513	1.15347	-3.23344	1.77797	-0.462211	-1.30433	0.353773	-0.302114	1.09017	-0.605967	-1.51503	-0.337194	0.69584	-0.447035	-0.120599	-0.53062	1.01422	0.937989	0.860448	3.8193	4.89831	1.82805
ADAP2	-0.411278	-0.0610635	0.802819	-0.709947	0.456638	0.570358	2.1068	0.102739	-0.125147	0.0824913	-0.535078	-1.01706	-0.592833	-0.852454	-0.119304	0.907372	0.0870488	-2.07054	0.249709	-0.975374	-0.378792	0.64253	-1.58878	0.0515543	0.596516	-0.258998	-0.15663	-0.712042	-1.54868	-0.191336	-0.261642	-0.248116	-1.57176	-0.07283	3.27298	2.24573	0.551217
KLHL10	-1.06096	-0.195397	-1.32122	1.45533	0.52812	10	-0.219063	1.3856	0.737516	3.01564	0.217264	0.476084	0.804095	0.400055	-10	0.577214	-0.776775	-2.8917	-2.27022	-0.580841	10	0	0.215082	-0.127366	0.468074	10	1.72594	10	10	10	-1.8539	-10	-4.81434	-0.290813	-4.5884	-1.91738	-0.0999272
KLHL11	0.578308	0.283772	-0.865314	-0.137732	-0.537437	0.0750502	-0.806376	-0.378459	-0.63803	-0.105999	-0.905163	0.729859	0.716707	1.8921	1.03031	3.91693	0.628634	1.20886	-0.371903	0.142586	1.56825	-0.968732	0.579846	-0.395824	-0.880637	-1.17819	-0.146816	0.915535	-0.294798	0.768464	-0.37742	0.0720414	1.10787	-0.0641007	4.58511	3.58427	0.901356
KLHL12	-0.21138	-0.221693	-0.55891	-1.0097	-0.507667	-0.874502	-0.270279	-0.961789	-1.25197	-1.05055	-0.42054	-0.581917	0.100313	0.873028	0.662855	2.80316	1.4314	1.24648	0.781928	-0.0712604	2.51453	-0.954208	-0.342808	-0.793034	-0.737461	-1.21972	0.108083	-0.777533	-0.373454	0.671458	-0.352074	-0.112042	1.75793	0.439596	4.88025	4.03581	0.898081
KLHL13	0.671121	1.04247	-2.85263	-0.0807689	-3.0916	-1.55462	-2.58819	0.374964	-3.57098	-1.46696	-0.706991	0.307368	0.844353	2.65446	2.82409	4.11858	2.46714	3.95955	-4.52011	2.25081	2.75012	-4.12754	1.26499	-3.1181	-3.11259	-3.02952	1.54233	0.0834696	-0.965807	3.33521	0.560032	-0.205849	-2.84423	0.331402	5.94812	5.17993	2.51436
KLHL14	1.87755	2.51194	0.7381	1.45018	2.27781	3.68978	3.67354	2.3735	2.6377	0.914512	1.21395	1.63234	0.172922	-10	-1.37791	-1.70824	-3.10992	-2.95167	-1.04494	1.43984	-10	4.02392	-0.331316	3.27238	2.31984	1.40129	-1.9618	3.7106	0.728185	-0.692921	2.66367	-2.69305	-6.18606	-0.381325	-3.0465	-2.26406	-2.62709
KLHL15	1.53435	1.14735	0.011862	-0.0494148	-0.273445	0.186948	0.934162	0.355993	-0.0171708	0.183811	-0.861613	1.40566	1.08301	-0.128306	0.356718	2.70034	-0.220158	0.934535	-1.50098	-0.186142	0.309378	0.917666	-0.00806863	-0.352721	-0.371881	0.0802947	-0.428425	0.557525	-0.504901	1.05571	-0.853487	1.12789	1.43653	0.161879	4.58935	3.42839	0.966479
KLHL17	-1.7217	-1.63648	-2.93156	0.310258	-1.02103	-1.79913	0.270596	-0.728972	-0.0413927	-0.91182	0.0568804	-0.950831	-1.57415	1.24125	-0.101689	1.4113	0.938295	0.547817	0.846954	1.13802	0.461821	0.0341967	-1.42536	-0.328229	-0.946127	-1.04426	0.00810892	-2.13512	-1.66947	0.109466	0.85552	-1.38751	3.02685	0.29349	3.67138	3.87782	2.3419
KLHL18	-0.170131	0.151602	0.329632	0.113371	0.536612	0.315939	-0.219554	0.1742	0.37165	0.171596	0.594953	0.544696	-0.173186	0.262122	-0.62075	1.77027	-0.129331	0.43857	0.369208	-0.596304	0.240511	0.314922	-0.344554	0.15796	0.151306	-0.145659	-0.478905	-0.389733	-0.372852	-0.455671	-0.305042	-0.176809	0.887393	0.789912	3.38771	3.85163	0.220915
C6orf163,SMIM8	0.450254	-0.0275548	0.165849	0	0.10364	0	-0.540284	1.04384	0.269076	0.664083	0	-0.181437	1.00147	0.474288	-0.117756	2.28694	0	-0.97556	0	-0.41317	-0.809054	0.653088	0	0.329654	0.0827077	0.803419	-0.211691	0	0.408594	0.165555	0	-0.0522465	0.278693	0	3.71287	0	0.5781
C2orf83	0.594245	-1.00933	-0.847142	-10	2.51105	0.140867	10	3.32893	10	10	1.57059	-1.11695	-2.24398	-10	10	-2.42212	-2.96069	-3.17974	-2.25294	1.0649	-10	10	-1.48014	10	-10	4.11285	-1.22366	10	10	1.39825	10	2.41736	-6.46174	-0.266358	-4.28283	-2.29292	-0.656094
C7orf61	1.5488	1.48251	-0.670093	10	-1.68728	1.13289	0.939419	2.18151	1.86756	0.576307	10	-10	-0.966475	0.634454	-10	-2.79023	0	10	-1.48889	-10	-10	0.39935	-2.17248	-2.37876	-0.561623	2.19524	2.13624	-2.48951	-1.31977	-0.417961	0.811789	-10	-1.68596	-10	-2.94958	0.165099	3.00553
GABPB2	0.34246	0.484206	0.0676886	-0.0559282	0.462144	-1.24934	1.07546	-0.0871785	-0.240079	0.272506	-0.901708	0.072154	0.48133	0.610603	-0.0177047	2.52076	0.772398	-0.490571	0.823948	-0.23819	2.10737	-0.0253527	0.171539	0.115036	-0.0448121	1.05221	-0.699018	1.76758	0.0618306	-0.526004	-0.218466	0.725434	0.157729	0.150207	2.4287	3.21901	1.04508
IGIP	1.61933	1.0555	2.64236	1.84607	0	0.793305	2.18736	2.79792	1.4938	2.10728	-0.0606924	0	1.1844	-1.85648	-1.87086	1.48259	-1.11764	-2.21778	-0.191596	-0.768002	-1.80192	2.492	1.21212	2.55811	1.83918	2.1779	-0.638645	1.60045	1.48351	-2.24664	-0.998139	0.540946	-1.46099	1.00178	2.40379	1.41481	-1.3376
C7orf65	1.12172	-1.94873	-1.11033	-1.92307	0.558259	0.70854	1.56449	4.13747	1.39427	1.68705	3.1703	-0.360969	-10	-1.74207	1.07216	-3.2196	-2.82455	-0.493552	-1.3439	-0.344674	0.181261	10	-3.96969	-10	10	2.1385	0.827237	3.57059	10	0.391987	1.62112	-0.0659834	-4.37768	-0.525654	-3.86834	-0.949775	-1.21855
IER2	0.989181	-0.107045	0.452339	-0.077316	1.02211	-0.352415	0.884959	-1.06819	2.3125	1.20997	0.0683291	1.28879	-0.098973	-0.528677	0.349367	0.61791	-1.40967	-0.17375	-1.23046	1.73614	-0.638735	0.297551	0.273129	0.0516998	-0.16308	0.060294	-1.89407	0.840658	0.0413467	-2.30552	0.627832	1.00242	0.941281	0.550326	2.37892	4.15972	1.79222
LOC100130987	-0.143326	0.548022	-0.436891	-0.957981	-0.157791	0.850915	-0.724607	1.45538	-1.04388	1.37608	0.392493	-0.140057	-0.71605	1.305	-0.583086	1.09436	-0.45793	0.0609952	2.95227	-0.389603	0	2.0496	1.22274	0.0859745	-0.129028	1.12097	1.42985	0	0.18229	-0.266457	1.24164	0.783956	10	2.05766	1.39867	1.38681	2.07351
PTCHD3P1	0.770646	0.0817687	0.121712	0.526351	0.638178	0.285867	0.569376	2.86574	0.762166	0.922376	-0.116994	0.305107	0.0645148	-0.223745	-0.853983	2.50577	-0.572799	-0.694599	0.342776	-1.09677	-2.84172	1.50732	-0.0410403	0.474627	0.766781	1.64656	-0.228634	0.35194	0.59078	-1.50319	-0.766048	0.809636	-0.000976688	1.32308	2.75296	3.13563	1.34342
SLN	3.89064	3.03784	-1.29452	4.00291	10	10	10	10	1.90845	3.6231	4.93251	0.0715526	0	-1.50652	-10	-0.873875	-10	0	-10	-10	-1.13936	10	2.3863	1.10098	0.73438	0.811121	-2.43062	1.19103	10	-1.39117	-1.60678	3.03745	-10	1.16033	-1.52759	-10	-10
SLK	0.593753	0.71294	0.89292	1.08366	0.867815	0.340632	0.332937	0.903915	1.03406	1.32397	-0.37553	1.03326	1.46195	-0.165904	-1.06867	3.51524	-0.872546	0.660045	0.310129	-1.01269	-0.268516	1.07755	0.36302	0.776819	1.05459	-1.01465	-1.28234	0.538302	1.40253	-0.457797	-0.246361	0.888236	0.088247	1.38431	4.23107	4.33587	1.1634
SLA	0.4406	1.85023	2.51792	0.470447	-0.552407	0.854424	2.67088	0.666694	1.08837	-0.68222	-1.41123	0.245752	0.78135	-2.60521	-0.859995	-0.706168	-0.42872	-3.63335	0.075136	-0.899531	-0.660604	1.1693	-1.07657	1.42864	1.12286	2.7835	-0.418256	1.67697	-0.925197	-2.17212	-0.830553	-0.860938	-1.65453	-0.681426	1.6189	1.96533	-1.94011
PHYH	1.41563	0.094532	0.717058	0.114654	1.00381	1.43848	-0.199269	1.22707	0.684564	0.967466	-0.157513	0.286695	0.286335	-0.258663	-1.42092	1.04191	-1.27153	-0.846467	-0.841968	-1.03385	-0.0817283	-0.658105	-0.269472	-0.208923	1.2225	-1.00053	0.0169638	-0.235453	0.411654	-0.63884	-1.0298	0.598017	-0.851818	0.665341	2.31434	2.07848	-0.275709
PHGR1	0	0	0	-10	0	0	-10	10	0	0	0	0	0	0	0	0	0	0	-10	-10	-10	0	-3.19063	0	0	0	0	0	0	0	0	0	-10	0	0	-10	0
MEAF6	0.486423	0.151779	0.0326658	0.496409	-0.0137458	0.00141353	0.748893	0.389666	0.789607	0.889459	-0.871582	0.289946	0.908571	-0.311253	-0.596467	2.6027	-0.233015	0.013786	-0.905	-0.74315	-0.583348	0.220809	0.221623	-0.664938	1.13028	-0.958785	-0.372753	0.199546	0.416792	-0.473788	-0.389426	-0.065273	0.488828	0.173432	2.91875	3.41329	-0.257595
AZIN1	0.692333	-0.45239	-0.843666	-0.146646	-0.932104	-0.744232	-0.96786	-0.29107	-0.58451	-0.592134	-1.63667	0.307643	-0.118572	1.48749	0.149338	3.21129	0.778074	1.02378	0.450274	-0.480224	1.46576	-0.890172	-0.36922	-0.905179	0.0490573	-0.553605	0.151094	-1.25032	-0.301508	1.0082	-0.399541	-0.190164	1.34544	0.505935	5.28072	4.55473	1.36289
NOTCH1	-1.15985	0.0152236	-0.732674	0.852777	-0.524368	-0.217895	0.601072	-1.68375	0.190738	-1.15387	0.310658	0.551959	0.234997	1.00692	-0.696968	2.02146	-0.113452	-0.899336	0.839438	0.704134	1.25583	-0.19874	-0.231912	-0.29466	-0.701724	-0.32143	0.179654	0.709326	-0.47691	0.0546736	0.238702	0.210696	2.26691	1.05287	4.86844	5.59306	1.46146
NOTCH2	-0.0603402	-0.00897102	0.243364	-0.0488579	0.0877778	0.249183	0.771501	1.13817	1.20121	0.236209	-0.502359	0.50549	0.746746	-1.30768	-0.992501	3.27486	-0.17486	-1.45846	0.663849	-0.718702	-0.22992	1.56088	-0.533111	1.9385	0.768019	0.0819946	-0.563975	0.514619	0.178567	-1.01485	-0.962189	0.265795	1.12788	1.15822	3.52083	3.21082	0.23392
NOTCH3	-2.16522	-1.72568	-1.67958	-1.86521	0.174138	-1.45086	-2.27554	-1.06676	-2.0713	-0.948954	0.34909	-0.374192	-0.849309	2.76126	1.93207	3.82052	1.4764	0.46423	-0.0529107	1.65716	2.53415	-0.689103	1.7111	-1.90847	-1.95273	-1.80674	1.42642	-1.04993	-2.56335	1.43318	0.218667	-0.363769	1.49116	1.87252	6.27559	6.29191	2.85271
ZNF658	1.06191	0.608412	-0.377044	0.0898515	-0.932938	-0.473552	-0.666638	0.0436361	-0.847899	0.77028	0.717032	1.11221	0.192585	0.118605	0.41213	3.19229	0.436791	0.435891	-0.287479	-0.602826	1.07719	0.0280433	0.0470336	-0.251584	0.649803	-1.86839	-0.546182	1.2006	-0.0677956	-0.134605	-1.01166	0.411241	0.270098	0.676167	3.93408	3.70547	1.70174
ZNF655	0.696041	-0.0416736	0.789198	0.297077	-0.0463095	-0.029128	-0.385313	0.604706	-0.210841	0.0613954	-0.472282	0.22816	0.0833435	-0.023226	0.357616	2.92546	0.845292	-0.0224118	0.583622	-0.183722	-3.94032	0.100227	-0.12766	0.144791	0.661741	0.784119	-0.286378	-0.21132	0.0813644	-0.44197	-0.20489	0.0754035	1.12684	0.971568	4.45893	4.78106	1.33392
ZNF654	0.52501	-0.245436	0.387444	0.0554538	0.260345	-0.265718	0.0986523	0.188307	0.704463	0.401007	-0.866811	-0.341545	0.804412	0.782302	-0.304656	3.88603	0.0944793	1.34291	-0.180335	-0.509466	-0.117245	1.2985	0.00380579	0.374735	0.438556	-0.387809	0.477183	0.20232	-0.00735519	-0.374616	-0.237689	-0.146807	-0.175015	1.20227	4.12741	3.21099	1.29699
TCTEX1D1	3.61251	1.81611	2.93462	0.348137	3.64215	3.14662	2.32895	1.9173	-0.0258872	-0.506559	-3.67924	3.95659	1.2406	-10	0.538814	-1.04331	-4.08644	-2.95516	-2.78954	-2.73519	-2.875	3.81204	-0.412055	2.02021	4.15667	3.21206	-3.01809	2.93766	3.00245	-2.31968	0.0163678	0.0731499	-4.15286	-10	-1.72165	-2.09414	-4.93721
TCTEX1D4	1.14207	0.198162	3.27922	0.37797	-0.0161729	1.89535	3.57099	0.378598	1.01158	1.75473	-1.23826	-0.109567	-0.421957	-3.04505	-0.479819	10	-2.34175	-4.29123	-0.913552	0.725988	-2.67867	10	-1.5801	1.89604	1.21199	0.627075	-1.30286	1.21745	1.59928	-4.30415	-0.059645	0.581417	0.793274	-0.255243	-2.05018	2.81648	-2.03863
MIR5692A1	0	0	0	0	0	0	0	0	0	0	0	0	0	0	0	0	0	0	0	0	0	0	0	0	0	0	0	0	0	0	0	0	0	0	0	0	0
N4BP2L1	1.51751	2.78114	3.80836	0.897832	0.0791896	0.57094	2.60136	1.4967	1.72479	0.265865	-0.406802	0.960356	1.34225	-3.39852	-1.39635	-0.604637	-0.872701	-4.97375	-0.810995	-1.35885	-2.09199	2.63163	0.194466	2.05225	2.29072	2.36705	-1.00185	4.43619	0.720312	-2.85889	-0.250222	-0.0557879	-0.764029	1.13281	-0.183768	0.806282	-1.87392
RAPGEF5	0.707372	1.35806	1.52259	2.86259	1.86467	0.845493	0.433094	1.45816	0.97427	0.893843	0.439059	1.42426	1.20626	0.17128	-1.77077	3.93669	-0.417115	-1.3081	-1.93405	0.0606488	-0.0822529	0.360381	3.58943	1.17345	1.66052	0.698079	0.473683	1.38284	1.71123	-1.00912	0.245087	1.3933	1.53671	1.61039	3.61194	1.53523	-0.586348
RAPGEF6	0.774875	1.43211	1.54495	0.540072	0.678458	0.661402	0.798123	0.743163	0.910092	0.456658	-0.872934	0.457876	0.194514	-1.23659	-0.703379	4.09697	-0.853765	-1.27923	-0.258954	-0.171046	-0.960722	1.13018	0.0372985	0.947494	0.503151	2.32459	-1.04376	1.07228	-0.306002	-1.55624	-0.686209	-0.709732	0.728145	0.521574	4.47266	2.7855	0.404662
N4BP2L2	1.38515	1.32203	2.22988	0.89337	0.546489	0.124047	1.10556	2.44723	0.761513	1.16529	-0.575829	0.91296	0.540542	-1.66681	-0.687544	2.74229	-0.596641	-1.73476	0.193876	-0.546106	-1.82913	1.83894	0.0162918	1.34391	1.52633	2.31938	-0.944303	1.69724	0.942732	-1.00948	-0.515628	0.306357	0.0412672	1.47018	3.77311	1.99537	0.0236276
RAPGEF1	0.00895663	0.212441	-0.461852	-0.123055	-0.220735	0.437512	-0.214232	-0.599574	-0.0629344	-0.786934	-0.664935	0.531907	-0.0999524	-0.177657	-0.388171	1.2409	-0.773247	-0.663304	1.1088	-0.66263	0.0541876	-0.124645	-1.17474	0.212508	-0.179893	-0.0643397	-0.247434	0.490402	-1.11873	0.0804339	0.286122	-0.435374	1.04486	0.32968	2.64995	5.04706	0.85125
RAPGEF2	1.47619	1.05596	1.78995	1.65424	1.06739	1.23952	1.32457	1.89046	1.46745	0.824501	-0.0900604	1.7276	1.1276	-1.76065	-1.95843	2.30096	-2.02995	-1.03951	-0.732147	-0.867921	-2.47565	2.30023	-0.239864	1.83356	1.68999	1.4971	-0.682189	2.19665	0.773567	-1.74549	-0.705887	0.870471	-0.526027	1.38504	1.63014	3.00611	-0.659511
RAPGEF3	1.06327	1.39074	1.02373	1.60506	2.23201	1.947	3.71715	2.22423	1.69421	1.82588	0.957652	0.474258	1.10325	-2.09585	-2.5759	-1.31398	-2.64819	-3.74048	-0.405547	-1.03293	-2.57197	4.10639	0.663412	2.7529	2.5294	2.37768	-1.32947	0.0197049	2.42656	-2.62159	0.558302	0.776636	-0.155003	0.531195	0.56797	5.14655	-2.24191
ZNF384	-0.406829	-0.518792	-0.533584	-0.476559	-0.170045	-0.313709	-1.77678	-0.862507	-0.429834	-0.169801	-0.702817	0.168324	-0.742225	0.87136	0.559634	2.1083	0.614869	1.54245	0.47468	0.353794	1.82977	-1.04686	-0.755266	-0.522591	-1.85669	0.69047	0.278552	-0.791104	-0.84981	0.396518	-0.408026	-0.222895	1.47924	0.637009	4.67284	3.27595	1.71984
ZNF383	0.265931	-0.411653	0.308741	0.313231	0.236259	0.0200873	0.836724	0.0426246	0.432435	0.177693	-0.265966	-0.0581638	0.260695	1.36733	0.193656	2.68949	0.741248	0.175168	1.39488	-0.242964	-0.443042	0.143643	0.209277	1.32173	0.501929	-0.265279	0.185558	0.566761	0.460963	1.64877	0.289745	-0.297591	1.17003	1.16261	0.691771	2.12191	0.457147
ZNF382	1.78689	-1.18154	1.30644	0.54534	0.405788	0.310975	4.09406	1.51048	1.06711	0.500334	0.10179	0.804986	1.02546	-1.1268	-1.51548	0.79769	-1.36516	-4.07565	2.97147	-0.619448	-3.90205	1.68571	-0.7296	2.50027	1.41792	1.84472	-0.838414	0.52153	0.940132	0.840682	0.22447	0.20712	-3.09923	-0.031799	-1.54067	-1.6855	-1.96948
MIR4420	0	0	0	0	0	0	0	0	0	0	0	0	0	0	0	0	0	0	0	0	0	0	0	0	0	0	0	0	0	0	0	0	0	0	0	0	0
KRTAP3-2	2.59217	10	0.437013	0	-0.829993	10	0	0	0.328793	10	1.08178	-1.09305	-10	-0.51888	0.546878	-2.84282	-10	0	-3.74285	0	0	10	-10	-10	10	10	-2.58574	0	10	0.500854	0.716453	10	-10	-1.36692	-10	-1.80354	-1.26947
KRTAP3-3	1.05978	-0.297966	-0.159467	0.398795	1.17926	0	0.805241	-10	-10	2.90963	2.7372	-10	-0.230284	0.492819	10	-3.99928	-10	-10	-3.40442	-10	-10	0	-10	-10	10	10	-1.26901	10	10	0.493346	10	0	-10	-0.418746	-4.37231	-10	-1.94132
KRTAP3-1	10	-0.506099	-10	0	1.72534	0	0	10	0	10	1.61482	-10	-10	-0.485066	-10	-2.37975	10	0.798724	-2.64461	10	-10	0	-10	0	10	10	10	-10	10	0	10	0	-10	1.4048	-10	-10	-1.18741
SNRPD3	0.518361	-0.0446803	-0.309657	-0.31966	-0.112418	-0.153384	-0.775199	-0.531663	-1.05955	0.136936	-0.561749	1.10205	0.729906	1.67735	-0.139793	3.06308	0.419731	0.722377	-0.949993	0.300289	0.580685	-0.543638	0.387405	-0.896378	0.348155	-1.40364	0.580201	-0.540681	0.642688	0.363393	-0.573038	-0.104504	0.745225	0.481672	4.563	5.67299	1.33373
SNRPD2	-0.585217	-1.07747	-1.9403	-1.10493	-1.54869	-0.906992	0.445148	-1.41877	-0.235397	-0.931331	-1.46222	-0.805175	0.755304	2.37525	1.56104	1.42197	0.847737	2.10442	0.403689	0.715551	2.30204	-1.61071	0.187988	-2.23652	-0.691225	-2.28799	1.34626	-2.38817	-1.22681	1.55413	-0.135999	-1.40031	1.4174	-0.130256	4.09551	5.22066	1.4539
SNRPD1	-0.134694	-0.102528	-1.87637	-0.71133	-1.16101	-1.40034	-2.1932	-1.47129	-1.42958	-0.953549	-1.30892	0.0813424	-0.174326	1.99552	1.29494	3.59562	0.759138	3.26296	0.342807	-0.000858081	2.06802	-1.80532	0.136498	-2.08893	-1.0199	-1.69146	1.12762	-1.39542	-0.744411	1.24084	-0.307675	-0.677364	1.32919	-0.0832034	5.66482	5.22738	1.73004
GRK6	-0.829303	0.323336	-0.833407	-0.751327	-0.482941	-0.0923608	0.29477	-1.64377	-0.20012	-0.656229	-0.682206	-0.531983	0.0686477	-0.239775	0.00762898	1.45915	-0.477487	-0.815255	1.01965	-0.482855	-0.0318118	-0.720173	-0.802771	-0.35227	-0.691429	-0.0714815	-0.755168	-0.872965	-1.39315	1.19777	0.0676489	-1.7467	0.714896	-0.732832	4.6621	4.09225	0.772963
NMBR	2.10143	-1.63947	-0.460637	1.43324	0.190418	1.18095	0	1.14526	0.850323	-10	0.682462	1.47203	-10	-10	0.619512	-3.39201	0	-2.30347	-0.820803	0.0503738	-10	10	-3.17748	0	10	10	-10	2.6544	10	-1.75407	1.53494	-10	-10	0.711823	-2.27752	-1.71287	-3.61487
ATP5J2,ATP5J2-PTCD1,PTCD1	0.0464598	-0.264694	-1.21944	-0.90484	-0.705535	-0.634627	-0.838822	-0.568011	-0.710218	-0.364809	-0.867856	0.037543	0.520705	1.39378	0.641239	1.76812	0.928703	0.629442	0.0562148	-0.866042	2.13427	-1.43482	-0.0405951	-1.73252	0.0388821	-2.15641	0.271511	-1.94482	-0.259888	0.513493	-0.527517	-0.546311	0.845767	0.641717	3.99108	6.21573	1.55954
RBM26-AS1	1.63244	0.416564	0.975709	-0.476011	0.128299	0.186676	-0.335182	0.557818	-0.371934	0.0363901	0.611468	1.9289	0.410824	-2.25189	-0.403645	-2.18841	-3.88162	-1.5252	-3.30492	0.241505	-0.305594	1.40832	-0.392153	1.37782	0.152676	1.3922	0.370591	0.907925	1.36748	-1.21238	-1.19047	-0.843201	-2.83556	-1.02881	1.54185	-0.0784884	-2.58979
IFT43	0.244595	-0.287652	0.00474829	0.0770873	-0.540387	-0.448207	0.646995	-1.08026	-0.596778	-1.37227	-1.86857	0.545352	-0.285106	1.02622	-0.534928	1.17018	0.479248	0.639695	0.0952502	0.504131	0.876193	-0.31388	0.132164	-1.39019	0.242548	-0.232999	0.42102	-0.746633	-0.178184	-0.562669	0.0739502	0.200542	0.19359	0.636845	2.03448	4.55681	1.58387
IFT46	1.15184	-0.376797	1.13713	-0.0317056	0.448842	0.0554681	0.637463	0.53205	-0.0761889	-0.0398961	-1.55507	0.0788234	0.987226	0.154181	0.133656	1.41016	-0.560861	0.3878	0.328947	-0.142956	0.13164	-0.121982	0.569715	-0.206618	1.1146	0.544788	0.0877563	-0.756082	1.39071	0.0283358	-0.329757	0.137727	-0.511097	0.299639	1.58022	1.29999	-0.908394
NOP14-AS1	0.527129	-0.107085	-0.359045	0.637617	0.128106	-0.308647	0.516866	-0.159319	0.370979	0.659219	0.355913	-0.0681623	0.106632	-0.197505	-0.836316	0.446957	-1.17441	-0.0567088	-0.339913	-0.207134	0.14449	1.37671	-0.0808543	0.687118	1.16119	0.572054	0.293722	-0.23846	0.714948	-0.185045	-0.878293	1.27558	0.461683	0.380156	1.5686	4.24392	1.12228
DNAJC25,DNAJC25-GNG10,GNG10	0.731997	0.0631623	0.265188	-0.38316	-0.124335	-0.492071	0.0572981	1.56294	-0.0655098	0.421964	-0.909586	0.313879	0.265875	0.462748	0.180117	1.99678	-0.0434149	-0.628664	0.127571	-0.885536	0.823957	-0.966739	-0.793174	-1.19523	0.779668	-1.31897	-0.325379	-0.574589	-0.281512	0.077029	-0.875428	0.00753297	-0.965827	0.240327	3.78767	4.32055	1.12815
GLDN	2.14401	1.91527	4.81301	2.29492	5.51803	3.97594	2.93974	3.45028	3.32889	2.35229	0.969927	1.6317	2.39659	-1.87232	-3.41857	0.576392	-2.45368	-3.64403	-2.0205	-2.51855	-4.18157	4.60176	1.54193	4.64607	1.98345	1.37104	-2.78568	2.95663	3.97324	-3.11075	-3.1655	3.40417	-0.616778	1.57054	-0.862432	-0.846454	-2.89586
GLDC	1.10024	0.685116	-0.909432	-0.936395	-0.483354	0.607979	-3.89956	3.52691	-0.376413	2.21772	1.6717	2.46001	-0.363679	1.70658	0.769799	-1.26744	0.808888	-1.22662	2.11498	2.11699	3.51162	0.917231	-0.467345	-1.18551	-1.65101	3.62587	1.21188	-0.620187	-2.61366	-1.21345	0.210997	-0.732199	-4.08892	-1.01743	-0.302959	5.70879	-0.393144
QPCT	0.260014	-0.789584	1.5237	-0.554629	-2.34993	0.25781	0.0754921	1.80284	0.0482505	-1.91089	-1.4868	-0.979517	-1.18088	-3.01295	-1.07334	2.87404	0.855233	0.173812	1.81932	-1.54056	1.38413	-0.168575	-1.02635	0.437988	2.42835	0.121571	-0.262409	1.06009	-0.5127	-2.06206	0.41722	-1.82862	0.647578	-1.01606	-0.474837	2.03895	1.20482
PC	-2.74749	-2.02964	-3.19622	-2.40367	-2.7471	-1.0749	-0.191685	-2.30549	-2.2043	-0.720215	0.0282075	-1.84257	-0.476357	2.88598	2.66922	0.985744	2.37654	1.91222	1.4495	1.2842	1.41723	-2.66917	-1.53419	-4.73708	-0.690492	-5.5988	0.185012	-4.11159	-1.59998	2.35515	0.160805	-0.78034	0.854482	-0.669268	6.04431	10.2858	4.19898
DHRS11	0.078669	0.412844	-0.448322	-1.87967	0.527194	-0.592528	-2.62878	-1.32713	-0.207388	-2.4878	0.222729	-0.590346	-0.844996	1.47939	0.929403	2.76514	1.62132	1.45706	-0.351074	-0.298309	1.73942	-1.52197	0.780805	0.0780466	-1.64288	-3.47335	-0.196431	-0.337264	-0.0529514	0.23103	1.71509	1.19806	-0.0707601	-0.942667	2.87572	4.26366	0.626181
DHRS12	0.768269	1.25932	2.2384	0.729926	0.907308	0.21946	0.103796	1.17732	0.625461	0.962322	-0.000757796	1.13262	0.546983	-1.80925	-1.13937	0.370003	0.0634253	-1.19924	0.355163	-0.355895	-1.13612	1.72992	-0.192574	0.928569	1.1937	2.09544	-1.25098	2.18752	1.12922	-0.811895	-0.192703	0.49715	-0.0259845	1.04774	2.96209	1.79193	-0.827281
DHRS13	0	-1.25641	0	-0.733241	-2.0183	-1.34346	-2.30141	-2.72206	-1.01626	0	-1.42267	-1.5822	0	1.67009	2.46508	3.93434	2.20447	2.972	1.24651	0.874167	2.64587	0	0.909305	-2.34572	-1.93101	-3.07632	-0.206348	-0.492739	-1.58484	0	-0.18786	-1.04277	2.77422	-0.021339	5.46047	0	2.45722
GPR89C	0	0	0	0	0	0	0	0	0	0	0	0	0	0	0	0	0	0	0	0	0	0	0	0	0	0	0	0	0	0	0	0	0	0	0	0	0
GPR89A	0	0	0	0	0	0	0	0	0	0	0	0	0	0	0	0	0	0	2.99563	0	0	0	0	0	0	0	0	0	0	0	0	0	1.87252	0	0	0	0
MAP1LC3B2	10	-0.165573	0	1.47842	-5.07983	10	0	-10	0	0	-10	-10	10	10	0	10	0	10	0	0	10	0	-10	0	-10	10	10	-10	-10	0	10	10	10	-10	10	-10	-10
LGMN	-0.14475	0.804366	0.30939	-0.447087	-0.0726895	0.62589	2.37847	-0.272422	-0.224214	-0.69354	-0.72197	-0.244631	0.322278	-1.61588	-0.341437	2.16689	0.640797	-0.977144	-0.511259	-2.3416	0.247953	-0.919	-1.62575	-0.171691	0.748676	-1.2041	-0.695904	-0.27862	-1.47435	-0.700663	-0.713929	0.857856	0.528939	0.226596	2.9392	3.76366	0.129974
MIR3591	0	0	0	0	0	0	0	0	0	0	0	0	0	0	0	0	0	0	0	0	0	0	0	0	0	0	0	0	0	0	0	0	0	0	0	0	0
CAPS2	4.22995	3.82893	1.49303	1.77991	1.50386	2.50375	1.993	1.04687	0.115432	1.53848	-2.04985	2.6675	-0.419019	-1.67799	-0.965173	2.32035	-3.69293	-3.32553	-1.48209	-0.257962	-1.17956	2.27487	0.902241	0.615997	2.52121	2.69761	-0.136411	3.58916	2.68197	-1.77384	-1.07462	2.6106	-2.81685	0.138179	-2.15668	-1.24481	-1.98929
EHMT1	-0.42428	0.343566	-0.816419	-0.348853	-0.277908	-0.397404	0.654472	-0.741807	-0.553942	-0.258737	-0.0387162	0.0403739	-0.755801	0.637063	-0.222218	2.6953	0.172542	-0.167027	0.83967	0.774447	0.30096	-0.665808	-0.190438	-0.240539	-0.369875	-1.29655	-0.0197065	0.0285964	-0.719352	0.367922	0.223098	-0.341092	0.485655	0.283476	3.14891	4.42098	1.56174
EHMT2	0	0	0	0	0	0	0	0	0	0	0	0	0	0	0	0	0	0	0	0	0	0	0	0	0	0	0	0	0	0	0	0	0	0	0	0	0
ADIPOR2	-0.00082305	0.121091	-0.428072	-0.103943	0.699893	0.269993	-0.973965	0.503942	0.161408	-0.573047	-0.178447	0.517437	0.786057	1.00849	0.672268	3.81687	0.216051	1.6612	-0.467409	0.285818	1.16289	-1.79411	0.395378	-0.20874	-1.28368	-0.608633	0.147789	0.642006	0.159268	1.00644	-0.232265	0.528576	0.81972	1.30902	5.49228	4.3202	1.39308
ADIPOR1	0.360042	-0.235601	-0.138375	-0.808508	0.101673	-0.54102	0.231672	-0.534129	-0.656791	-0.340041	-1.24175	0.379125	0.979904	0.527398	-0.0629754	2.40459	0.0121379	-0.425751	-0.385203	-1.0764	1.09221	-0.118152	-0.421677	-1.36931	-0.0986836	-1.36556	-0.055362	-0.430164	-0.286575	0.207142	-0.905468	0.48472	0.654077	0.889121	4.75603	5.35505	-0.313744
NBPF23	10	-0.394863	-10	0	0	10	0	0	-0.674355	0.292578	2.01302	-10	-10	0	0	-1.35395	0	0	-10	10	0	0	10	-10	10	10	10	10	10	10	10	0	-10	0	-10	-4.02807	-0.247829
MARK4	0.721169	-0.952354	-0.556603	-0.0112611	-0.0830688	0.333978	-0.709985	0.304735	-0.100221	0.334621	0.972565	0.252951	0.213378	0.312927	0.462987	0.142202	-0.22946	0.553644	-1.29777	-0.192853	0.0307484	0.467812	-0.392975	0.347119	-0.531941	0.00442464	0.584849	-0.243797	-1.12384	0.52789	0.248547	0.371389	-0.315562	-0.365472	1.94627	1.71678	2.06007
STOX1	1.81813	2.44632	1.62742	-0.687093	-6.4448	-0.646454	-0.881084	-1.21223	1.99036	-0.326585	-3.56685	1.87722	0.131117	0.108546	1.6475	4.41966	2.43581	3.23591	0.156474	1.47463	1.06949	-2.7806	-0.440954	0.89355	-0.579848	0.731578	-0.518575	2.07876	0.30988	0.290974	1.95867	-1.822	-1.66088	10	0.902875	-1.11988	-2.10027
MARK1	-0.909718	-0.362595	-1.40475	-1.38462	-2.33181	-3.14396	-2.58644	-3.93751	-1.75281	-0.713615	0.31989	-0.983576	-1.24441	2.07208	1.47183	5.12408	1.4026	2.09402	-0.354919	2.21889	2.05492	-1.23668	0.94166	-2.42219	-2.73298	-1.00174	1.14134	-1.15603	-1.48294	2.08937	-0.65482	1.43927	-0.421021	0.586866	3.95888	4.83971	3.22465
MARK2	-0.434249	-0.00514509	-0.906861	-0.491317	-0.322435	-0.760633	-1.40557	-0.745857	-0.922655	-1.11393	-0.384634	-0.196723	-0.212684	1.1126	0.527569	2.76782	1.19371	1.07881	1.75571	0.211046	1.02939	-0.432094	-0.370769	-0.382142	-1.0319	-1.65983	-0.257156	-0.506096	-0.875343	0.797355	-0.347386	0.175127	2.49909	0.403266	4.63068	6.13464	1.76535
MARK3	0.253367	-0.456543	-0.682549	0.219683	0.308353	0.127659	-0.428893	0.109169	-0.374045	-0.0622474	-0.517841	0.293353	-0.0202179	0.381488	-0.318793	3.55609	-0.152364	0.410073	-0.0533713	0.177938	-0.356289	-0.0988106	-0.515004	0.17183	0.4556	0.364177	0.119528	-0.963348	0.267922	0.0325193	-0.0261625	0.34006	1.53542	1.21048	5.09366	4.21963	2.00232
IGBP1	0.085008	0.0397903	-0.011699	-0.356914	-0.509401	-0.412442	0.540915	-0.244292	-0.26898	-0.00643148	-1.21794	-0.277582	0.492536	0.951819	0.153561	1.79123	-0.00297359	-0.0838099	-0.13518	-0.719977	1.34655	-1.34688	0.090732	-0.772117	-0.674695	-0.824856	0.152146	-0.344133	-0.122076	-0.325881	-0.23535	-0.727699	0.607738	-0.722916	4.26755	4.42279	-0.694369
TPD52L2	-0.560857	-1.46279	-0.649891	-0.352904	-0.260078	-0.465265	-0.116706	-0.668178	-0.780825	-0.63961	-0.576069	-0.770417	-0.142418	0.734816	-0.0604922	2.70086	0.285053	1.09946	1.43319	-0.794381	0	-0.684966	-1.13085	-0.782416	-0.53661	-1.98773	0.334084	0	0.128375	1.26359	-0.157266	0	1.46028	-0.177845	4.95391	7.09387	1.32638
TPD52L3	3.68991	-0.871386	-0.726416	0.152064	10	10	10	4.16106	0.939571	2.6423	3.33338	-1.45692	-2.18419	-1.99689	10	-5.49629	-10	-10	-3.86347	0.445393	-3.14345	10	-10	10	10	1.89602	-0.275551	10	2.14675	-1.28844	3.44025	0.0107111	-5.20053	-1.73867	-10	-2.52904	-2.43183
TPD52L1	-1.41761	-1.68826	-3.76003	-1.70703	0.797561	-0.514159	-1.26778	-0.318209	-2.53494	0.162552	-0.156825	-1.68048	0.537265	3.82801	2.19274	3.29727	1.45737	3.61851	-1.74392	1.88305	3.21394	-3.12934	-0.150892	-3.7382	-2.14904	-5.17867	3.14949	-2.53307	-1.78618	3.22133	0.637776	1.27921	1.68245	0.306623	7.29191	6.58358	3.63167
EFCAB11	-0.394833	-0.0458095	-0.847208	-0.84616	0.19529	-1.02208	-0.87494	0.312423	-1.04901	0.110386	-1.15372	-0.00506441	-0.311463	0.95767	0.105452	1.1089	-0.29568	-0.352812	-1.44365	0.0625045	0.825564	-0.59526	-0.308028	-1.40235	0.11419	1.12202	1.07936	-0.729856	-0.0547705	0.267154	-0.0107633	-0.787068	-1.2789	0.589043	1.38353	2.68379	1.24332
EFCAB10	7.34901	2.8654	2.2966	2.03672	-10	10	-10	3.40515	-1.03381	-1.84386	-4.26578	10	10	10	0.796807	0	-1.30477	10	-1.98011	-10	-1.04366	0.471164	-0.851584	10	4.48666	10	-2.53161	10	10	-10	-10	-10	0	0	10	1.03791	-2.94113
EFCAB13	2.28525	1.126	1.90549	0.614954	0.228031	0.0674666	0.352778	1.98267	0.608429	1.64363	0.120258	0.585402	-0.100008	-1.45457	-0.853794	1.39549	-3.00895	-2.67768	0.462128	-0.769564	-0.328255	0.268401	-0.951014	2.05866	0.561466	2.12398	-1.5301	2.08356	0.96233	-0.881828	-0.0546717	-0.157354	-0.60985	0.344419	-1.79138	1.47702	-0.658441
EFCAB12	3.61399	1.64869	-1.71602	0.681168	0.0120078	1.12115	0.868221	1.73592	0.318416	0.206959	-0.731071	2.39023	-0.388267	-10	1.54934	-2.09516	-2.1829	-0.526158	-1.21175	-1.94756	-2.11406	10	-2.09696	0.896454	4.4724	10	0.828496	10	1.27669	1.22753	1.78316	0.871849	-2.81308	-1.45532	-1.91075	-2.68285	-2.41483
EFCAB14	0.462793	0.543888	0.453247	0.771718	0.707251	0.474514	0.605245	1.05832	0.807297	0.590963	-0.546148	-0.0846949	0.737671	-0.932702	-1.01372	2.23393	-0.607487	-0.347055	0.259459	-0.442029	-0.53259	0.840074	0.359008	-0.272279	0.474701	-0.458576	-1.01048	0.70214	0.0993863	-0.883747	-0.71772	0.443849	0.439554	1.46623	3.31176	4.12865	-0.372751
CAPSL	7.47887	2.82526	6.22009	10	10	10	-10	2.88995	-10	-2.57252	-5.56261	5.28853	-1.19537	0	2.12936	10	-10	10	-10	-3.41565	-10	10	-1.43056	10	10	5.31648	10	0.479936	5.99897	-2.5695	10	10	-4.71171	-0.29841	-10	-4.7188	-2.39146
ACTR3C	1.1069	0.135028	0.172154	-0.66415	-0.460064	-0.0564938	0.1817	-0.0927682	-0.292608	-0.325346	-0.826171	0.721665	-0.794045	-2.42626	-0.330772	0.386878	-0.716716	-1.02049	-0.101622	0.69295	-3.90381	2.17133	0.18713	0.833509	-1.09455	-0.0722188	-0.665338	0.871176	0.584338	-0.75666	-0.82484	1.03614	1.48362	0.584075	0.459746	-2.14148	0.0654393
ACTR3B	1.39894	-0.893424	-0.276074	0.253149	-0.1622	-0.525553	-1.88619	-0.439495	-0.678632	-0.603768	-0.564758	0.498957	-0.787648	1.22765	0.411303	3.70514	0.947594	0.433194	1.02004	0.745996	0.453515	-0.554857	-0.0241445	0.55622	-1.49921	0.40743	-0.866334	-0.502451	0.342637	0.204275	0.813405	-0.371152	1.88295	0.186994	3.46202	1.10663	0.432665
WDR13	0.136259	-0.0695302	-0.482909	0.46446	0.425472	0.05911	1.10643	-0.287101	-0.0885799	0.301263	-0.672479	0.500155	0.662686	-0.631414	-0.351781	1.05289	-0.707395	-0.990606	-0.514703	-0.587249	-1.61806	0.745267	0.0636462	0.27399	0.907601	-0.859221	-0.149523	-1.47481	0.848034	-1.05467	-0.0438816	0.786876	0.163368	0.808203	3.45421	4.6906	0.766217
WDR12	-0.567193	-0.193082	-1.3715	-1.22873	-0.917035	-0.195704	-1.84994	-1.48278	-0.689907	-0.744532	-0.432196	-0.821726	0.0375696	0.967438	2.49942	3.35053	0.569274	1.92438	0.457085	0.202638	1.75475	-1.11519	-0.199695	-1.97442	-1.08054	-2.42369	0.373697	-1.56342	-1.13277	1.36161	-0.208428	-0.576123	0.968073	0.214541	5.24811	3.25911	1.4693
WDR11	0.0783049	-0.167532	0.313113	0.175098	-0.384841	0.140136	0.230132	-0.0188369	0.391431	-0.258463	-0.582798	0.0646804	0.217693	-0.156525	-0.118957	3.70895	-0.48178	0.76367	-0.391555	-0.71654	0.379029	-0.2145	-0.70452	0.447195	-0.314632	-0.649843	-0.260552	0.846651	-0.178006	0.676945	-0.145613	-0.55242	1.13363	0.870755	5.76558	4.37755	0.843719
WDR17	3.22862	3.97166	4.09047	4.68204	4.73732	4.96807	3.71718	3.02139	2.69042	1.48952	-0.597517	1.64335	-0.209795	-4.90813	-3.17837	1.26198	-4.00181	-5.52581	-3.08843	-2.3549	-7.1855	5.40437	0.0861674	2.84654	1.297	6.54544	-1.70471	1.03222	3.51191	-3.85337	-0.795304	1.38682	-6.93253	1.47955	1.66861	-3.33033	0.524671
WDR16	5.72228	5.54156	3.62244	10	0.172965	3.91146	-2.36345	3.86656	-1.49979	-10	-6.33032	4.99026	-0.595087	-0.539248	1.76779	-2.13077	10	-10	-3.8505	-3.70468	-3.60864	1.46416	-10	3.02811	4.64448	10	-1.818	2.28592	5.69125	-10	10	2.31606	-3.78431	1.62909	-5.81605	-3.51927	-5.33827
WDR19	1.71463	0.321772	1.94654	1.09201	0.234504	1.09135	1.28635	2.24566	1.10621	0.681092	-1.08405	1.28743	0.82017	-1.47454	-1.04106	2.20376	-1.18954	-1.1541	-0.484685	-0.7149	-1.27596	1.65042	-0.0654805	1.97854	1.24208	2.99098	-0.789528	1.57258	2.27524	-1.4135	-0.431164	0.551858	0.370903	0.463466	1.08786	0.886381	0.283741
WDR18	-2.13429	-0.576111	-2.26747	0.254311	-1.13828	-0.624322	-2.43603	-3.30653	-1.80269	-2.35899	0.184724	-0.214121	0.0563043	1.90451	0.655561	2.10746	1.59023	2.21848	0.271302	0.617833	1.14981	-3.31004	-0.134114	-1.40101	-1.67035	-1.1051	0.797982	-2.07978	-0.484169	0.821398	0.164909	-0.57823	3.22876	0.832436	6.86453	4.32931	2.76809
NAGPA-AS1	3.49046	-0.233808	0.766591	-1.0017	1.26174	1.57098	0.390971	0.88747	0.847352	1.56364	1.57892	-0.296283	-10	0.0453517	0.35195	-2.63951	-3.79776	-3.54076	-0.864581	-1.77541	-0.660251	1.85989	-1.46311	3.69386	0.949113	10	0.358833	0.590038	2.60094	-0.409292	3.09265	0.58089	-2.19245	1.18407	1.41342	-0.834618	0.155521
LINC00879	2.00565	-10	0	-10	0	0	0	-10	0	0	0	0	-10	0	0	-10	0	0	-10	0	-10	0	-10	0	0	-10	-10	0	10	0	-10	0	-10	-10	-10	0	-10
FAM204A	1.26978	0.394247	1.73275	0.879782	0.523016	0.294953	1.32505	0.753787	1.01007	0.893064	-0.388299	0.483919	1.17113	-0.316767	-1.14381	2.38471	-0.891766	-0.175025	0.379734	-0.944264	-0.139418	0.899968	0.500318	0.955643	1.3257	-0.590444	-0.63218	0.499628	1.24225	-0.254486	-0.322117	0.325072	-0.164807	0.55361	4.19946	3.09165	0.955284
LINC00877	0.761331	0.462522	0.594886	0.462791	3.68437	2.65782	2.84187	10	1.28029	1.03406	0.356214	-0.893469	-0.817203	-10	0.397797	-5.63333	-4.49275	-2.41154	0.0188019	0.857041	-3.80083	2.4697	0.566889	1.53986	1.76838	2.12539	-3.19966	3.47135	-2.42175	-2.197	1.20021	-3.61799	-10	-0.359624	-10	-2.13791	-3.80258
LINC00870	1.57706	-1.15908	-1.72853	-0.881517	10	10	-10	2.6831	1.85881	2.95306	2.79998	0.765036	-2.75363	-10	-1.04179	-1.10978	-1.89814	-2.5532	-2.99306	-1.54937	-10	1.477	-3.63198	0.139843	2.58236	10	-0.527311	1.25688	10	-0.405162	0.69409	-2.29011	-4.05702	-2.66095	-2.97673	-2.83994	-2.44952
LINC00871	-10	0.598477	-1.71163	0	0	0	-10	0	-2.88457	-10	0.228997	0.235358	0	10	-0.245553	10	1.0526	0	-1.19032	10	10	-10	-10	-10	-0.411121	-10	-10	10	10	-0.938852	2.64762	0	-10	10	10	-10	-0.506217
USP9X	0.319395	0.369349	-0.0967719	-0.138863	-0.208133	-1.09511	-0.090348	0.235677	-0.0351334	-0.0930443	-0.891439	0.0737209	0.506216	0.169708	-0.116957	3.94882	-0.312798	0.338188	-0.0337583	-0.459375	0.109782	0.570836	-0.0153454	-0.27625	-0.00916352	-0.242987	0.144934	0.0284114	-0.304522	-2.64149	-0.73488	0.0232962	0.598184	0.936746	6.05421	3.00935	0.996079
USP9Y	-0.0101865	-1.11693	-1.40126	-0.889653	10	0	3.48666	0	1.8584	-0.401842	-0.884595	-0.117528	0	-3.58294	-0.648511	4.12214	-3.59256	-3.13777	0	-0.725724	-3.9732	3.64052	-0.112763	-0.30161	2.13112	4.29633	-1.34605	3.01246	0.73618	0.817697	-0.268207	-0.192673	0.469161	1.07027	-0.578457	3.50457	-2.98478
KRT33B	0.539171	-10	-1.94473	-10	10	10	0	0	1.89978	2.31757	0.332823	10	-1.14812	2.35687	10	-10	10	2.119	-3.62453	0	-10	-10	-3.83812	-10	-10	10	10	-10	0	-0.424087	10	-10	-3.35696	10	10	-2.9233	-1.31675
KRT33A	-10	-10	-10	0.395015	-10	-1.44871	-10	-0.317618	-10	1.36063	-10	-0.575367	-10	2.54421	10	-3.14956	10	3.29275	0	0	0.133387	0	-10	-10	-10	10	10	-10	0	0	0	0	-10	-0.513159	-10	0.517311	10
ZFP41	-0.363036	-0.36065	-0.723472	0.841934	0.369367	0.0209624	-1.40984	-0.102558	-0.758306	-0.540802	0.780172	0.0797227	-0.793908	1.04682	0.402282	0.598799	0.33723	-0.116024	0.0254315	0.523286	0.173255	0.470263	-1.09801	0.991186	-1.56232	0.888232	0.221976	-0.503661	0.0809626	0.390861	0.760235	0.506819	0.358576	0.679223	3.58683	2.72183	2.22329
ZFP42	1.60504	-2.58548	0.838826	-2.37185	1.20571	1.1372	1.76162	4.06509	2.24964	2.57538	2.40757	1.16686	-2.53007	-0.535187	0.783182	-1.824	-3.64999	0	-2.69524	-10	-10	1.09029	-3.88147	-10	10	3.45376	-0.217435	-5.76096	1.94278	0.427063	1.51351	1.63082	-4.32734	-0.609172	-3.10603	-1.85175	0.706307
LOC100129345	2.87196	-10	-0.487542	0	0.270443	-10	10	10	10	10	10	10	-10	-10	10	-1.75465	-10	10	-1.6746	0	-10	0	-1.86592	0	10	10	0	10	0	-1.97878	0	0.115044	-10	2.06885	-2.63288	-4.86542	-2.94356
MYADML2	2.50604	0.525074	-2.21565	10	-1.56722	0.106737	-1.42705	2.14366	10	1.26201	2.45571	-0.73026	-2.2227	-10	10	-2.28002	0.128044	-10	-2.0011	0.111033	-10	-10	-4.21664	-0.180489	0.347494	0.474505	-1.10697	-10	10	1.01924	-0.0536365	-1.20279	-10	0.0706596	-2.43186	-1.62474	-3.169
CMPK1	0.337834	-0.063129	0.699926	0.54616	0.156532	-0.222882	1.34736	0.125617	0.819033	1.08795	-0.794038	0.455468	0.0438688	-0.482004	-0.905145	2.20671	-0.4326	-0.0340848	0.247501	-0.727371	-0.326464	1.17058	0.381678	-0.469147	1.69458	-1.21917	-0.821847	0.251641	0.585232	-1.14334	-0.615782	0.0137918	0.200626	0.69201	3.21123	4.85591	0.206624
FKBP9L	0.160375	-2.61594	-0.652662	0.33911	1.25917	0.0322385	0.383164	1.27748	-0.776702	1.45284	1.53641	-3.97815	0.2275	0.272392	0.458426	1.6539	0.301375	1.03802	-1.64932	-0.148988	0.655683	-0.607553	-0.143069	-1.01712	0.100846	-0.684205	0.770664	-1.03911	0.635359	-0.715746	0.589456	0.910084	-0.887293	-0.864449	0.966821	2.21999	0.473472
LDLRAD1	5.5287	3.5599	3.24131	-1.97358	3.01628	10	1.52639	2.95288	-0.488645	-0.821124	-4.06143	5.43393	2.54458	-0.438522	2.10724	-2.91702	-10	-10	-2.73322	-4.33003	-2.57581	0.944689	-1.55307	3.16046	5.30431	3.28424	-2.76652	2.58041	4.12719	-3.39082	1.50089	-0.0412119	-5.27766	-1.42092	-2.19134	-2.27367	-5.14226
LDLRAD2	-1.8428	-1.72989	0.9448	0.797733	-0.410324	-0.429472	1.63388	-0.635789	0.770419	0.703273	0.46661	-0.687986	-0.177475	-0.267888	-0.957802	1.27447	-0.578326	0.28565	1.06815	0.24293	-0.546061	1.54256	2.49154	0.842932	0.538248	-0.344578	0.0553377	0.336464	0.629563	-1.30857	0.0539541	0.209526	1.19579	1.13926	3.10132	4.65532	0.566741
LDLRAD3	0.10007	-2.3357	-1.33266	0.45372	-2.02338	0.870027	0.154006	-1.68039	-0.445065	-0.392405	-0.440394	-1.20643	-1.30107	1.11724	0.156955	2.52219	0.280915	0.0125979	0.526898	-0.754457	1.70846	-0.240616	0.413205	-1.37106	-2.19556	-1.22921	-0.472458	-1.0263	0.193599	0.466627	-0.693847	-0.259196	1.17852	-0.414008	3.41942	2.79312	1.27268
HPCA	10	-1.78188	-2.05238	-10	-10	-10	0	0.136769	1.29117	10	2.91433	1.20337	-3.41482	-2.23433	0.827453	-3.44065	0	0.179499	-2.9631	2.11519	10	0	-10	-2.15571	1.30838	-0.215903	-0.705528	-0.104941	-0.454084	0.122801	2.95727	0	-1.75354	0.494854	-2.57287	-1.6579	0.612532
APEH	-0.960802	-0.193133	-0.45411	-0.652528	-0.139646	-0.23626	-0.265685	-1.19306	-0.169571	-0.678061	-0.948996	-0.402563	-0.193037	0.408416	-0.444267	1.03233	0.542225	0.960099	0.183326	-0.926292	0.798703	-0.480728	-0.383598	-0.613104	-0.125715	-0.675492	0.121855	-1.34099	-0.363109	-0.231791	-0.418645	-0.957123	2.05581	0.717993	4.46469	5.21323	0.633214
DEFB135	0	0	0	0	0	0	0	0	0	0	0	0	0	0	0	0	0	0	0	0	0	0	0	-10	10	0	0	0	0	0	0	0	0	0	0	0	0
DEFB136	0	0	10	0	0	0	0	0	0	0	0	0	0	0	0	-10	0	0	0	0	-10	0	0	0	0	0	0	0	0	0	0	0	0	0	0	0	-10
DEFB130	0	0	0	0	0	0	0	0	0	0	10	0	0	0	0	0	0	0	0	0	0	0	0	0	0	0	0	0	0	0	0	0	10	0	0	0	0
DEFB131	0	0	0	0	0	0	0	0	0	0	0	0	0	0	0	0	0	0	0	0	-10	0	0	0	0	0	0	0	0	-10	0	0	0	0	0	0	0
DEFB132	10	-1.05379	-0.757856	-10	10	0.186181	10	2.82391	-0.146027	2.58039	2.42391	-1.64942	-1.84295	-10	10	-1.82343	-10	-3.0839	-3.85121	-10	-10	10	-2.20442	-0.405921	10	2.48202	0.801423	10	10	-0.343721	1.65952	-0.947065	-10	-1.74379	-2.24733	-2.50503	-2.19026
DEFB133	0	0	0	0	0	0	0	0	0	0	0	0	0	0	0	0	0	0	0	0	0	0	0	0	0	0	0	0	0	0	0	0	0	0	0	0	0
GOLGA8F,GOLGA8G	0	0	0	0	0	0	0	0	0	10	0	0	10	-10	0	-10	0	0	0	0	0	10	0	0	10	10	-10	0	0	0	0	0	0	0	-10	0.157376	-10
NKX6-2	10	-1.05542	0	0	10	0	-10	10	10	0	0.536501	0	0	10	-10	-10	-10	-10	0	10	-10	0	-1.057	10	10	10	0	0	10	0	0	10	0	-0.63396	-1.0264	-10	-1.74177
NKX6-3	0	0	10	-10	10	-10	-10	0	-10	1.35343	10	0	0	10	10	-10	10	0	-10	0.602343	0	0	-10	0	-10	10	10	0	10	0	0	0	0	-10	-10	0	0
NKX6-1	-10	-1.87712	1.12505	-10	0	10	0.917127	0.192069	-0.731968	0.260688	2.76173	-0.766149	10	10	0	-1.9502	0	-1.17775	-2.23961	-10	10	-3.57304	-2.02477	0.770933	-0.222589	-0.341162	1.44202	-1.83607	2.09192	10	-10	10	-2.18963	0	-1.0445	3.04865	0.795185
KCTD13	0.0987113	-1.2921	-1.31124	0.202532	-0.98659	-1.03317	-0.864963	-0.8039	-0.272775	0.195925	0.711295	-0.702325	-1.33905	-1.12524	0.0794605	1.18	-0.024627	0.949049	0.397978	0.475114	0.295091	-0.175129	-0.84067	-0.269116	-2.52948	0.24066	-0.310932	-0.515189	-1.1937	-0.407445	0.738283	-0.0893482	-0.0568377	-0.10497	2.44474	3.09421	0.869531
KCTD12	2.31273	0.897235	2.66762	1.62606	1.27157	0.948907	2.39772	2.39322	1.56919	1.49122	-0.99206	1.10912	1.51025	-2.60185	-2.15402	1.94042	-2.46939	-4.3005	-1.88075	-1.8904	-1.45982	2.55587	0.364831	1.67892	2.49016	2.74381	-1.48954	1.25599	0.727251	-2.87722	-0.403581	1.15708	-2.51031	0.240131	2.60852	2.8215	-1.64085
KCTD11	-1.90901	0	-1.60593	0	0	0	0	-0.226435	-1.13203	-0.159237	-0.85789	-1.03565	0.70575	1.24534	0	1.12163	1.22758	0	-0.333728	1.50605	0	0.974066	0	0	0	-1.05087	1.25097	0	0	-0.962101	0.0760631	-0.737402	0.633108	-0.383597	2.19095	5.88268	0
KCTD10	0.645214	-0.471784	0.988234	0.846311	0.755615	0.198362	0.457666	0.772599	0.929523	0.811058	-0.0626898	0.225957	0.331851	-0.149304	-1.21623	2.07162	-0.746317	-0.593064	-0.589177	-0.409069	-0.503347	0.856883	0.614816	0.493966	1.01987	-0.67388	-0.348066	0.0632789	0.930613	-0.449212	-0.827647	0.745686	0.575139	1.47214	3.41936	3.65599	0.37385
[truncated: 22,324 more rows]
