# Supplementary material for: Identification of FGF19 as a prognostic marker and potential driver gene of lung squamous cell carcinomas in Chinese smoking patients
Source: Oncotarget. 2016 Mar 1;7(14):18394–402. doi: 10.18632/oncotarget.7817 (PMC4951296; doi:10.18632/oncotarget.7817)
Supplement: Supplementary file 2 [file oncotarget-07-18394-s002.zip › 008156R1_Supplementary_Information/RNA_SampleInfo_mappingtable.xlsx]

## Sheet: InfoTable
WGCID	SampleID	PairID	Type	Smoking	PairID2
WGC008585	L194121	P194121	tumor	no	WGC008585_WGC008586
WGC008586	194121	P194121	normal	no	WGC008585_WGC008586
WGC008587	L194648	P194648	tumor	no	WGC008587_WGC008588
WGC008588	194648	P194648	normal	no	WGC008587_WGC008588
WGC008589	L192936	P192936	tumor	no	WGC008589_WGC008590
WGC008590	192936	P192936	normal	no	WGC008589_WGC008590
WGC008593	L193319	P193319	tumor	no	WGC008593_WGC008594
WGC008594	193319	P193319	normal	no	WGC008593_WGC008594
WGC008595	191350	P191350	normal	no	WGC008596_WGC008595
WGC008596	L191350	P191350	tumor	no	WGC008596_WGC008595
WGC008597	L197971	P197971	tumor	no	WGC008597_WGC008598
WGC008598	197971	P197971	normal	no	WGC008597_WGC008598
WGC008599	L_ZGM	PZGM	tumor	no	WGC008599_WGC008600
WGC008600	ZGM	PZGM	normal	no	WGC008599_WGC008600
WGC008601	L188794	P188794	tumor	no	WGC008601_WGC008602
WGC008602	188794	P188794	normal	no	WGC008601_WGC008602
WGC008603	188729	P188729	normal	no	WGC008604_WGC008603
WGC008604	L188729	P188729	tumor	no	WGC008604_WGC008603
WGC008605	201890	P201890	normal	no	WGC008606_WGC008605
WGC008606	L201890	P201890	tumor	no	WGC008606_WGC008605
WGC008607	186865	P186865	normal	no	WGC008608_WGC008607
WGC008608	L186865	P186865	tumor	no	WGC008608_WGC008607
WGC008609	187664A	P187664	unknown	no	WGC008609_WGC008610
WGC008610	187664B	P187664	unknown	no	WGC008609_WGC008610
WGC008615	189534	P189534	normal	no	WGC008616_WGC008615
WGC008616	L189534	P189534	tumor	no	WGC008616_WGC008615
WGC008619	013TCR2	P013TXR2	tumor	no	WGC008621_WGC008619
WGC008621	013TNR2	P013TXR2	normal	no	WGC008621_WGC008619
WGC008622	181TNR2	P181TXR2	normal	no	WGC008622_WGC008624
WGC008624	181TCR2	P181TXR2	tumor	no	WGC008622_WGC008624
WGC008628	343TND1	P343TXD1	normal	no	WGC008628_WGC008630
WGC008630	343TCD1	P343TXD1	tumor	no	WGC008628_WGC008630
WGC008632	019TCR1	P019TXR1	tumor	no	WGC008633_WGC008632
WGC008633	019TNR1	P019TXR1	normal	no	WGC008633_WGC008632
WGC008634	393TCR2	P393TXR2	tumor	no	WGC008636_WGC008634
WGC008636	393TNR2	P393TXR2	normal	no	WGC008636_WGC008634
WGC008637	001TCR2	P001TXR2	tumor	no	WGC008638_WGC008637
WGC008638	001TNR2	P001TXR2	normal	no	WGC008638_WGC008637
WGC008641	042TCR3	P042TXR	tumor	no	WGC008642_WGC008641
WGC008642	042TNR2	P042TXR	normal	no	WGC008642_WGC008641
WGC008650	027TCR1	P027TXR1	tumor	no	WGC008651_WGC008650
WGC008651	027TNR1	P027TXR1	normal	no	WGC008651_WGC008650
WGC008652	186428	P186428	normal	yes	WGC008653_WGC008652
WGC008653	L186428	P186428	tumor	yes	WGC008653_WGC008652
WGC008656	L181064	P181064	tumor	yes	WGC008656_WGC008657
WGC008657	181064	P181064	normal	yes	WGC008656_WGC008657
WGC008658	195124	P195124	normal	yes	WGC008659_WGC008658
WGC008659	L195124	P195124	tumor	yes	WGC008659_WGC008658
WGC008662	L193130	P193130	tumor	yes	WGC008662_WGC008663
WGC008663	193130	P193130	normal	yes	WGC008662_WGC008663
WGC008664	191242	P191242	normal	yes	WGC008665_WGC008664
WGC008665	L191242	P191242	tumor	yes	WGC008665_WGC008664
WGC008666	198024	P198024	normal	yes	WGC008667_WGC008666
WGC008667	L198024	P198024	tumor	yes	WGC008667_WGC008666
WGC008668	188145	P188145	normal	yes	WGC008669_WGC008668
WGC008669	L188145	P188145	tumor	yes	WGC008669_WGC008668
WGC008670	202004	P202004	normal	yes	WGC008671_WGC008670
WGC008671	L202004	P202004	tumor	yes	WGC008671_WGC008670
WGC008674	570TNR2	P570TXR2	normal	yes	WGC008674_WGC008676
WGC008676	570TCR2	P570TXR2	tumor	yes	WGC008674_WGC008676
WGC008687	376TNR1	P376TXR1	normal	yes	WGC008687_WGC008688
WGC008688	376TCR1	P376TXR1	tumor	yes	WGC008687_WGC008688
WGC008689	192TNR2	P192TXR2	normal	yes	WGC008689_WGC008690
WGC008690	192TCR2	P192TXR2	tumor	yes	WGC008689_WGC008690
WGC008692	419TNR2	P419TXR2	normal	yes	WGC008692_WGC008693
WGC008693	419TCR2	P419TXR2	tumor	yes	WGC008692_WGC008693
WGC008696	444TNR2	P444TXR2	normal	yes	WGC008696_WGC008697
WGC008697	444TCR2	P444TXR2	tumor	yes	WGC008696_WGC008697
WGC008701	053TCR1	P053TXR	tumor	yes	WGC008702_WGC008701
WGC008702	053TNR2	P053TXR	normal	yes	WGC008702_WGC008701
WGC008704	382TCD1	P382TXD1	tumor	yes	WGC008705_WGC008704
WGC008705	382TND1	P382TXD1	normal	yes	WGC008705_WGC008704
WGC008710	338TCD1	P338TXD1	tumor	yes	WGC008711_WGC008710
WGC008711	338TND1	P338TXD1	normal	yes	WGC008711_WGC008710
